# Supplementary material for: Transcriptome Profiling of Trabecular Meshwork Progenitor Cells
Source: Stem Cell Rev Rep. 2025 May 27;21(6):1776–97. doi: 10.1007/s12015-025-10900-0 (PMC12356736; doi:10.1007/s12015-025-10900-0)
Supplement: Supplementary file 2 — Supplementary file2 (CSV 1.00 MB) [file 12015_2025_10900_MOESM2_ESM.csv]

## Sheet: DEG Sphere vs PTM
	Symbol	logFC	logCPM	LR	PValue	FDR
28574	PLXDC1	10.7266	6.59065	894.396	1.62213e-196	2.60466e-192
49092	RRM2	-9.63091	6.12052	719.971	1.35837e-158	1.09056e-154
24450	MKI67	-9.01897	6.57455	611.631	4.9424e-135	2.64534e-131
10651	COL15A1	10.199	6.49682	557.63	2.75495e-123	1.1059e-119
7464	ASPM	-6.66549	5.33978	524.429	4.60259e-116	1.47808e-112
29990	RASL12	11.4799	5.64444	514.929	5.36814e-114	1.4366e-110
7990	BIRC5	-9.52698	5.08964	496.814	4.68903e-110	1.0756e-106
52709	TK1	-8.53133	4.84105	463.787	7.20663e-103	1.44646e-99
9357	CCBE1	-6.51993	5.18796	442.987	2.42295e-98	4.32281e-95
20462	KIF20A	-8.04831	5.2109	440.86	7.03606e-98	1.12978e-94
10046	CEP55	-8.02156	4.63276	421.412	1.20255e-93	1.71841e-90
20359	KIAA0040	6.6824	7.26169	421.281	1.28423e-93	1.71841e-90
10190	CHGB	7.38781	4.35602	412.359	1.12356e-91	1.38777e-88
14263	DLGAP5	-9.20014	4.70741	395.482	5.30329e-88	6.0825e-85
27748	PBK	-7.67581	4.21147	377.642	4.05835e-84	4.34433e-81
19848	IQGAP3	-7.20844	4.89251	373.444	3.32856e-83	3.34042e-80
16372	FLVCR2	5.22622	4.16139	349.509	5.42067e-78	5.11998e-75
53700	TRIL	10.3542	4.44669	347.804	1.2745e-77	1.13693e-74
54343	UBE2C	-8.77384	4.31056	341.155	3.57607e-76	3.02216e-73
6417	ANKH	4.36111	8.27596	334.917	8.16482e-75	6.55512e-72
49871	SHCBP1	-6.35891	4.86269	329.783	1.07181e-73	8.19524e-71
20467	KIF23	-5.80038	5.31864	323.594	2.38845e-72	1.74324e-69
29619	PTPRU	4.55607	6.58358	315.822	1.17746e-70	8.10088e-68
9801	CDCA8	-6.36351	4.04695	315.766	1.21082e-70	8.10088e-68
22870	MELK	-5.83982	4.47858	311.213	1.1884e-69	7.63286e-67
14186	DIAPH3	-7.07143	5.24518	303.772	4.96548e-68	3.06656e-65
56081	ZNF385D	5.82437	4.27963	298.13	8.41748e-67	5.00591e-64
14091	DEPDC1	-6.42398	3.87319	295.285	3.50731e-66	2.01132e-63
16860	GAS7	8.28581	4.58059	293.644	7.99134e-66	4.42472e-63
18507	HMMR	-6.82071	3.88518	290.703	3.49483e-65	1.87055e-62
22945	MFAP4	6.73473	10.4321	289.152	7.60923e-65	3.94134e-62
52475	TENM4	3.93497	7.77427	288.589	1.00924e-64	5.06418e-62
28826	PPARGC1A	6.86217	3.1864	288.202	1.2257e-64	5.96395e-62
22317	LSP1	12.852	3.70181	281.922	2.86256e-63	1.35188e-60
10683	COL5A3	6.42953	4.66519	281.817	3.01776e-63	1.38446e-60
20457	KIF18B	-9.23037	3.37967	281.485	3.56426e-63	1.58976e-60
10391	CLDN11	-4.45174	6.44568	280.375	6.2197e-63	2.69918e-60
20477	KIF2C	-6.07682	4.28165	280.045	7.34051e-63	3.10175e-60
18267	HJURP	-5.97436	4.80944	276.114	5.27746e-62	2.17283e-59
30328	RGS16	7.91741	3.85705	270.805	7.57455e-61	3.04061e-58
29225	PROS1	3.97891	5.60538	261.03	1.02318e-58	4.00711e-56
7898	BCL2L11	5.26542	5.39454	259.704	1.99096e-58	7.61164e-56
28269	PI15	12.3366	3.22659	257.889	4.95076e-58	1.84871e-55
26375	NUF2	-6.89205	3.86387	252.481	7.47437e-57	2.72764e-54
22440	MAFB	5.66941	6.34514	246.068	1.86975e-55	6.67168e-53
15558	FAM111B	-7.99627	3.38358	245.49	2.49879e-55	8.7224e-53
55200	WDR86	6.98293	2.70698	240.745	2.70548e-54	9.24295e-52
10490	CLSPN	-6.65067	3.33802	237.844	1.16075e-53	3.88295e-51
10324	CILP	9.32707	4.97165	236.277	2.54979e-53	8.3555e-51
16429	FOS	7.45118	6.33007	231.606	2.66153e-52	8.54724e-50
26417	NUSAP1	-5.77778	4.9642	231.241	3.19687e-52	1.00651e-49
25267	MYBL2	-11.3605	3.71134	229.213	8.85196e-52	2.73338e-49
8015	BMF	6.85986	4.75832	225.402	6.00027e-51	1.81786e-48
25751	NEK2	-10.6902	2.91083	224.187	1.10449e-50	3.28423e-48
53940	TSPAN9	3.40584	6.90542	222.29	2.8632e-50	8.35899e-48
19146	IGF1	8.37903	2.89994	220.208	8.14771e-50	2.33621e-47
54051	TTK	-4.83085	3.6531	218.753	1.69159e-49	4.76524e-47
25562	NCAPH	-6.97316	3.4911	218.605	1.82286e-49	5.04649e-47
28460	PLAC9	5.19966	4.64644	218.347	2.07446e-49	5.64569e-47
51690	ST3GAL5	4.04892	7.11034	213.095	2.90222e-48	7.76682e-46
17807	GUCY1A3	5.3103	5.88903	207.57	4.65656e-47	1.22574e-44
28095	PFKP	-3.05048	7.60504	206.493	7.99966e-47	2.07178e-44
7732	AURKB	-6.71645	3.21328	206.188	9.32273e-47	2.37611e-44
14598	DTL	-6.00555	3.72129	206.057	9.95692e-47	2.4981e-44
8436	C11orf96	6.22282	4.04117	205.564	1.27557e-46	3.15104e-44
15304	ERCC6L	-6.64091	2.83065	205.305	1.45323e-46	3.53554e-44
53851	TROAP	-7.99215	3.09765	205.02	1.67631e-46	4.01738e-44
9256	CASC5	-5.21261	4.15467	203.946	2.87521e-46	6.7893e-44
17497	GPRC5A	-5.53164	8.00625	203.534	3.53664e-46	8.23012e-44
7571	ATP1B2	8.35611	2.37462	201.788	8.50257e-46	1.95037e-43
10521	CMKLR1	5.35371	5.89707	201.73	8.7559e-46	1.98019e-43
26335	NUAK2	-4.31894	3.83709	200.48	1.64067e-45	3.65892e-43
14729	E2F1	-4.40704	3.74801	199.883	2.21524e-45	4.87261e-43
29260	PRR11	-5.00319	4.6719	198.768	3.8793e-45	8.41755e-43
9790	CDC45	-7.79008	2.96706	197.731	6.53233e-45	1.39853e-42
8138	BRIP1	-4.05766	3.473	197.01	9.38157e-45	1.9821e-42
15353	ESCO2	-7.65746	2.56571	196.348	1.3083e-44	2.72823e-42
28693	POLQ	-7.75184	2.59324	195.148	2.39189e-44	4.92392e-42
22741	MCM10	-7.71253	2.88675	190.547	2.41515e-43	4.90888e-41
49980	SKA3	-6.81458	2.99835	189.522	4.04189e-43	8.11257e-41
20362	KIAA0101	-6.75429	3.03387	189.224	4.69486e-43	9.30683e-41
6	A2M	7.59821	7.15436	186.977	1.45281e-42	2.84486e-40
50488	SLITRK4	7.21564	2.78271	186.697	1.67205e-42	3.23471e-40
7080	APOBEC3B	-5.72078	3.21421	186.575	1.7786e-42	3.39988e-40
52396	TCN2	4.02936	5.45199	186.159	2.19169e-42	4.14022e-40
17859	H19	11.3968	2.28724	185.924	2.46653e-42	4.60525e-40
9180	CAMP	11.1324	1.99229	184.768	4.40907e-42	8.13752e-40
22942	MFAP2	3.60765	7.31092	184.725	4.50689e-42	8.22354e-40
27994	PDLIM3	2.94899	7.14452	183.676	7.63711e-42	1.37785e-39
16233	FGF10	7.61288	2.28587	183.592	7.96477e-42	1.421e-39
49977	SKA1	-10.4336	2.69253	180.98	2.96056e-41	5.22392e-39
7729	AURKA	-4.94825	4.4243	180.933	3.0326e-41	5.29287e-39
52567	TGFB3	5.79157	7.6167	180.019	4.79948e-41	8.28659e-39
53699	TRIB3	2.92139	6.48162	178.941	8.25317e-41	1.4098e-38
8849	C3orf80	7.25599	1.66283	176.614	2.65869e-40	4.49374e-38
49585	SEMA6A	6.07065	3.68395	175.929	3.75205e-40	6.2757e-38
26062	NOVA1	4.34145	4.50954	172.673	1.92896e-39	3.19313e-37
29600	PTPRB	-5.90793	3.28056	172.569	2.03264e-39	3.33042e-37
53260	TOP2A	-7.383	7.00863	172.021	2.67807e-39	4.34361e-37
50090	SLC22A17	3.04413	5.89709	171.466	3.53997e-39	5.68413e-37
20878	KRTAP1-5	-8.2806	2.50409	171.427	3.60986e-39	5.73896e-37
51373	SPC25	-8.03219	2.17259	171.266	3.9147e-39	6.16258e-37
5115	AGT	6.76072	1.72675	169.432	9.84631e-39	1.53497e-36
7934	BDKRB1	-3.37714	5.6285	169.167	1.12504e-38	1.737e-36
17554	GRIA3	2.80692	4.31118	168.601	1.49524e-38	2.28658e-36
22990	MGP	8.90079	8.38005	167.479	2.62972e-38	3.98354e-36
43363	RP11-588K22.2	5.58586	4.21718	167.254	2.94358e-38	4.4173e-36
50396	SLC6A15	5.26291	4.74248	166.603	4.08482e-38	6.07314e-36
6365	AMOTL2	-5.39555	7.29931	166.257	4.86086e-38	7.16062e-36
10691	COL7A1	4.50622	8.15645	164.603	1.11716e-37	1.63075e-35
51450	SPON2	7.11233	4.49473	163.342	2.10575e-37	3.04613e-35
27851	PCDHGC5	3.01593	4.30704	163.253	2.20273e-37	3.15797e-35
29606	PTPRG	2.61557	7.24432	161.163	6.30277e-37	8.95606e-35
17797	GTSE1	-5.51065	4.04291	159.774	1.26781e-36	1.78572e-34
53165	TNFRSF19	6.78729	4.04395	159.254	1.64675e-36	2.29929e-34
9890	CDKN3	-4.6328	3.13078	158.988	1.88267e-36	2.60604e-34
8225	BUB1B	-5.7327	4.53277	157.867	3.3087e-36	4.54083e-34
51520	SRD5A3	2.4604	4.7435	155.46	1.111e-35	1.5118e-33
9756	CDC20	-6.8421	4.80869	153.005	3.82189e-35	5.15698e-33
8059	BNC1	-2.12078	5.62907	152.666	4.531e-35	6.06285e-33
16712	GABRR1	10.5864	1.48006	152.305	5.43447e-35	7.21168e-33
56173	ZNF521	5.80175	3.10869	151.736	7.23575e-35	9.52332e-33
51776	STIM2	2.52149	7.11932	150.377	1.43388e-34	1.87185e-32
55270	WLS	3.35208	7.76411	150.103	1.6457e-34	2.13105e-32
28572	PLTP	4.15996	8.71398	149.336	2.42138e-34	3.1104e-32
13437	CTSL	2.94569	8.43162	148.341	3.99478e-34	5.0908e-32
20040	JUP	3.42137	6.38889	147.606	5.78373e-34	7.31254e-32
15546	FAM107A	7.68959	2.15975	147.476	6.17542e-34	7.74677e-32
45637	RP11-818F20.5	-9.31691	0.778761	145.636	1.55953e-33	1.94119e-31
24536	MMP9	5.24397	3.80082	144.64	2.57476e-33	3.18022e-31
20254	KCNK2	-3.25139	4.69239	144.384	2.92775e-33	3.58862e-31
30338	RGS4	-3.77399	10.0269	144.296	3.06075e-33	3.72322e-31
17389	GPNMB	3.32386	8.78003	144.138	3.31445e-33	4.00151e-31
15127	EMCN	5.67729	1.37097	141.772	1.09096e-32	1.30728e-30
26118	NPL	5.04486	2.12196	140.414	2.16131e-32	2.57068e-30
49298	SAPCD2	-5.19407	2.70587	139.301	3.78588e-32	4.46984e-30
10016	CENPM	-7.78841	1.9358	139.021	4.35806e-32	5.10784e-30
26541	OLFML3	4.08266	7.1553	137.245	1.06582e-31	1.24014e-29
54568	UNC13A	6.9225	1.05649	137.018	1.19492e-31	1.38034e-29
52044	SYT12	5.77871	3.23049	136.878	1.28244e-31	1.47087e-29
50603	SMOC1	4.46321	7.56912	136.334	1.68643e-31	1.92049e-29
8919	C6orf132	-6.94153	2.71199	136.171	1.83099e-31	2.07043e-29
14230	DKK1	-6.82923	6.48068	135.762	2.24936e-31	2.52574e-29
14792	EDNRA	5.12481	6.59882	135.598	2.44265e-31	2.72373e-29
29632	PTX3	-4.67036	6.7629	135.495	2.57378e-31	2.85015e-29
9311	CBLN2	8.26118	4.62449	135.415	2.67828e-31	2.94555e-29
47224	RP4-668G5.1	10.0028	0.926648	135.078	3.17431e-31	3.46734e-29
53888	TSC22D1	3.67919	9.49022	134.344	4.59478e-31	4.98503e-29
10760	COTL1	-2.61588	8.79481	133.773	6.12569e-31	6.60136e-29
22768	MDGA1	2.82893	6.32582	133.591	6.71206e-31	7.18504e-29
17441	GPR176	-2.26172	7.23259	133.203	8.16184e-31	8.67912e-29
17099	GLDN	6.45311	3.07649	132.563	1.12681e-30	1.19034e-28
20242	KCNJ6	10.5263	1.4016	132.199	1.35318e-30	1.42014e-28
10008	CENPE	-4.11946	4.71822	131.35	2.07567e-30	2.16422e-28
14153	DHRS3	-5.67312	6.69024	130.924	2.57292e-30	2.66538e-28
53645	TRDC	10.2166	1.11944	130.234	3.6423e-30	3.749e-28
13523	CXADR	3.09534	3.48849	129.416	5.4983e-30	5.62333e-28
6496	ANKRD44	3.39065	4.45633	128.895	7.14918e-30	7.26547e-28
49870	SHC4	4.96799	3.99316	128.477	8.8267e-30	8.91386e-28
9216	CAPS	3.29032	4.22704	128.215	1.00702e-29	1.01061e-27
50658	SNED1	5.78274	8.07951	127.996	1.12467e-29	1.12166e-27
16257	FGF5	-2.46861	5.53562	127.63	1.35255e-29	1.34061e-27
49848	SH3PXD2B	2.52515	8.40344	127.544	1.41234e-29	1.39129e-27
17096	GLCE	2.59707	6.31302	127.493	1.44916e-29	1.41885e-27
28419	PKMYT1	-5.98466	3.38157	125.558	3.8427e-29	3.73953e-27
49456	SCUBE2	3.29473	2.5696	125.38	4.20223e-29	4.04814e-27
51214	SOD3	4.7479	7.03979	125.376	4.21024e-29	4.04814e-27
20044	KALRN	3.89649	4.77928	124.636	6.11458e-29	5.84415e-27
25794	NEXN	-3.58457	6.10479	123.153	1.29099e-28	1.22659e-26
18523	HNMT	2.65426	3.7571	122.713	1.6119e-28	1.52249e-26
9821	CDH23	7.86824	1.56195	122.592	1.71283e-28	1.60835e-26
19071	IFITM10	4.04796	4.35248	122.391	1.89556e-28	1.76959e-26
49095	RRM2P3	-4.91749	2.19793	122.029	2.27499e-28	2.11153e-26
19024	ICOSLG	4.90099	4.03756	121.707	2.67558e-28	2.46907e-26
55274	WNK4	-4.04272	5.57504	120.843	4.13601e-28	3.79497e-26
8155	BSCL2	3.01518	3.81089	120.585	4.71105e-28	4.29803e-26
19976	ITPR1	2.69373	6.41461	120.11	5.98421e-28	5.42873e-26
51610	SSC5D	2.92931	6.88324	120.066	6.11771e-28	5.51866e-26
17713	GSG2	-5.20517	1.79806	119.566	7.87356e-28	7.06289e-26
46110	RP11-91K9.1	-5.84997	1.59304	118.833	1.13945e-27	1.01645e-25
8463	C12orf75	-2.51228	6.87217	118.493	1.3523e-27	1.19966e-25
49801	SGOL1	-5.90008	1.89637	118.149	1.60879e-27	1.41936e-25
29368	PSD	4.02638	1.39494	117.958	1.77132e-27	1.55421e-25
6525	ANLN	-6.37188	6.71158	116.728	3.29287e-27	2.87357e-25
24514	MMP11	5.70796	4.91811	116.708	3.32681e-27	2.88749e-25
28561	PLP1	8.45476	1.22945	116.63	3.45982e-27	2.97726e-25
10236	CHRD	4.23329	1.6552	116.625	3.46732e-27	2.97726e-25
8070	BOC	3.2036	3.57097	116.612	3.49058e-27	2.98129e-25
24639	MPZ	3.74292	2.13594	116.587	3.5353e-27	3.0035e-25
16431	FOSL1	-3.7207	6.85089	115.537	6.00406e-27	5.07406e-25
20597	KLHL41	5.02843	1.5432	115.334	6.64831e-27	5.5891e-25
51695	ST6GAL2	10.1727	1.17067	115.263	6.89214e-27	5.76391e-25
20702	KRT18	-4.33628	6.37742	114.906	8.25339e-27	6.86656e-25
28552	PLK2	-3.0989	7.45997	114.824	8.60104e-27	7.11891e-25
7503	ATF3	3.13346	3.57868	113.964	1.32693e-26	1.09265e-24
52692	TIMP1	2.87336	12.1497	113.74	1.48558e-26	1.21704e-24
20269	KCNN3	7.40083	3.74608	113.298	1.85662e-26	1.51328e-24
26539	OLFML2A	7.35839	5.93753	112.989	2.16939e-26	1.75929e-24
29697	QPCT	2.69083	7.14474	112.777	2.4145e-26	1.94822e-24
17390	GPR1	-4.5834	4.653	112.377	2.95431e-26	2.37187e-24
51257	SOX5	4.29881	2.28977	112.099	3.39972e-26	2.71589e-24
8947	C7	8.53997	1.3106	111.772	4.00943e-26	3.1871e-24
28454	PLA2R1	3.45681	7.04468	111.728	4.09781e-26	3.24131e-24
30351	RHBDF1	2.26541	6.69384	111.635	4.29582e-26	3.38128e-24
40790	RP11-424C20.2	-4.97359	3.39073	111.243	5.23455e-26	4.10006e-24
25266	MYBL1	-4.63577	4.0817	110.339	8.25957e-26	6.43805e-24
52038	SYPL2	4.93384	0.584587	110.218	8.77997e-26	6.81063e-24
53808	TRIM9	5.64518	1.16794	110.072	9.449e-26	7.29436e-24
53921	TSPAN11	6.09307	3.227	109.845	1.05955e-25	8.14027e-24
29518	PTGER4	3.77646	3.80416	109.554	1.22697e-25	9.33888e-24
30333	RGS2	3.74445	5.45348	109.554	1.22719e-25	9.33888e-24
56070	ZNF365	2.7587	3.95457	108.871	1.7317e-25	1.3116e-23
24933	MT1E	-2.36197	5.61928	108.824	1.77394e-25	1.33728e-23
9840	CDK1	-4.01182	4.51191	108.521	2.06632e-25	1.55041e-23
22756	MCOLN3	3.00443	3.71288	108.272	2.3436e-25	1.75029e-23
13751	CYR61	-4.31489	8.93667	107.529	3.40908e-25	2.53424e-23
51256	SOX4	2.767	6.42507	107.435	3.57519e-25	2.64486e-23
6322	ALPK2	-6.62097	6.43858	107.426	3.59083e-25	2.64486e-23
10838	CPA4	-8.35901	5.86302	107.386	3.66459e-25	2.68686e-23
29615	PTPRQ	-10.3898	1.54201	106.685	5.21958e-25	3.80958e-23
22441	MAFF	-2.23528	5.60532	106.257	6.47774e-25	4.70647e-23
9792	CDC6	-3.37937	3.95559	105.544	9.27953e-25	6.71178e-23
18111	HHAT	2.83294	3.78732	104.736	1.39569e-24	1.00496e-22
27563	P4HA3	4.20889	7.09884	104.603	1.49207e-24	1.06956e-22
7096	APOE	5.47145	2.40887	104.065	1.95802e-24	1.39733e-22
19972	ITPKB	3.8943	5.93356	104.025	1.99813e-24	1.41964e-22
49394	SCG5	1.92393	6.26143	103.797	2.24124e-24	1.58535e-22
27448	OSBP2	2.98446	2.55243	102.726	3.84903e-24	2.7107e-22
20342	KDR	10.1778	6.22988	102.661	3.97656e-24	2.78828e-22
54405	UBE2T	-3.62544	3.53046	102.404	4.52824e-24	3.1613e-22
13413	CTNNAL1	-3.54538	8.59633	102.335	4.6876e-24	3.25839e-22
49701	SERTAD4-AS1	3.89036	1.98126	102.19	5.04446e-24	3.49134e-22
18821	HSD3B7	2.52828	5.02065	101.756	6.28142e-24	4.32879e-22
53175	TNFSF11	7.19734	1.19899	101.663	6.58056e-24	4.51556e-22
28051	PER1	3.3863	5.01459	101.491	7.17844e-24	4.90486e-22
54211	TXLNB	4.64804	1.37255	101.042	9.00585e-24	6.12741e-22
50509	SMAD1	2.50494	4.68324	100.575	1.13994e-23	7.7232e-22
4902	ADORA2A	-5.33809	1.0215	100.45	1.2145e-23	8.19126e-22
55310	WWC1	-2.96949	4.05392	100.442	1.21923e-23	8.19126e-22
8135	BRINP1	6.49785	5.51142	100.293	1.31465e-23	8.79555e-22
20492	KIFC1	-5.06902	4.5093	99.6821	1.78932e-23	1.19216e-21
121	ABHD14A	2.26599	4.22212	99.5061	1.9556e-23	1.29756e-21
51314	SPARCL1	7.48135	5.2722	99.3342	2.13291e-23	1.40939e-21
13552	CXXC5	2.04862	6.46498	98.1726	3.83456e-23	2.52343e-21
20482	KIF4B	-4.93645	1.96033	97.8601	4.49009e-23	2.94275e-21
14078	DENND2A	4.41265	2.76064	97.3963	5.67506e-23	3.70425e-21
10846	CPE	3.23117	6.97192	97.3759	5.73407e-23	3.72761e-21
27825	PCDHB5	3.51716	2.75037	97.248	6.11654e-23	3.96021e-21
39131	RP11-334A14.2	-3.04313	3.94085	97.2369	6.15109e-23	3.96659e-21
29973	RASD1	5.31581	3.76799	97.1812	6.32644e-23	4.06335e-21
54916	VMO1	7.00636	4.10603	97.0329	6.81865e-23	4.36203e-21
41374	RP11-456J20.1	-8.65204	1.01336	96.7563	7.84074e-23	4.99598e-21
508	AC005013.1	10.6871	3.22899	96.6911	8.10314e-23	5.14277e-21
18979	HTRA1	2.54372	9.21692	96.4243	9.2722e-23	5.86156e-21
50225	SLC28A3	-9.0763	0.534125	96.3013	9.86667e-23	6.2129e-21
55304	WSCD2	5.61207	2.72536	96.1172	1.08281e-22	6.79165e-21
29883	RAI14	-2.26839	8.06252	96.0082	1.14409e-22	7.14812e-21
20733	KRT18P38	-4.07947	2.15098	95.9594	1.17265e-22	7.29816e-21
16240	FGF13	7.30812	0.225576	95.5516	1.4409e-22	8.93301e-21
28467	PLB1	3.27394	1.50247	95.4257	1.53547e-22	9.48269e-21
28017	PDZD2	3.87681	2.73545	95.3943	1.55998e-22	9.59719e-21
27647	PALM2-AKAP2	2.33595	5.28547	95.2169	1.70631e-22	1.04573e-20
26171	NPPB	-10.0679	1.26745	95.2026	1.71868e-22	1.04931e-20
51782	STK17A	-1.79586	5.58843	94.8862	2.01647e-22	1.22646e-20
29759	RAB32	-2.3521	5.83741	94.6037	2.32587e-22	1.4093e-20
30329	RGS17	3.65592	3.03639	94.4629	2.49729e-22	1.50748e-20
52131	TAGLN	-5.52325	10.4442	94.2768	2.74344e-22	1.64986e-20
9879	CDKN1C	4.80737	2.68908	94.2226	2.81962e-22	1.68935e-20
20038	JUNB	2.07071	6.1863	94.1758	2.88706e-22	1.72331e-20
4943	AEBP1	5.253	4.7868	94.1685	2.89776e-22	1.72331e-20
14730	E2F2	-6.77603	1.25179	93.5503	3.95999e-22	2.34633e-20
24557	MOB3B	5.59129	1.79267	93.2057	4.71319e-22	2.78234e-20
52056	SYT7	4.02159	2.36601	93.082	5.01714e-22	2.95092e-20
16468	FOXM1	-4.93898	5.66418	93.0325	5.14424e-22	3.01464e-20
10002	CENPA	-5.04071	2.24628	92.9755	5.29458e-22	3.09146e-20
53698	TRIB2	2.87632	5.64048	92.9417	5.38584e-22	3.13335e-20
29316	PRSS23	-3.28622	6.40103	92.8306	5.69664e-22	3.3022e-20
13527	CXCL1	-3.50141	8.14184	92.4481	6.91127e-22	3.99188e-20
53198	TNN	9.19157	0.1345	92.3906	7.11499e-22	4.09482e-20
54895	VGLL3	-4.04032	6.67348	91.7429	9.87038e-22	5.66031e-20
22887	MERTK	8.2557	1.19171	91.6869	1.01537e-21	5.80205e-20
16430	FOSB	6.75986	5.55362	91.5361	1.09573e-21	6.23904e-20
29001	PPP3CA	1.936	6.70467	91.2354	1.2756e-21	7.23758e-20
54896	VGLL4	2.25463	6.45402	90.9948	1.44054e-21	8.14461e-20
7748	AXL	-2.53995	8.17172	90.873	1.53198e-21	8.63122e-20
16768	GALNT9	4.92674	1.27439	90.7836	1.60275e-21	8.98949e-20
52089	TACC2	2.67062	5.57683	90.7787	1.60677e-21	8.98949e-20
10350	CKAP2L	-3.23818	5.04365	90.752	1.62856e-21	9.07981e-20
28827	PPARGC1B	3.34384	1.9193	90.2439	2.10541e-21	1.16978e-19
6428	ANKRD10	2.1305	5.20397	89.9215	2.47801e-21	1.37205e-19
9173	CAMK2N2	2.89415	2.01998	89.5095	3.05162e-21	1.68385e-19
49853	SH3TC1	3.45739	2.71715	89.3771	3.26286e-21	1.79424e-19
27822	PCDHB2	3.57608	1.91691	89.1546	3.65127e-21	2.00097e-19
18086	HES1	2.97256	2.79526	89.1255	3.70545e-21	2.02376e-19
24871	MSMP	9.38664	10.5809	88.9404	4.06894e-21	2.21475e-19
10136	CHAC1	-2.77816	2.85117	88.1777	5.98319e-21	3.24568e-19
24517	MMP14	3.36377	11.4002	88.0704	6.31658e-21	3.41499e-19
50428	SLC7A8	5.63767	8.19103	87.6078	7.98108e-21	4.30041e-19
24645	MRAP2	2.765	2.86151	87.4993	8.43095e-21	4.52762e-19
52375	TCF19	-4.36065	4.71336	87.4396	8.68944e-21	4.65088e-19
27980	PDIA5	2.64692	6.39845	87.4019	8.85652e-21	4.72456e-19
50417	SLC7A14	-4.81364	5.27404	87.2589	9.52061e-21	5.062e-19
15647	FAM167A	-3.92125	3.23621	87.1626	9.99554e-21	5.29698e-19
15612	FAM13C	4.27855	2.79919	86.7826	1.21131e-20	6.39801e-19
51857	STX4	1.86804	6.34603	86.6869	1.27137e-20	6.6855e-19
51483	SPSB1	1.9717	6.41904	86.6827	1.27406e-20	6.6855e-19
30349	RHBDD2	1.61009	6.0103	86.6438	1.2994e-20	6.79625e-19
28493	PLCXD3	8.24202	1.05177	86.5642	1.35274e-20	7.05227e-19
19701	IL7R	-4.65906	1.55331	86.5419	1.36809e-20	7.1092e-19
5049	AFAP1L2	5.3744	1.15857	86.3457	1.5108e-20	7.82548e-19
20705	KRT18P11	-4.57081	3.05689	86.2049	1.62225e-20	8.3757e-19
9758	CDC20P1	-5.8564	3.4008	86.0667	1.73971e-20	8.95338e-19
52547	TFEB	2.96299	4.32521	86.0326	1.76994e-20	9.07986e-19
19868	IRF6	6.94094	1.01142	85.8587	1.93266e-20	9.88304e-19
26448	NXPH4	3.07591	4.09773	85.7929	1.99801e-20	1.01848e-18
54880	VEGFC	-2.06007	5.1572	85.6866	2.10841e-20	1.07135e-18
49676	SERPINB2	-8.49096	2.93463	85.604	2.19832e-20	1.11352e-18
17461	GPR37	4.06647	1.85095	85.0104	2.96801e-20	1.49866e-18
24993	MTHFD2	-1.82215	5.45311	84.6785	3.51048e-20	1.76702e-18
9128	CADPS	8.52205	3.52144	84.4933	3.85517e-20	1.93445e-18
30302	RGAG4	2.15317	3.78919	84.361	4.12191e-20	2.06185e-18
20546	KLF4	3.847	3.81697	83.7839	5.51914e-20	2.74967e-18
25260	MYADM	-1.96051	7.61241	83.7796	5.5312e-20	2.74967e-18
29362	PSAT1	-1.67024	5.49676	83.6472	5.91439e-20	2.93109e-18
16356	FLNA	-2.22639	11.6014	83.2064	7.39197e-20	3.65209e-18
9669	CD200	-2.68759	5.45722	83.1839	7.47626e-20	3.6824e-18
29069	PRC1	-4.40662	6.0285	83.1758	7.50706e-20	3.68627e-18
39986	RP11-380D23.1	3.09621	2.02909	82.7444	9.33781e-20	4.57126e-18
17048	GINS2	-5.10499	2.71766	82.6913	9.59209e-20	4.68146e-18
53395	TRAC	4.94153	1.8388	82.4116	1.10502e-19	5.37674e-18
20723	KRT18P28	-4.90212	1.76911	82.2594	1.19348e-19	5.78962e-18
25519	NAV3	-2.69611	5.77986	81.9461	1.39849e-19	6.76371e-18
15136	EMILIN1	2.67378	9.99203	81.9196	1.41735e-19	6.83433e-18
49849	SH3RF1	-2.29566	5.9374	81.8216	1.48943e-19	7.16043e-18
27772	PCBP3	4.1895	3.06414	81.7716	1.52755e-19	7.32173e-18
27902	PCSK5	2.9371	3.86314	81.7002	1.58375e-19	7.56855e-18
10662	COL22A1	5.04632	2.56732	81.6369	1.63531e-19	7.79175e-18
7370	ARRDC3	2.82073	6.57451	81.564	1.6968e-19	8.06079e-18
14934	EHF	-5.17436	0.610523	81.5054	1.7478e-19	8.2786e-18
9724	CD68	2.08532	6.6339	81.4809	1.76961e-19	8.35724e-18
17915	HAPLN2	9.41875	0.403064	81.3493	1.89148e-19	8.90661e-18
17945	HAVCR2	6.56646	0.261539	81.3336	1.90658e-19	8.95143e-18
53389	TPX2	-4.96912	6.04763	81.0486	2.20235e-19	1.03099e-17
9567	CCNA2	-4.93954	4.58766	80.8259	2.46507e-19	1.15063e-17
22897	MET	-1.82026	7.58254	80.714	2.6087e-19	1.21414e-17
28097	PFN1P1	-1.8795	5.82339	80.5396	2.84935e-19	1.32231e-17
147	ABL2	-1.94906	6.28669	80.4956	2.91346e-19	1.34817e-17
15357	ESPL1	-3.52672	3.51392	80.4213	3.02521e-19	1.39292e-17
52720	TLE2	6.32709	1.39256	80.4198	3.02753e-19	1.39292e-17
27696	PARM1	3.27987	5.56418	80.2837	3.24334e-19	1.48795e-17
54576	UNC5B	4.70226	4.18224	80.1881	3.40407e-19	1.55724e-17
26175	NPR3	-3.24677	4.29416	80.1347	3.49743e-19	1.59541e-17
21244	LEPREL1	-2.49353	6.92766	80.0715	3.61097e-19	1.64253e-17
27918	PDCD1LG2	-3.34858	5.48097	79.9243	3.89025e-19	1.76457e-17
12498	CTD-2206N4.4	6.21591	0.320359	79.8942	3.9501e-19	1.78667e-17
10621	CNTNAP4	8.91187	-0.114483	79.6331	4.50799e-19	2.03328e-17
6432	ANKRD13A	-2.19839	7.48212	79.5664	4.66291e-19	2.09726e-17
52707	TJP2	-2.93356	6.03207	78.9555	6.35241e-19	2.84918e-17
18096	HEXB	2.15274	8.05164	78.6394	7.4548e-19	3.33431e-17
16946	GDF15	4.10049	5.04025	78.4808	8.07813e-19	3.59795e-17
51765	STC2	-5.72535	8.8799	78.4781	8.08906e-19	3.59795e-17
14737	E2F7	-2.30025	4.09602	78.4698	8.12297e-19	3.60306e-17
20711	KRT18P17	-5.11626	2.2737	78.1262	9.66638e-19	4.27584e-17
15997	FANCA	-3.68479	3.3169	77.975	1.04352e-18	4.60323e-17
10428	CLEC2B	5.4638	0.212537	77.7697	1.1578e-18	5.09336e-17
14738	E2F8	-5.52034	1.62985	77.724	1.18493e-18	5.19847e-17
49695	SERPINI1	4.31625	4.12181	77.6583	1.22504e-18	5.35978e-17
28671	POLA2	-2.14143	4.24412	77.6183	1.25004e-18	5.45432e-17
16154	FCGRT	2.16693	7.34305	77.4758	1.34362e-18	5.84674e-17
32166	RNF112	2.47265	6.68874	77.4263	1.37768e-18	5.97874e-17
53816	TRIP13	-4.69142	4.269	77.1755	1.56424e-18	6.77007e-17
7791	B4GALT6	2.04276	4.67176	77.1027	1.62294e-18	7.00525e-17
10559	CNN2	-1.94174	7.77381	77.0546	1.66297e-18	7.15881e-17
10868	CPNE7	-6.10813	2.59389	76.8375	1.85615e-18	7.96478e-17
15242	EPG5	-2.61497	6.99977	76.8333	1.86012e-18	7.96478e-17
7764	B3GALT4	2.62212	2.17473	76.6931	1.99696e-18	8.52799e-17
55206	WDR91	1.88902	4.04838	76.3357	2.39318e-18	1.01929e-16
49506	SDPR	-2.82662	2.89137	76.2801	2.4615e-18	1.04562e-16
9762	CDC25C	-6.5793	1.65389	76.2056	2.55609e-18	1.08293e-16
22285	LRRTM2	6.14558	0.309923	76.1901	2.57631e-18	1.08863e-16
49086	RRAS2	-2.84375	5.5034	76.1143	2.67713e-18	1.12826e-16
21826	LINC00973	-4.32305	0.888739	75.7956	3.14597e-18	1.32238e-16
56134	ZNF469	-2.59333	4.81394	75.7787	3.17312e-18	1.32741e-16
26526	OIP5	-4.34073	1.10427	75.7778	3.17447e-18	1.32741e-16
53142	TMX4	1.64818	7.00111	75.6945	3.31123e-18	1.381e-16
20691	KRT15	-3.19235	1.34412	75.1163	4.43796e-18	1.84612e-16
17498	GPRC5B	-3.21219	5.07203	75.0955	4.48487e-18	1.86082e-16
18514	HN1	-2.33295	5.81526	74.9147	4.91487e-18	2.03397e-16
21906	LINC01085	-4.99687	1.44204	74.868	5.03266e-18	2.07736e-16
26524	OGN	8.74508	-0.294145	74.8609	5.05066e-18	2.07945e-16
21443	LINC00324	4.91522	0.478135	74.6186	5.71014e-18	2.34495e-16
13521	CX3CL1	5.32193	4.78745	74.5199	6.00302e-18	2.45894e-16
25420	NABP1	-3.31143	5.86316	74.3664	6.48843e-18	2.65101e-16
8785	C2CD4A	8.29462	2.74425	74.3061	6.68976e-18	2.72633e-16
21082	LAMA2	3.91046	5.14706	74.2326	6.94355e-18	2.8226e-16
20630	KLRC4-KLRK1	8.68665	-0.276817	73.9291	8.09723e-18	3.28326e-16
22537	MAP1B	-1.97312	9.46594	73.3818	1.06846e-17	4.32146e-16
15298	ERCC2	-2.48633	6.07963	73.3339	1.09473e-17	4.41661e-16
27817	PCDHB15	3.89756	1.17038	73.2211	1.15908e-17	4.66452e-16
54238	TXNRD1	-3.01818	10.4672	72.9622	1.32156e-17	5.30506e-16
4871	ADD3	3.31705	8.67843	72.9517	1.32862e-17	5.32011e-16
15330	ERMP1	1.86166	5.06918	72.8238	1.41758e-17	5.66223e-16
13538	CXCL5	-3.30045	6.54364	72.8145	1.42424e-17	5.67471e-16
19754	INHBB	4.2964	1.22497	72.7245	1.49071e-17	5.92483e-16
4796	ADAM28	4.03268	0.818487	72.5825	1.60194e-17	6.35119e-16
16703	GABRB2	3.49969	1.95876	72.5493	1.62911e-17	6.43144e-16
20724	KRT18P29	-3.99088	1.08958	72.548	1.63019e-17	6.43144e-16
56072	ZNF367	-4.88449	2.6656	72.3131	1.83626e-17	7.22666e-16
39633	RP11-359E10.1	-2.68376	2.4084	72.2828	1.86468e-17	7.32057e-16
15336	ERP29	1.59628	7.08248	71.7576	2.43327e-17	9.52951e-16
25571	NCEH1	-2.76271	6.32374	71.7425	2.45192e-17	9.57918e-16
20182	KCNA2	5.64388	0.465443	71.6993	2.50616e-17	9.76732e-16
5191	AK5	-2.60213	2.3941	71.6852	2.52421e-17	9.81385e-16
9823	CDH24	2.32333	4.85847	71.5898	2.64918e-17	1.02722e-15
50625	SMURF2	-2.78292	8.13596	71.5856	2.6549e-17	1.02722e-15
6468	ANKRD27	-1.77646	4.17616	71.5229	2.74066e-17	1.05785e-15
25394	N4BP2L1	2.98919	1.19741	71.473	2.81071e-17	1.08229e-15
49823	SH2D5	-4.47452	2.40391	71.2826	3.09549e-17	1.1891e-15
7440	ASIC1	2.76845	5.05513	71.1787	3.26284e-17	1.25039e-15
15186	ENPP1	2.85562	5.47503	71.0717	3.44474e-17	1.31696e-15
16519	FRMD3	4.57563	0.886468	70.8097	3.93402e-17	1.50044e-15
30000	RASSF8-AS1	2.12738	3.44413	70.4882	4.63035e-17	1.76184e-15
22103	LONRF2	4.20736	4.70104	70.4764	4.65814e-17	1.76822e-15
7490	ATAD2	-2.1465	5.24055	70.4344	4.75831e-17	1.80199e-15
56329	ZNF704	4.62096	0.854664	70.3967	4.85015e-17	1.83244e-15
4660	ACOX2	2.53082	5.12593	70.343	4.98389e-17	1.87419e-15
7585	ATP2C1	-1.90639	8.13439	70.343	4.984e-17	1.87419e-15
25819	NFIA	2.41186	4.20024	70.1948	5.37286e-17	2.0157e-15
10388	CLDN1	-5.54207	2.53095	70.1744	5.42855e-17	2.03185e-15
8441	C12orf39	3.08793	2.93386	70.116	5.59174e-17	2.08806e-15
53397	TRAF1	2.39687	4.48979	69.8364	6.44337e-17	2.39748e-15
26087	NPC2	2.19007	7.55533	69.8343	6.45021e-17	2.39748e-15
56250	ZNF608	5.15285	1.55656	69.7961	6.5762e-17	2.43866e-15
27757	PBXIP1	2.37322	7.7524	69.7576	6.70574e-17	2.48097e-15
20372	KIAA0247	2.25802	6.68269	69.3293	8.33211e-17	3.0756e-15
29971	RASAL2-AS1	-3.68678	0.814177	69.3076	8.42433e-17	3.10251e-15
25560	NCAPG	-5.64006	4.72465	69.2784	8.55025e-17	3.14168e-15
30308	RGMA	5.63727	3.53157	69.2687	8.59245e-17	3.14998e-15
15915	FAM83D	-4.08664	4.56446	69.2497	8.6755e-17	3.17318e-15
29193	PRLR	2.94362	2.74684	69.2272	8.77498e-17	3.20227e-15
19598	IGSF9B	4.3414	1.32067	69.1522	9.1151e-17	3.31753e-15
49610	SEPP1	4.89997	0.668354	69.1485	9.13216e-17	3.31753e-15
6401	ANGPTL2	2.40402	5.51769	69.0901	9.40642e-17	3.40946e-15
5060	AFP	-5.37746	0.675019	68.9888	9.90262e-17	3.58122e-15
16359	FLNC	-3.46742	9.71934	68.917	1.02694e-16	3.70552e-15
9545	CCL2	-4.43019	8.91603	68.8941	1.03897e-16	3.74053e-15
34261	RORB	6.26869	4.45715	68.675	1.16102e-16	4.17059e-15
49392	SCG2	7.91196	9.8949	68.6377	1.18318e-16	4.24068e-15
19692	IL4R	1.79984	5.96733	68.6253	1.19065e-16	4.25797e-15
28910	PPM1L	2.88078	1.73524	68.5494	1.23739e-16	4.41528e-15
17809	GUCY1B3	3.15746	4.06244	68.4255	1.31759e-16	4.69104e-15
21576	LINC00507	8.53792	-0.449607	68.3845	1.34531e-16	4.77912e-15
15172	ENO1P1	-1.74671	6.3522	68.3675	1.35696e-16	4.80985e-15
16951	GDF6	6.28056	0.117585	68.3372	1.37799e-16	4.87365e-15
22519	MAN1C1	4.59715	4.34559	68.3204	1.38975e-16	4.90445e-15
49168	RTN4	-2.23652	10.1543	68.2931	1.40913e-16	4.96193e-15
19702	IL8	-3.9937	9.84022	68.0487	1.59505e-16	5.60432e-15
9798	CDCA5	-4.18239	4.27714	67.921	1.7018e-16	5.96632e-15
24987	MTFR2	-3.58891	1.16526	67.7634	1.84342e-16	6.44875e-15
5046	AFAP1	-1.89756	8.19305	67.7239	1.8807e-16	6.56486e-15
27849	PCDHGC3	2.31157	8.55838	67.607	1.99558e-16	6.95078e-15
24624	MPP5	-1.7704	5.95641	67.3962	2.22073e-16	7.71824e-15
36775	RP11-180N14.1	6.94542	0.957314	67.3903	2.22743e-16	7.72479e-15
9301	CAV2	-1.78896	6.52213	67.339	2.28613e-16	7.91127e-15
15493	FABP3	4.1528	3.71109	67.2475	2.39471e-16	8.2692e-15
15059	EIF5AP4	-1.60721	5.36986	67.0316	2.67188e-16	9.20653e-15
13447	CTSO	2.10602	5.98273	66.9962	2.72025e-16	9.35311e-15
9886	CDKN2B	4.60948	8.30843	66.9852	2.73549e-16	9.38543e-15
15235	EPB41L4B	-3.05681	2.4073	66.924	2.82177e-16	9.66079e-15
20646	KNDC1	2.66347	1.21481	66.9032	2.85165e-16	9.74232e-15
16379	FMNL2	2.72968	7.84259	66.4069	3.66812e-16	1.25051e-14
13662	CYP27A1	2.41988	3.64686	66.3734	3.73104e-16	1.26927e-14
29975	RASEF	5.45839	3.1448	66.354	3.76797e-16	1.27912e-14
21741	LINC00857	-2.5707	1.91453	66.1597	4.15822e-16	1.40862e-14
27816	PCDHB14	3.62725	3.12021	66.0446	4.40824e-16	1.49017e-14
28394	PJA2	1.62714	8.1259	66.0157	4.47345e-16	1.50904e-14
28043	PELI1	2.01313	3.46932	65.9832	4.54777e-16	1.53089e-14
22759	MCTP1	2.77141	2.5665	65.9687	4.58145e-16	1.539e-14
16202	FER1L6	6.87967	1.74815	65.8328	4.90852e-16	1.64543e-14
51980	SVILP1	3.11623	2.37314	65.8216	4.93651e-16	1.646e-14
22131	LPHN3	5.30724	2.45633	65.8205	4.93906e-16	1.646e-14
7271	ARID5A	2.0636	3.82851	65.8198	4.94099e-16	1.646e-14
51192	SOBP	3.00747	4.21925	65.7643	5.08211e-16	1.68951e-14
25804	NF2	-1.8256	6.40582	65.7458	5.13007e-16	1.70193e-14
32189	RNF144A	4.61996	5.65426	65.4286	6.0259e-16	1.99501e-14
10212	CHMP1B	1.62549	6.47713	65.2575	6.57229e-16	2.17143e-14
22531	MANSC1	2.33292	5.5037	65.2149	6.7159e-16	2.21432e-14
22200	LRRC25	8.37334	-0.600441	65.1973	6.77636e-16	2.22967e-14
22855	MEGF6	-4.07816	6.70157	65.1713	6.86626e-16	2.25463e-14
11086	CROCC	1.53725	4.35929	65.1359	6.99056e-16	2.29076e-14
22485	MAGI1	-1.97438	5.16583	65.1287	7.01619e-16	2.29448e-14
28899	PPL	4.27009	2.95673	65.0003	7.48869e-16	2.44402e-14
30160	RCBTB1	1.44057	5.41025	64.973	7.59295e-16	2.47302e-14
51979	SVIL	3.09837	9.98404	64.7162	8.65016e-16	2.81165e-14
25376	MYPN	-9.77053	2.16143	64.5505	9.40903e-16	3.05214e-14
10107	CFL2	-1.5628	6.27489	64.4679	9.81165e-16	3.17633e-14
51225	SORCS1	10.4045	6.43308	64.4288	1.00083e-15	3.23348e-14
8205	BTG1	2.30427	6.18239	64.325	1.05496e-15	3.40152e-14
27815	PCDHB13	3.29729	1.99569	64.2787	1.08006e-15	3.47544e-14
29858	RAD51AP1	-3.83384	2.50834	64.2645	1.08791e-15	3.4937e-14
24942	MT1P3	-2.79878	2.5317	64.1852	1.13257e-15	3.62989e-14
37650	RP11-245M24.1	-4.51372	0.35194	64.113	1.17482e-15	3.7578e-14
22948	MFGE8	2.00834	9.40502	64.1087	1.17743e-15	3.75865e-14
15844	FAM46B	-3.92678	0.666139	64.0775	1.19618e-15	3.81092e-14
9300	CAV1	-2.91947	9.43249	63.992	1.24925e-15	3.97213e-14
7495	ATAD5	-2.92017	1.85256	63.9521	1.27482e-15	4.04541e-14
13776	DAB2	-2.79729	8.24698	63.8988	1.30975e-15	4.14807e-14
55743	ZDHHC12	-1.97194	3.88681	63.8562	1.33837e-15	4.23037e-14
10679	COL4A6	2.19695	6.81445	63.4691	1.629e-15	5.13887e-14
7940	BEAN1	7.73584	2.82512	63.412	1.6769e-15	5.2796e-14
49993	SKP2	-2.27649	3.92909	63.0174	2.04892e-15	6.43825e-14
15417	EXO1	-3.93819	2.66577	62.8885	2.18743e-15	6.86007e-14
49458	SCXA	3.6419	1.51905	62.8226	2.26189e-15	7.07974e-14
54911	VKORC1	1.97079	7.76684	62.5605	2.58384e-15	8.07174e-14
54547	UHRF1	-4.36626	4.72884	62.3731	2.84174e-15	8.86016e-14
9060	CA7	6.96529	-0.142933	62.3559	2.86676e-15	8.92084e-14
8224	BUB1	-5.80372	4.69059	62.3218	2.91682e-15	9.05906e-14
26261	NRROS	2.86111	2.69104	62.3161	2.92527e-15	9.06777e-14
27432	ORAI3	1.72445	4.16016	62.2938	2.95859e-15	9.15337e-14
17550	GRHL3	8.12508	-0.750098	62.1945	3.11156e-15	9.60815e-14
49161	RTKN	1.94076	4.15371	62.0768	3.30327e-15	1.01805e-13
7873	BCAR3	-1.8756	6.26498	61.956	3.51209e-15	1.08034e-13
17850	GYS1	-2.0019	6.33508	61.9194	3.57807e-15	1.09853e-13
20770	KRT19	-5.6999	5.63271	61.8886	3.63451e-15	1.11373e-13
20636	KLRK1	6.49686	0.686854	61.8693	3.67035e-15	1.12257e-13
55731	ZCCHC5	-5.9262	-0.376794	61.7672	3.8655e-15	1.18001e-13
25336	MYO15B	3.92903	0.762179	61.7115	3.97659e-15	1.21161e-13
54147	TUBB6	-1.83197	8.28519	61.5938	4.22149e-15	1.2838e-13
4939	AE000661.37	8.01395	-0.89866	61.4999	4.42776e-15	1.34398e-13
49690	SERPINF1	5.80967	8.11729	61.3729	4.72278e-15	1.43082e-13
2472	AC026703.1	-3.96118	2.32425	61.369	4.73202e-15	1.43093e-13
28579	PLXNA4	5.07306	2.24207	61.2695	4.97722e-15	1.50224e-13
9568	CCNB1	-3.53236	5.735	61.1817	5.20443e-15	1.56787e-13
56103	ZNF423	4.13614	0.514812	61.116	5.38086e-15	1.61799e-13
9777	CDC42EP1	-1.48273	6.29663	61.0347	5.60773e-15	1.68305e-13
7810	BAG2	-1.74007	5.51611	60.9466	5.86442e-15	1.75681e-13
9169	CAMK2B	4.6337	3.26793	60.8503	6.1583e-15	1.84141e-13
49868	SHC2	3.75193	1.21159	60.8272	6.23115e-15	1.85973e-13
50407	SLC6A6	2.7924	8.0228	60.8029	6.30847e-15	1.87932e-13
55868	ZMIZ1-AS1	3.18857	0.893543	60.7966	6.32856e-15	1.88181e-13
16406	FNDC3A	2.12947	7.87699	60.7813	6.37823e-15	1.89307e-13
10537	CMYA5	2.65874	1.68456	60.7713	6.41067e-15	1.89919e-13
10022	CENPU	-3.89339	3.98728	60.5968	7.00465e-15	2.07134e-13
52058	SYT9	6.4554	2.13763	60.4768	7.44493e-15	2.19748e-13
50016	SLC12A2	3.58627	7.4754	60.4697	7.47186e-15	2.20139e-13
15998	FANCB	-3.25966	1.3054	60.4323	7.61534e-15	2.23955e-13
24320	MIR622	-4.23613	1.56838	60.4036	7.72709e-15	2.26826e-13
21094	LAMP2	1.93972	8.64925	60.3585	7.90629e-15	2.31663e-13
24571	MOK	-3.85324	6.08813	60.3394	7.98343e-15	2.33497e-13
17091	GLB1	1.48211	6.9767	60.053	9.2337e-15	2.69574e-13
17999	HCN1	8.22407	-0.667344	60.0408	9.29136e-15	2.70765e-13
49700	SERTAD4	6.24537	4.32065	59.9844	9.56118e-15	2.78123e-13
27846	PCDHGB6	2.22875	5.34361	59.8696	1.01356e-14	2.94298e-13
15337	ERP29P1	1.60074	4.0943	59.8625	1.01722e-14	2.94828e-13
27829	PCDHB9	3.37763	0.804849	59.7838	1.05872e-14	3.06305e-13
10009	CENPF	-5.51967	6.17501	59.7249	1.0909e-14	3.15047e-13
54751	USP53	-1.81267	5.20276	59.6067	1.15841e-14	3.33776e-13
25870	NID2	2.25838	7.5545	59.6041	1.15991e-14	3.33776e-13
20481	KIF4A	-4.5148	3.9287	59.3164	1.34256e-14	3.85645e-13
20709	KRT18P15	-3.87672	1.86529	59.1129	1.48883e-14	4.26895e-13
56278	ZNF646	1.53466	5.39227	59.1093	1.49152e-14	4.26905e-13
49280	SAMD5	3.6947	4.47896	59.0804	1.5136e-14	4.32453e-13
53147	TNFAIP3	-2.12416	6.81033	58.8937	1.66422e-14	4.74642e-13
25288	MYEOV	-6.09117	-0.0626542	58.8645	1.68909e-14	4.80882e-13
20451	KIF13B	2.06371	5.17624	58.8335	1.71594e-14	4.87662e-13
26325	NTNG2	1.89215	4.43239	58.8143	1.73279e-14	4.91578e-13
49692	SERPING1	3.12686	3.96901	58.7949	1.74992e-14	4.95564e-13
14109	DFNB31	2.09958	3.63844	58.7829	1.76061e-14	4.97713e-13
16327	FKBP7	2.54013	5.65907	58.6644	1.86998e-14	5.27702e-13
8538	C16orf89	4.0953	0.218389	58.6573	1.8767e-14	5.28671e-13
10695	COL9A2	5.20064	2.78162	58.6327	1.9003e-14	5.3438e-13
19902	ISLR2	6.30203	2.34777	58.5749	1.95697e-14	5.49354e-13
15159	ENC1	-3.65409	7.98374	58.5571	1.97472e-14	5.53369e-13
7584	ATP2B4	-1.94436	8.99394	58.5204	2.01195e-14	5.62821e-13
46842	RP3-416H24.1	-8.16989	-0.356261	58.5024	2.03039e-14	5.66991e-13
29380	PSG4	-8.01808	5.17773	58.3694	2.17244e-14	6.05606e-13
51476	SPRY1	5.2431	5.35028	58.1695	2.40482e-14	6.69223e-13
50053	SLC16A9	-3.93195	4.40202	58.1507	2.42784e-14	6.74461e-13
16321	FKBP2	1.89243	5.88549	58.1188	2.46755e-14	6.84309e-13
49656	SERINC5	2.30303	3.70472	58.0491	2.55651e-14	7.07755e-13
19145	IGDCC4	5.85443	4.59972	58.0364	2.57318e-14	7.11146e-13
20817	KRT80	-5.74321	1.86612	58.0211	2.59316e-14	7.15435e-13
50219	SLC27A3	2.50616	3.07382	58.0082	2.61031e-14	7.18933e-13
20270	KCNN4	2.78573	4.56378	57.8988	2.75955e-14	7.58734e-13
7783	B4GALNT3	7.66143	3.27197	57.8172	2.87649e-14	7.89536e-13
29135	PRIM2	-2.57872	3.297	57.7563	2.96694e-14	8.12973e-13
25273	MYC	-1.68673	6.36407	57.6805	3.08348e-14	8.43467e-13
52382	TCF4	3.06244	6.88146	57.6439	3.14129e-14	8.57818e-13
15056	EIF5AL1	-1.51433	6.40362	57.5837	3.23901e-14	8.83e-13
28550	PLK1	-4.60572	4.90955	57.5405	3.31087e-14	9.01061e-13
36414	RP11-161H23.5	-2.08838	4.31754	57.5105	3.3618e-14	9.13373e-13
8473	C14orf132	2.22929	6.40731	57.4914	3.39456e-14	9.20717e-13
27777	PCDH1	7.95726	3.57975	57.308	3.72644e-14	1.00903e-12
25747	NEIL3	-5.09763	1.77936	57.2974	3.74653e-14	1.01276e-12
9723	CD63	1.86538	10.376	57.2836	3.77279e-14	1.01815e-12
22376	LYPD1	1.88317	5.40472	57.1197	4.10082e-14	1.10481e-12
51624	SSR4	1.60245	7.69183	57.0882	4.16708e-14	1.12078e-12
29213	PROCR	1.83279	5.24145	56.9831	4.39565e-14	1.18028e-12
9996	CELSR1	2.11089	4.42932	56.8477	4.70895e-14	1.2623e-12
21555	LINC00478	3.95624	-0.0925112	56.6694	5.15601e-14	1.37983e-12
11675	CTBS	1.57791	4.82491	56.6553	5.19311e-14	1.38688e-12
54139	TUBB4B	-1.74846	8.38803	56.6528	5.19961e-14	1.38688e-12
20370	KIAA0226L	6.26909	-0.743672	56.6263	5.27023e-14	1.40338e-12
10664	COL24A1	3.28802	2.5637	56.461	5.73247e-14	1.52395e-12
21324	LIMCH1	-1.91308	7.25372	56.3227	6.15025e-14	1.63231e-12
52716	TLDC1	-2.24423	5.24244	56.2588	6.35329e-14	1.68341e-12
28887	PPIF	-2.02752	6.11781	56.2383	6.41994e-14	1.69827e-12
51917	SUMF2	1.55558	8.12651	56.1987	6.55061e-14	1.72999e-12
55320	WWTR1	2.33559	8.67626	56.1602	6.67998e-14	1.76126e-12
25345	MYO1C	-1.67712	8.32928	56.1561	6.69407e-14	1.76208e-12
26218	NR4A2	4.54363	4.24389	56.1255	6.79889e-14	1.78674e-12
28138	PGAP3	1.44342	3.92454	56.0846	6.94198e-14	1.82136e-12
29866	RAD54L	-3.0704	2.06152	56.0072	7.22055e-14	1.89136e-12
20309	KCTD6	1.65024	3.39839	55.992	7.27654e-14	1.90292e-12
25442	NAGLU	1.63939	6.30079	55.967	7.36975e-14	1.92416e-12
7708	ATRAID	1.55144	6.94375	55.8617	7.7753e-14	2.02675e-12
15744	FAM20A	7.00903	7.9539	55.6934	8.47021e-14	2.20431e-12
18427	HMGCR	1.4019	6.70919	55.6184	8.79955e-14	2.28632e-12
28422	PKN3	-2.60124	1.99526	55.5932	8.91329e-14	2.31213e-12
14975	EIF2S2P4	-1.25434	6.2232	55.5726	9.00725e-14	2.33273e-12
49940	SIK2	1.50232	6.46123	55.5232	9.23647e-14	2.38824e-12
50237	SLC2A13	2.77511	3.58102	55.3665	1.00025e-13	2.58216e-12
27530	OXCT2	-7.65611	-0.363356	55.3476	1.00994e-13	2.60298e-12
13436	CTSK	4.1176	7.82877	55.172	1.10431e-13	2.84166e-12
9909	CDT1	-4.52166	2.8333	55.0531	1.17319e-13	3.01406e-12
52608	THBS1	-5.71444	10.5568	54.9518	1.23525e-13	3.16842e-12
49622	2005-09-01	2.1366	4.26157	54.913	1.25983e-13	3.22632e-12
9046	CA11	3.61673	3.07897	54.8287	1.31505e-13	3.36238e-12
51764	STC1	5.09343	11.1025	54.8102	1.32747e-13	3.38874e-12
28265	PHYHD1	1.99263	3.53628	54.7644	1.35881e-13	3.46325e-12
49432	SCN8A	-1.84454	4.39297	54.6977	1.40574e-13	3.57717e-12
16523	FRMD6	-2.39655	7.91108	54.6377	1.44925e-13	3.68206e-12
16781	GAP43	7.02693	6.49036	54.6298	1.45512e-13	3.69113e-12
15853	FAM49A	5.36697	1.30138	54.6166	1.46491e-13	3.71012e-12
9127	CADM4	3.0216	3.31965	54.6005	1.47695e-13	3.73472e-12
20771	KRT19P1	-6.6356	0.167645	54.4544	1.59101e-13	4.01679e-12
19922	ITGA10	7.24075	6.75729	54.3557	1.67294e-13	4.21703e-12
28536	PLEKHO1	1.95209	6.20519	54.2536	1.76218e-13	4.435e-12
54048	TTF2	-1.6554	4.06606	54.2496	1.76571e-13	4.43693e-12
7775	B3GNT5	2.97473	4.50982	54.241	1.77345e-13	4.44943e-12
20002	JAK3	3.44841	1.36321	54.1957	1.81487e-13	4.54624e-12
51694	ST6GAL1	1.96872	3.73577	54.1853	1.82448e-13	4.56318e-12
19646	IL1B	-3.62555	6.73382	54.1554	1.85243e-13	4.62305e-12
9795	CDCA2	-3.78059	3.81221	54.1536	1.85417e-13	4.62305e-12
14901	EFS	1.62319	4.5039	54.1177	1.88832e-13	4.70089e-12
19815	IPO5	-1.40525	8.02045	54.0564	1.94813e-13	4.84228e-12
28096	PFN1	-1.89629	9.44743	53.8124	2.20571e-13	5.47405e-12
28468	PLBD1	3.03126	1.10175	53.7096	2.3243e-13	5.75946e-12
49821	SH2D4A	-2.1182	4.73661	53.6529	2.39233e-13	5.91785e-12
29944	RARB	-1.93201	5.45466	53.6502	2.39559e-13	5.91785e-12
20763	KRT18P65	-4.82169	1.32222	53.4426	2.66262e-13	6.56739e-12
25367	MYOF	-2.00565	8.94943	53.4198	2.69362e-13	6.63365e-12
9585	CCNF	-2.77536	3.48925	53.4124	2.70382e-13	6.64859e-12
9828	CDH6	-1.34521	6.8305	53.3367	2.81003e-13	6.89918e-12
22846	MEF2C	2.35589	2.61551	53.1752	3.0508e-13	7.47889e-12
9013	C9orf16	1.49596	5.45489	53.1651	3.06658e-13	7.5061e-12
22722	MCC	2.00805	5.27718	53.1498	3.09052e-13	7.5532e-12
28505	PLEKHA2	-1.35509	6.34402	53.1377	3.10967e-13	7.58844e-12
51693	ST5	2.28927	7.56231	53.1345	3.11479e-13	7.5894e-12
17020	GHDC	1.36274	4.19669	53.0881	3.18916e-13	7.75884e-12
4691	ACSS3	1.76904	4.12633	53.0578	3.23869e-13	7.86741e-12
29991	RASSF1	-1.53999	4.67146	52.9773	3.37428e-13	8.18442e-12
30230	REPS2	5.37834	2.71123	52.9498	3.42187e-13	8.28731e-12
53187	TNIP1	-1.51689	7.32524	52.9431	3.4335e-13	8.30298e-12
53212	TNPO1P2	-1.94386	4.05779	52.7836	3.72403e-13	8.99199e-12
17572	GRIN3A	2.58091	1.25057	52.7696	3.75061e-13	9.04258e-12
15132	EME1	-3.16922	1.56837	52.6669	3.95192e-13	9.51365e-12
55680	ZBTB46	2.69133	3.37784	52.5941	4.10112e-13	9.85803e-12
8527	C16orf59	-2.81274	1.99959	52.5858	4.11851e-13	9.88505e-12
9778	CDC42EP2	-2.01242	4.53552	52.5225	4.2535e-13	1.01938e-11
4015	AC112721.2	8.00495	-0.831839	52.5025	4.2969e-13	1.02825e-11
52657	TICRR	-2.38398	2.73487	52.4076	4.50982e-13	1.07759e-11
20704	KRT18P10	-4.07319	2.21888	52.3743	4.58682e-13	1.09436e-11
50248	SLC2A6	-2.20868	4.91142	52.3357	4.67795e-13	1.11302e-11
19012	IBSP	5.32582	-0.486638	52.3353	4.67888e-13	1.11302e-11
8663	C1orf110	-5.56209	1.49526	52.3301	4.69128e-13	1.11432e-11
38027	RP11-270M14.5	5.52819	-0.641156	52.3092	4.74141e-13	1.12358e-11
29133	PRICKLE4	2.37385	3.6517	52.308	4.74427e-13	1.12358e-11
14318	DNAH5	-4.0135	1.80752	52.299	4.76619e-13	1.12711e-11
9685	CD276	2.38187	8.11813	52.1813	5.0607e-13	1.195e-11
8890	C5orf30	-2.50449	5.31558	52.1723	5.08394e-13	1.19738e-11
52090	TACC3	-3.1849	5.28811	52.1716	5.0857e-13	1.19738e-11
55287	WNT5B	-3.4268	7.09412	52.1048	5.26158e-13	1.23697e-11
52641	THSD7A	5.869	0.971215	52.0412	5.4347e-13	1.2758e-11
29622	PTRF	-2.0775	10.1893	52.0005	5.54863e-13	1.30065e-11
7200	ARHGAP28	4.04671	3.86218	51.9648	5.65053e-13	1.3226e-11
15331	ERN1	2.10504	5.2092	51.9297	5.7523e-13	1.34446e-11
9800	CDCA7L	-1.79384	4.08362	51.9232	5.77148e-13	1.34699e-11
7807	BACH2	5.36106	1.37639	51.9184	5.78547e-13	1.34829e-11
11760	CTC-296K1.4	-5.27184	-0.308415	51.9137	5.79952e-13	1.34961e-11
51445	SPOCD1	-3.49469	5.32484	51.9022	5.8334e-13	1.35553e-11
52653	TIAM1	2.0074	2.45693	51.7872	6.18537e-13	1.43524e-11
16377	FMN2	-2.289	4.43111	51.6117	6.7639e-13	1.56721e-11
16848	GARS	-1.43045	7.68836	51.5154	7.10379e-13	1.6436e-11
16478	FOXO3	1.22332	6.26673	51.4054	7.51298e-13	1.73577e-11
22106	LONRF3	4.02549	0.130644	51.3456	7.74561e-13	1.78694e-11
1353	AC009237.17	-3.89015	0.380105	51.3306	7.80479e-13	1.79544e-11
1360	AC009238.7	-3.89015	0.380105	51.3306	7.80479e-13	1.79544e-11
14972	EIF2S2	-1.20067	6.18704	51.2662	8.06533e-13	1.85272e-11
46598	RP13-516M14.1	2.61004	0.678382	51.175	8.44896e-13	1.93807e-11
11202	CST3	1.58024	7.99729	50.9041	9.69918e-13	2.22168e-11
16966	GEM	5.28894	5.96578	50.822	1.01132e-12	2.31321e-11
10873	CPPED1	-1.76547	5.98439	50.7473	1.05055e-12	2.39954e-11
49445	SCPEP1	1.68426	6.32035	50.7427	1.05302e-12	2.40175e-11
22209	LRRC32	2.45095	4.29467	50.642	1.10846e-12	2.52461e-11
15554	FAM110B	1.88739	4.11072	50.6103	1.12652e-12	2.56212e-11
55723	ZCCHC14	1.40977	4.94713	50.6048	1.1297e-12	2.56572e-11
6410	ANK3	3.94581	4.99175	50.5636	1.15363e-12	2.61637e-11
30020	RBBP7	1.44941	7.68045	50.5581	1.1569e-12	2.62008e-11
25812	NFATC4	1.65054	5.88691	50.4829	1.2021e-12	2.71862e-11
9175	CAMKK1	1.76912	3.12701	50.4635	1.21399e-12	2.74165e-11
20387	KIAA0895L	2.55497	4.97693	50.4359	1.23122e-12	2.77479e-11
26535	OLFM2	3.69245	0.538683	50.4344	1.23212e-12	2.77479e-11
7482	ASTN1	3.6769	3.64237	50.3805	1.26645e-12	2.84809e-11
20340	KDM7A	1.90604	3.10235	50.3603	1.27956e-12	2.87356e-11
36943	RP11-195F19.5	2.41066	1.70112	50.2426	1.35864e-12	3.04687e-11
49609	SEPN1	1.38848	8.00686	50.2009	1.38781e-12	3.10797e-11
7779	B3GNT9	1.35362	5.8952	50.1327	1.43693e-12	3.21347e-11
27843	PCDHGB2	2.19394	4.37298	50.0128	1.52747e-12	3.40654e-11
11056	CRH	5.45812	-0.57125	50.0127	1.5275e-12	3.40654e-11
52439	TDRD7	-1.44646	4.22201	49.9692	1.56176e-12	3.4781e-11
10274	CHST6	4.44281	1.52957	49.9416	1.5839e-12	3.52253e-11
22283	LRRN4CL	3.03089	5.05338	49.8991	1.61861e-12	3.59475e-11
20016	JMJD1C	1.36565	6.40284	49.8555	1.65494e-12	3.67036e-11
30352	RHBDF1P1	2.27403	0.815965	49.8474	1.66178e-12	3.68043e-11
50410	SLC6A8	1.29633	6.19433	49.7538	1.74299e-12	3.85497e-11
7547	ATOH8	-2.45319	4.69369	49.705	1.78691e-12	3.9467e-11
28497	PLD3	1.76031	8.77742	49.636	1.85088e-12	4.08236e-11
28882	PPIB	1.68314	9.73855	49.4896	1.99423e-12	4.3925e-11
56515	ZP1	3.59728	0.37933	49.4617	2.0228e-12	4.44933e-11
27810	PCDHAC2	4.40624	1.33587	49.4298	2.05598e-12	4.51612e-11
37748	RP11-253M7.1	-3.42812	0.444638	49.3303	2.16294e-12	4.74459e-11
52568	TGFBI	-2.37957	8.69379	49.2923	2.20529e-12	4.83089e-11
27813	PCDHB11	4.35977	0.326238	49.2895	2.20846e-12	4.83122e-11
14931	EHD2	-1.68397	8.66174	49.2858	2.21263e-12	4.83377e-11
15463	EZR	-2.0581	6.67359	49.277	2.22253e-12	4.84272e-11
29667	PXDN	-2.41121	9.34525	49.2768	2.22276e-12	4.84272e-11
9362	CCDC102B	4.58094	3.35212	49.2534	2.24946e-12	4.89424e-11
55721	ZCCHC12	6.20327	0.314108	49.2101	2.29964e-12	4.99667e-11
30200	RECK	-2.33981	6.85324	49.182	2.33278e-12	5.06181e-11
27818	PCDHB16	3.46558	1.55615	49.1592	2.36006e-12	5.10948e-11
22999	MIAT	5.39875	1.28583	49.1584	2.36111e-12	5.10948e-11
49687	SERPINE1	-4.35049	11.7769	49.1119	2.41774e-12	5.22498e-11
27814	PCDHB12	4.18396	0.32024	49.098	2.43489e-12	5.25497e-11
15169	ENO1	-1.69195	10.6123	49.0175	2.53686e-12	5.4677e-11
26184	NPTXR	2.69922	5.01241	48.9918	2.57028e-12	5.53231e-11
14770	ECM1	2.60057	7.04383	48.9652	2.60548e-12	5.60056e-11
8823	C2orf91	6.16462	-0.914966	48.9612	2.61076e-12	5.6044e-11
32239	RNF24	1.44753	5.80794	48.8789	2.72261e-12	5.83671e-11
21141	LBH	2.43817	5.80412	48.8519	2.76045e-12	5.90993e-11
15895	FAM72D	-3.22293	0.737239	48.6862	3.00375e-12	6.42226e-11
32178	RNF128	3.46771	3.10196	48.5345	3.24533e-12	6.92957e-11
51630	SSTR1	-5.45936	1.44415	48.5058	3.29321e-12	7.02244e-11
29856	RAD51	-3.45157	2.25704	48.399	3.47749e-12	7.40558e-11
51691	ST3GAL6	2.34926	2.134	48.3146	3.63037e-12	7.72091e-11
28584	PLXND1	1.55505	5.88777	48.2933	3.67006e-12	7.79498e-11
25761	NEK7	-2.44023	6.83456	48.2808	3.6936e-12	7.83462e-11
51717	STAB1	5.69681	1.13675	48.2395	3.77218e-12	7.99076e-11
20919	KRTAP2-3	-12.2189	3.95247	48.0843	4.08273e-12	8.6372e-11
16837	GAPDHP70	-1.29043	5.57532	48.0787	4.09456e-12	8.65084e-11
5067	AGAP2	4.00952	-0.218182	48.0298	4.19799e-12	8.84834e-11
14450	DOCK5	-1.91933	6.26362	48.0293	4.19906e-12	8.84834e-11
22130	LPHN2	1.30309	4.61905	47.934	4.40817e-12	9.27679e-11
49789	SGCD	2.95883	5.00746	47.8999	4.48554e-12	9.42727e-11
15754	FAM212B	2.61799	4.39979	47.8231	4.66463e-12	9.79084e-11
10499	CLU	3.63865	10.7321	47.7916	4.74026e-12	9.93659e-11
11759	CTC-296K1.3	-4.19978	-0.282801	47.7722	4.78724e-12	1.0022e-10
15474	F2R	3.1501	6.35849	47.7346	4.87998e-12	1.02028e-10
22987	MGLL	-3.01212	5.57969	47.6656	5.05473e-12	1.05545e-10
21216	LDLRAD3	2.32107	4.6887	47.5253	5.42996e-12	1.13232e-10
12881	CTD-2510F5.4	-5.09167	0.262847	47.4981	5.50573e-12	1.14663e-10
51166	SNX22	1.49773	3.94918	47.485	5.5427e-12	1.15284e-10
9605	CCNYL1	-1.24175	4.991	47.456	5.62527e-12	1.1685e-10
15591	FAM132B	2.64306	4.04948	47.4499	5.6429e-12	1.17065e-10
22122	LPAR6	3.68554	1.56045	47.4352	5.68536e-12	1.17793e-10
26217	NR4A1	2.78996	3.87242	47.4138	5.74759e-12	1.18929e-10
12243	CTD-2033D15.1	-6.92249	1.85821	47.4096	5.76011e-12	1.19035e-10
10199	CHID1	1.33473	6.78336	47.4034	5.77816e-12	1.19254e-10
17136	GLT8D2	2.36735	5.42787	47.3615	5.90313e-12	1.21677e-10
14634	DUSP23	2.15191	4.32495	47.3355	5.98198e-12	1.23145e-10
37627	RP11-244F12.3	-3.42187	1.33886	47.2812	6.14991e-12	1.26439e-10
20435	KIAA1683	2.85152	0.926684	47.2639	6.20433e-12	1.27314e-10
16827	GAPDHP60	-1.34068	7.25486	47.2619	6.21079e-12	1.27314e-10
8966	C7orf69	-9.99863	0.860657	47.2602	6.21625e-12	1.27314e-10
11046	CREB5	2.29916	5.15188	47.2515	6.24386e-12	1.27717e-10
21280	LGR4	-1.85786	4.78475	47.2189	6.34858e-12	1.29694e-10
22225	LRRC37A7P	5.03967	-1.001	47.1937	6.43069e-12	1.31204e-10
15455	EYA1	3.16007	1.09023	47.128	6.64976e-12	1.35502e-10
29582	PTPN14	-1.57911	7.66338	47.0804	6.81323e-12	1.38657e-10
49952	SIPA1L2	5.43959	6.79659	47.057	6.89511e-12	1.40145e-10
25795	NEXN-AS1	-3.1637	0.636419	47.0332	6.97937e-12	1.41679e-10
4807	ADAM9	-1.80316	9.08307	47.0218	7.01998e-12	1.42323e-10
17176	GMDS	2.26581	5.50146	47.0065	7.07521e-12	1.43262e-10
20654	KNSTRN	-2.43321	4.39206	46.9239	7.37969e-12	1.49239e-10
54888	VEPH1	-1.80865	5.87925	46.8603	7.62302e-12	1.53966e-10
29894	RALGPS2	-2.26199	5.39394	46.7999	7.86182e-12	1.5859e-10
20405	KIAA1211	3.4875	3.47839	46.7709	7.97896e-12	1.6075e-10
13539	CXCL6	-3.53063	9.19108	46.7438	8.08997e-12	1.62783e-10
9735	CD82	2.86461	7.64774	46.6277	8.5838e-12	1.72503e-10
13545	CXCR4	5.42256	-0.749964	46.4801	9.2554e-12	1.85767e-10
13819	DAW1	-7.24881	2.19782	46.4611	9.34533e-12	1.87338e-10
15054	EIF5A	-1.57772	8.48583	46.4521	9.38857e-12	1.8797e-10
17726	GSTA4	1.55105	5.09181	46.4063	9.61057e-12	1.92175e-10
20406	KIAA1211L	5.1244	-0.51416	46.3809	9.73608e-12	1.94443e-10
20547	KLF5	2.29445	3.50409	46.3725	9.77776e-12	1.95033e-10
19857	IRAK4	-1.47013	5.22451	46.3299	9.99257e-12	1.9907e-10
49681	SERPINB7	-10.5926	2.09167	46.3273	1.00058e-11	1.99087e-10
54325	UBALD2	1.62463	4.43703	46.2995	1.0149e-11	2.01686e-10
55534	YPEL4	3.88296	1.20273	46.2795	1.0253e-11	2.03502e-10
10889	CPVL	4.73896	0.0301383	46.2604	1.03537e-11	2.05247e-10
19610	IKZF4	2.07121	3.92577	46.2091	1.06284e-11	2.10431e-10
51948	SUOX	1.39975	4.98513	46.0664	1.14315e-11	2.26053e-10
51854	STX1B	2.23247	4.50769	46.0608	1.14639e-11	2.26416e-10
50107	SLC23A2	2.26853	6.75968	46.0533	1.15078e-11	2.27004e-10
8489	C14orf37	1.52536	5.00078	46.0268	1.16648e-11	2.29819e-10
18783	HS2ST1	1.20035	5.99541	45.9251	1.22861e-11	2.41669e-10
50217	SLC27A1	1.59291	4.28936	45.9235	1.22964e-11	2.41669e-10
22676	MATN3	-4.63895	0.746257	45.7853	1.31948e-11	2.59008e-10
27758	PC	2.51005	5.69623	45.734	1.35453e-11	2.65565e-10
28319	PIGT	1.37723	7.92082	45.6556	1.40979e-11	2.76062e-10
29612	PTPRN	4.68788	4.67476	45.6274	1.4303e-11	2.79736e-10
13841	DBNDD2	-1.50466	4.36208	45.6034	1.44789e-11	2.82831e-10
8136	BRINP2	6.18805	0.474416	45.5945	1.4545e-11	2.83778e-10
8699	C1orf204	2.04158	1.45089	45.5811	1.46452e-11	2.85385e-10
53848	TRNP1	-3.44643	4.76948	45.4644	1.55441e-11	3.02536e-10
54499	UCN2	3.10545	2.09957	45.4554	1.56157e-11	3.03561e-10
13085	CTD-2571E19.3	-4.88188	0.342001	45.4521	1.56418e-11	3.03701e-10
50174	SLC25A43	-1.57469	4.77004	45.4061	1.60135e-11	3.10542e-10
18815	HSD17B7	1.77542	3.16338	45.3575	1.64159e-11	3.17961e-10
18107	HGF	4.60327	4.83661	45.3415	1.65506e-11	3.20183e-10
23009	MICB	-1.95968	3.5837	45.2955	1.69442e-11	3.27405e-10
16313	FKBP11	1.64664	6.19163	45.2821	1.70602e-11	3.2925e-10
28820	PPAPDC1B	1.29732	5.85594	45.2759	1.71139e-11	3.2989e-10
8418	C11orf68	-1.42449	6.07682	45.2184	1.76243e-11	3.3932e-10
14343	DNAJB4	-3.56053	7.52571	45.1656	1.81057e-11	3.48171e-10
19863	IRF2BPL	1.36857	6.93144	45.1446	1.83006e-11	3.51499e-10
22160	LRIG1	1.87602	8.09546	45.1141	1.85882e-11	3.56595e-10
18428	HMGCS1	1.42961	6.83549	45.0836	1.88798e-11	3.61757e-10
18118	HHIPL2	3.41365	0.0820202	44.9757	1.99496e-11	3.81801e-10
15657	FAM171A2	1.6031	2.84206	44.9666	2.00427e-11	3.83126e-10
29941	RAPH1	-2.33729	7.09937	44.8879	2.08648e-11	3.98366e-10
17553	GRIA2	7.79969	-1.07691	44.8711	2.10441e-11	4.01313e-10
7727	AUNIP	-2.54849	1.14194	44.8209	2.1591e-11	4.11253e-10
25001	MTHFD2P7	-2.19104	1.79772	44.8173	2.16304e-11	4.11516e-10
51783	STK17B	-1.63288	4.91011	44.7075	2.28779e-11	4.34734e-10
4416	AC140481.1	-1.69397	7.00294	44.6867	2.31223e-11	4.3886e-10
27787	PCDH7	3.68142	4.64554	44.6499	2.35614e-11	4.46665e-10
8408	C11orf45	-2.14591	0.972629	44.6317	2.37808e-11	4.50292e-10
13888	DCN	4.19954	5.13502	44.6044	2.4115e-11	4.56083e-10
28519	PLEKHG1	3.09732	1.66663	44.5671	2.45793e-11	4.64317e-10
16885	GBE1	-1.41909	6.73562	44.5313	2.50329e-11	4.72331e-10
14774	ECT2	-2.14832	5.30954	44.5204	2.51714e-11	4.74387e-10
66	ABCA8	4.32167	5.37858	44.4987	2.54531e-11	4.79133e-10
43625	RP11-617D20.1	3.12614	-0.115136	44.4404	2.62223e-11	4.93034e-10
21942	LINC01133	-5.54588	0.391764	44.4353	2.62898e-11	4.93726e-10
30379	RHOJ	1.56138	5.27892	44.4033	2.67233e-11	5.0128e-10
54161	TUBBP1	-1.72883	6.70661	44.3786	2.70626e-11	5.07053e-10
28654	PNRC1	2.16521	5.98237	44.3363	2.76539e-11	5.17528e-10
14891	EFNA1	5.32455	1.37968	44.3317	2.77197e-11	5.18155e-10
3815	AC105053.4	4.21844	-0.355206	44.2479	2.89317e-11	5.40182e-10
29676	PYCR1	-1.6495	5.73743	44.2325	2.91594e-11	5.43801e-10
4809	ADAMTS1	-3.93727	6.93307	44.1836	2.98975e-11	5.56918e-10
9583	CCNE1	-2.19513	2.24065	44.1675	3.01451e-11	5.60881e-10
11061	CRIM1	-2.89764	8.89091	44.1263	3.07849e-11	5.72122e-10
29360	PSAP	2.03267	11.7193	44.0944	3.12915e-11	5.80864e-10
9847	CDK15	-3.79109	0.207866	44.0123	3.26314e-11	6.05037e-10
51606	SSBP2	1.98326	4.12028	44.0048	3.27564e-11	6.06654e-10
22273	LRRFIP2	-1.16024	5.68714	43.9963	3.29004e-11	6.08619e-10
2945	AC079210.1	4.89292	1.1765	43.9728	3.32971e-11	6.15249e-10
53912	TSKU	2.68482	6.35585	43.7811	3.67226e-11	6.77765e-10
29911	RANGAP1	-1.35248	7.17762	43.7745	3.68476e-11	6.7929e-10
55728	ZCCHC24	1.40381	7.03502	43.766	3.70077e-11	6.81459e-10
52648	THY1	-2.10483	8.73911	43.7589	3.71429e-11	6.83165e-10
21273	LGALSL	3.09408	5.34157	43.7553	3.72111e-11	6.83637e-10
16006	FANCI	-3.22274	4.91305	43.6601	3.90654e-11	7.16884e-10
51372	SPC24	-3.47252	2.71217	43.6314	3.96434e-11	7.26659e-10
19983	ITSN1	-1.43178	6.47788	43.6245	3.97835e-11	7.28396e-10
14499	DPP7	1.56091	6.66889	43.5979	4.03279e-11	7.37523e-10
10492	CLSTN2	-2.11248	3.16936	43.5921	4.04477e-11	7.38872e-10
20284	KCNS3	-2.23755	2.73906	43.5814	4.06681e-11	7.42054e-10
29927	RAP1GDS1	-1.15622	5.91373	43.5564	4.11914e-11	7.50255e-10
40699	RP11-417L14.1	-1.84595	3.0512	43.5555	4.1211e-11	7.50255e-10
13985	DDX47	-1.0978	5.93163	43.5407	4.15237e-11	7.55091e-10
22615	MAPRE2	1.86644	6.74698	43.5163	4.20433e-11	7.63676e-10
22715	MC1R	1.76792	2.7516	43.4568	4.33416e-11	7.86369e-10
28634	PNMAL1	2.3199	3.28594	43.3838	4.49906e-11	8.15365e-10
30305	RGL2	1.42082	5.66335	43.3363	4.60954e-11	8.33563e-10
53874	TRPS1	1.69537	4.91887	43.3362	4.60985e-11	8.33563e-10
21137	LATS2	-1.39975	5.40652	43.2623	4.78708e-11	8.64636e-10
22663	MAST2	1.12428	6.41108	43.231	4.86444e-11	8.77621e-10
50365	SLC4A4	-2.74892	4.98775	43.1679	5.02393e-11	9.05379e-10
29605	PTPRF	-1.78727	7.15225	43.1073	5.18192e-11	9.32803e-10
20278	KCNQ5	-2.28464	4.30117	43.1003	5.20037e-11	9.35077e-10
7403	ASB1	-1.62899	6.67118	43.0929	5.22018e-11	9.37233e-10
19003	HYLS1	-1.99303	3.02498	43.0914	5.22403e-11	9.37233e-10
8026	BMP6	5.32128	1.70971	43.0562	5.31899e-11	9.53203e-10
28136	PGAP1	2.01181	4.97486	43.023	5.41009e-11	9.68448e-10
29627	PTTG1	-2.21233	4.79358	42.9971	5.48207e-11	9.80241e-10
28013	PDXK	1.20324	6.99059	42.989	5.50481e-11	9.82806e-10
17203	GNAL	2.37388	1.65611	42.9876	5.50866e-11	9.82806e-10
23197	MIR137HG	-2.00668	2.81974	42.9623	5.58045e-11	9.94508e-10
45468	RP11-801F7.1	-5.22205	-0.373738	42.9523	5.60895e-11	9.9848e-10
18274	HLA-A	1.71482	9.9414	42.9128	5.72337e-11	1.01772e-09
29146	PRKAG2	-1.60159	4.81975	42.8912	5.78696e-11	1.02789e-09
51294	SPAG5	-3.96678	4.99086	42.8536	5.89948e-11	1.04672e-09
29775	RAB3IL1	2.72512	3.32197	42.8467	5.92014e-11	1.04922e-09
11147	CSGALNACT1	3.42754	3.94321	42.7993	6.06538e-11	1.07378e-09
53097	TMPO-AS1	-3.34947	1.08894	42.7759	6.13845e-11	1.08552e-09
50336	SLC3A2	2.10311	7.84732	42.7612	6.18456e-11	1.09247e-09
15135	EMID1	3.64902	0.488104	42.7418	6.24638e-11	1.10218e-09
29874	RAET1G	2.22123	1.34927	42.7033	6.37044e-11	1.12283e-09
27812	PCDHB10	3.4852	3.03253	42.6685	6.48477e-11	1.14173e-09
52782	TMC7	2.38684	2.27327	42.6493	6.54864e-11	1.15171e-09
35904	RP11-137H2.6	2.79238	0.601209	42.6432	6.56926e-11	1.15337e-09
8825	C3AR1	6.33881	3.8767	42.6423	6.57239e-11	1.15337e-09
26522	OGFRL1	-3.52364	8.70596	42.6399	6.58027e-11	1.15349e-09
24626	MPP7	2.94885	2.60489	42.6364	6.59202e-11	1.15429e-09
34852	RP11-1002K11.1	-4.86154	0.861273	42.6175	6.65612e-11	1.16424e-09
15762	FAM216A	-1.46521	3.55487	42.6003	6.71498e-11	1.17326e-09
8921	C6orf141	4.81777	0.553686	42.5949	6.73351e-11	1.17522e-09
1886	AC013269.1	-1.65358	6.72412	42.5169	7.00747e-11	1.2217e-09
4608	ACACB	1.73686	2.8466	42.4385	7.29398e-11	1.27028e-09
13401	CTGF	-3.31521	10.1246	42.4318	7.31917e-11	1.27328e-09
54327	UBAP1L	2.11782	1.17314	42.4264	7.33942e-11	1.27542e-09
29901	RAN	-1.43329	7.83292	42.4125	7.39163e-11	1.28311e-09
10247	CHRNA1	7.52771	-1.29115	42.3377	7.67975e-11	1.33168e-09
50341	SLC43A1	2.33762	2.10082	42.3185	7.75541e-11	1.34335e-09
17068	GJB2	5.45315	3.59097	42.2812	7.90474e-11	1.36774e-09
26454	NYNRIN	2.83306	3.84691	42.2378	8.0823e-11	1.39696e-09
55377	XRCC2	-2.8255	1.72853	42.1727	8.35568e-11	1.44266e-09
8157	BSG	1.38951	9.85365	42.1582	8.418e-11	1.45186e-09
7735	AVEN	-1.67259	4.59295	42.0575	8.86304e-11	1.52697e-09
16282	FGL2	4.60731	0.534196	42.0365	8.95841e-11	1.54175e-09
7147	ARAP3	1.43633	4.24447	42.0309	8.98425e-11	1.54454e-09
8842	C3orf58	1.78859	4.50326	42.0093	9.08392e-11	1.56001e-09
28032	PEAR1	-3.58983	2.23031	41.965	9.29207e-11	1.59405e-09
15453	EXTL3	1.30166	7.17061	41.9542	9.34382e-11	1.60121e-09
3784	AC104698.1	3.94749	1.86515	41.84	9.90548e-11	1.69565e-09
22513	MAML3	2.46943	4.2927	41.8217	9.99895e-11	1.70983e-09
28726	POLR3G	-2.24739	1.66384	41.7025	1.06275e-10	1.81538e-09
18994	HYAL2	1.32571	6.07745	41.658	1.08719e-10	1.85515e-09
54331	UBASH3B	-2.12091	5.98544	41.6235	1.10655e-10	1.88619e-09
13421	CTPS1	-1.65347	6.06916	41.5846	1.12877e-10	1.92201e-09
7205	ARHGAP32	1.43969	4.46062	41.5799	1.13151e-10	1.92464e-09
49584	SEMA5B	6.62353	1.55296	41.5503	1.14874e-10	1.95189e-09
26079	NPAS3	3.69861	-0.253825	41.5005	1.17841e-10	2.00019e-09
18094	HEXA	1.5604	7.63323	41.4282	1.22278e-10	2.0733e-09
22170	LRP11	1.65078	5.88903	41.4207	1.22751e-10	2.07913e-09
7989	BIRC3	-2.18447	3.90591	41.413	1.23237e-10	2.08516e-09
21263	LGALS3	1.34822	6.31436	41.3583	1.26731e-10	2.14043e-09
51719	STAC	-3.30603	2.45571	41.3577	1.2677e-10	2.14043e-09
20806	KRT7	-8.52251	6.68326	41.3071	1.30093e-10	2.19423e-09
53857	TRPC4	-2.75778	0.773589	41.2987	1.30658e-10	2.20145e-09
14769	ECI2	-1.77662	7.40697	41.2857	1.31524e-10	2.21372e-09
11136	CSDC2	2.01371	1.87995	41.2551	1.336e-10	2.24631e-09
25401	NAA15	-1.36988	5.9814	41.2288	1.35413e-10	2.27439e-09
25749	NEK10	-2.60586	3.34467	41.2222	1.3587e-10	2.27702e-09
20452	KIF14	-2.96822	3.74802	41.2213	1.35934e-10	2.27702e-09
20427	KIAA1549L	-2.62444	5.22073	41.2204	1.35995e-10	2.27702e-09
6394	ANG	1.95953	2.31667	41.1661	1.39823e-10	2.33869e-09
56176	ZNF526	-1.47974	3.66528	41.134	1.42146e-10	2.37506e-09
26001	NMT2	-2.43401	5.98388	41.1058	1.44205e-10	2.40696e-09
28030	PEA15	-2.12862	8.60456	41.1023	1.44466e-10	2.40882e-09
39136	RP11-334E6.12	-2.03828	5.66272	41.0676	1.47056e-10	2.44945e-09
54516	UGGT2	1.35692	6.34428	41.0481	1.48526e-10	2.47138e-09
16300	FIGF	5.26184	0.970757	41.0453	1.48739e-10	2.47236e-09
49554	SECTM1	2.69011	3.51854	41.0024	1.5204e-10	2.52463e-09
9573	CCNB2	-4.59496	4.29175	40.9978	1.52401e-10	2.52799e-09
11055	CREM	1.24472	4.35946	40.9803	1.53772e-10	2.5481e-09
38873	RP11-320G24.1	-3.75533	-0.47375	40.9515	1.56054e-10	2.58325e-09
14604	DTX1	2.46216	0.345905	40.9399	1.56987e-10	2.59603e-09
25612	NDC80	-4.42206	3.96809	40.9131	1.59153e-10	2.62913e-09
41305	RP11-451M19.3	4.05171	-0.572595	40.878	1.62033e-10	2.67397e-09
47918	RP5-940J5.9	-1.37117	8.44766	40.8407	1.65156e-10	2.7227e-09
10204	CHKB-CPT1B	4.5086	-0.729645	40.8052	1.68187e-10	2.76983e-09
9696	CD302	3.63547	3.03452	40.7979	1.68811e-10	2.77725e-09
42699	RP11-53O19.1	3.96463	-0.763258	40.7814	1.70249e-10	2.79805e-09
24602	MOXD1	-3.05658	3.78241	40.7722	1.71045e-10	2.80825e-09
24879	MSRB3	-1.91197	7.13517	40.7663	1.71569e-10	2.81398e-09
26235	NRCAM	4.17318	5.21816	40.7529	1.72744e-10	2.83036e-09
50482	SLIT2	-1.70313	6.38666	40.7277	1.74987e-10	2.86217e-09
16681	GAA	1.49232	7.16558	40.7271	1.75042e-10	2.86217e-09
52873	TMEM158	2.14317	7.06996	40.7109	1.76497e-10	2.88302e-09
55956	ZNF217	-1.20613	5.60131	40.6351	1.83484e-10	2.99411e-09
49094	RRM2P2	-7.01118	-0.388546	40.6324	1.83733e-10	2.99513e-09
9303	CBFA2T2	1.22267	4.54185	40.599	1.86901e-10	3.04146e-09
51547	SRM	-1.16477	6.72671	40.5985	1.86954e-10	3.04146e-09
14252	DLG5	1.50844	7.49832	40.4913	1.9749e-10	3.20961e-09
19051	IFFO1	1.30107	5.32009	40.4887	1.97755e-10	3.21067e-09
22444	MAFK	-1.60167	5.01952	40.4592	2.00766e-10	3.25626e-09
29128	PRICKLE2	1.14046	5.61229	40.4262	2.04183e-10	3.30834e-09
25620	NDNF	4.59278	4.71224	40.4057	2.06334e-10	3.3398e-09
50513	SMAD3	-2.02748	7.77823	40.4038	2.06541e-10	3.3398e-09
13407	CTHRC1	2.0292	6.04862	40.3974	2.07219e-10	3.34741e-09
15843	FAM46A	2.69593	6.53386	40.3645	2.10738e-10	3.40083e-09
32148	RNASEH2A	-2.26545	3.82704	40.3612	2.11088e-10	3.40305e-09
49172	RTN4RL2	4.68573	1.5977	40.339	2.13504e-10	3.43855e-09
50602	SMO	1.20929	4.9817	40.2977	2.1807e-10	3.50856e-09
10661	COL21A1	5.73075	3.19983	40.2496	2.23503e-10	3.59239e-09
27949	PDE4D	2.84313	4.43909	40.2107	2.27998e-10	3.66096e-09
9219	CAPZA1	-1.20127	7.52196	40.179	2.31721e-10	3.71703e-09
8643	C1QTNF2	-3.47584	1.2373	40.1751	2.32194e-10	3.7209e-09
25980	NME3	1.11848	4.93169	40.123	2.38465e-10	3.81757e-09
9729	CD74	2.45292	4.96399	40.1112	2.39915e-10	3.83696e-09
52150	TAPBPL	1.76505	4.66497	40.0957	2.41819e-10	3.86357e-09
20255	KCNK3	4.7468	7.49683	40.0601	2.46263e-10	3.93066e-09
27841	PCDHGA9	1.88269	3.29642	40.0392	2.48919e-10	3.96911e-09
20513	KIRREL3	-2.4344	3.43812	39.9718	2.57658e-10	4.10438e-09
22108	LOX	-5.5363	9.14874	39.9596	2.59265e-10	4.12588e-09
15389	ETV1	2.95889	5.67033	39.9154	2.65205e-10	4.21623e-09
22278	LRRK2	2.23505	4.4475	39.8634	2.72361e-10	4.32572e-09
51361	SPATA6	2.38905	2.88614	39.8399	2.7566e-10	4.37378e-09
53129	TMSB4XP6	-1.64788	6.79324	39.8281	2.77323e-10	4.39582e-09
7012	AP1M1	-1.09184	6.39869	39.8256	2.77681e-10	4.39716e-09
20657	KPNA2	-2.08864	6.90062	39.7709	2.85573e-10	4.51769e-09
42626	RP11-536C10.10	-7.00895	-0.767878	39.7066	2.95128e-10	4.66424e-09
29100	PRDX4	1.3697	7.43203	39.6852	2.98378e-10	4.71097e-09
17848	GYPC	1.44049	5.63597	39.6241	3.07856e-10	4.85584e-09
30434	RIPPLY1	3.67761	-0.380269	39.618	3.08823e-10	4.86631e-09
28554	PLK4	-3.90621	3.26938	39.6078	3.10437e-10	4.88696e-09
4633	ACE	2.04283	2.75554	39.6048	3.1092e-10	4.88975e-09
52891	TMEM171	-2.7888	3.70791	39.5865	3.13846e-10	4.93095e-09
20791	KRT34	-10.3147	3.82784	39.5787	3.15109e-10	4.94594e-09
6485	ANKRD35	2.14332	3.60246	39.5757	3.15586e-10	4.94859e-09
15141	EML3	1.09697	5.93522	39.544	3.20747e-10	5.02462e-09
24610	MPG	1.11601	6.06083	39.5181	3.25027e-10	5.08671e-09
56544	ZSCAN31	2.10202	0.63565	39.4698	3.33168e-10	5.20903e-09
8891	C5orf34	-1.88863	1.53427	39.4483	3.36854e-10	5.26154e-09
29913	RANP1	-1.44595	6.20484	39.4166	3.42368e-10	5.34247e-09
15072	ELF4	-1.22779	4.42354	39.414	3.42826e-10	5.34442e-09
28452	PLA2G6	2.42471	3.4387	39.3722	3.50248e-10	5.45483e-09
9566	CCNA1	4.6376	2.09605	39.3335	3.5726e-10	5.55865e-09
20448	KIF11	-2.76221	5.16344	39.3045	3.62607e-10	5.63638e-09
8110	BRCA1	-2.90322	3.78952	39.2976	3.63881e-10	5.65071e-09
50081	SLC20A2	2.06105	7.34964	39.2788	3.67413e-10	5.70004e-09
48697	RPLP0P2	2.13823	2.17009	39.2683	3.69383e-10	5.72508e-09
16101	FBXO38	1.12912	5.72164	39.2408	3.74635e-10	5.80087e-09
16476	FOXO1	1.90311	3.47109	39.231	3.76507e-10	5.82424e-09
19947	ITGB4	3.38354	1.34108	39.2282	3.7705e-10	5.82682e-09
53365	TPT1-AS1	1.87032	2.48261	39.2264	3.77399e-10	5.82682e-09
53073	TMEM8B	1.64305	3.89175	39.1051	4.01598e-10	6.19449e-09
22193	LRRC17	3.0482	5.37735	39.1029	4.02055e-10	6.19559e-09
51448	SPOCK3	6.02551	1.16563	39.0792	4.06963e-10	6.26521e-09
9217	CAPS2	1.96375	1.10646	38.9773	4.28766e-10	6.59454e-09
10443	CLEC7A	5.9939	-1.09201	38.9523	4.34279e-10	6.67293e-09
36869	RP11-18B3.2	-6.84831	-0.743913	38.932	4.38829e-10	6.7364e-09
22430	MAD2L1	-2.53907	3.54374	38.9181	4.41953e-10	6.77787e-09
16870	GATA6-AS1	-3.91362	-0.399799	38.9155	4.42549e-10	6.78054e-09
30207	REEP4	-1.89515	3.77263	38.8646	4.54236e-10	6.95297e-09
16869	GATA6	-3.255	4.98674	38.8554	4.56398e-10	6.97942e-09
29970	RASAL2	-1.3268	5.64346	38.8241	4.63756e-10	7.08518e-09
54582	UNC80	4.7677	-0.558211	38.8057	4.68148e-10	7.14548e-09
54834	VASH1	1.62353	4.03428	38.7761	4.75305e-10	7.24784e-09
25868	NICN1-AS1	4.13492	-0.721725	38.7649	4.7805e-10	7.28278e-09
7378	ARSE	1.82698	2.79013	38.6491	5.07262e-10	7.72048e-09
29604	PTPRE	7.6723	2.08692	38.5724	5.27593e-10	8.01926e-09
22483	MAGEH1	1.21922	3.89312	38.5713	5.27892e-10	8.01926e-09
11082	CRMP1	1.56315	4.59683	38.5401	5.36415e-10	8.14104e-09
10667	COL27A1	2.09218	5.85642	38.538	5.36968e-10	8.14173e-09
10494	CLSTN3	1.91065	5.80369	38.5331	5.38339e-10	8.1536e-09
27506	OTUD1	1.67777	2.29163	38.5315	5.38766e-10	8.1536e-09
20428	KIAA1551	1.36045	4.64507	38.525	5.40555e-10	8.17296e-09
45879	RP11-863P13.3	-3.73137	0.769965	38.5105	5.44608e-10	8.22651e-09
6565	ANXA6	-1.29786	8.90157	38.506	5.45864e-10	8.23772e-09
42841	RP11-54A9.1	-3.05725	1.11191	38.3958	5.77566e-10	8.70796e-09
10140	CHAF1A	-2.28539	4.17552	38.3803	5.82181e-10	8.76931e-09
49812	SGTB	-1.50539	4.75276	38.3538	5.90138e-10	8.88083e-09
48250	RPL22L1	-1.37738	5.81176	38.3369	5.95263e-10	8.94956e-09
21693	LINC00672	2.71836	1.51244	38.3146	6.02119e-10	9.04418e-09
54127	TUBB	-1.68061	10.4141	38.2975	6.07416e-10	9.11522e-09
29338	PRSS53	2.18568	2.61845	38.2863	6.10901e-10	9.15895e-09
14564	DRP2	1.54484	5.21533	38.2769	6.13851e-10	9.1946e-09
54848	VCAN	2.9957	9.2159	38.2148	6.33714e-10	9.48327e-09
20453	KIF15	-4.33719	2.78956	38.2096	6.3539e-10	9.49949e-09
10596	CNPY2	1.25042	6.37736	38.1612	6.51363e-10	9.72924e-09
16665	FZD3	2.24079	1.5302	38.141	6.58118e-10	9.81915e-09
28480	PLCE1-AS1	-5.72858	0.125944	38.1396	6.58605e-10	9.81915e-09
50002	SLAMF8	2.69988	-0.0772	38.129	6.62178e-10	9.86326e-09
22534	MAOB	4.29439	1.69515	38.124	6.63892e-10	9.87962e-09
56567	ZWINT	-3.77997	4.6198	38.1145	6.67139e-10	9.91875e-09
21083	LAMA3	-2.55303	4.66145	38.0105	7.03653e-10	1.04519e-08
54065	TTLL7	-1.31377	4.25567	37.9027	7.43613e-10	1.10353e-08
27820	PCDHB18	3.12038	-0.230815	37.8925	7.47533e-10	1.10832e-08
55302	WSB2	-1.60088	7.22862	37.806	7.81396e-10	1.15746e-08
14496	DPP3	-1.25557	5.66785	37.7963	7.85309e-10	1.16218e-08
51586	SRSF12	3.6933	0.317454	37.7581	8.00834e-10	1.18407e-08
9892	CDO1	1.44971	3.11621	37.7379	8.09159e-10	1.19528e-08
27785	PCDH19	2.70877	5.62847	37.6688	8.38356e-10	1.23727e-08
28169	PGM2L1	2.25066	6.46751	37.641	8.50386e-10	1.25387e-08
50617	SMS	-1.3785	5.54504	37.6379	8.51718e-10	1.25468e-08
34543	RP1-240K6.3	3.44333	-0.488058	37.5194	9.05073e-10	1.33206e-08
27531	OXCT2P1	-2.93601	0.957195	37.5116	9.08712e-10	1.33619e-08
53048	TMEM65	1.45505	3.5374	37.5037	9.12392e-10	1.34037e-08
16832	GAPDHP65	-1.28093	8.83261	37.4273	9.4884e-10	1.39264e-08
25526	NBL1	2.29062	8.95473	37.3784	9.72931e-10	1.4267e-08
51198	SOCS3	2.91682	5.94931	37.3747	9.74773e-10	1.4281e-08
20188	KCNAB1	2.77892	1.47156	37.3475	9.8848e-10	1.44686e-08
13537	CXCL3	-2.04849	4.70828	37.3425	9.91036e-10	1.44928e-08
46442	RP11-999E24.3	2.05419	0.870508	37.3223	1.00135e-09	1.46302e-08
45801	RP11-84A19.3	-3.72889	-0.103718	37.2884	1.01891e-09	1.48733e-08
7064	APLN	-4.29854	0.0163737	37.2628	1.03237e-09	1.50561e-08
30157	RCAN1	-1.75671	6.00364	37.2416	1.04365e-09	1.52068e-08
24649	MRC2	1.54429	9.73739	37.2152	1.05786e-09	1.53999e-08
17968	HCCS	-1.10811	4.86256	37.2074	1.06208e-09	1.54474e-08
49599	SENP7	1.68388	3.32924	37.1649	1.08552e-09	1.57739e-08
17002	GGN	2.11494	1.69391	37.1509	1.09333e-09	1.58731e-08
27965	PDGFB	7.30348	-1.4843	37.1481	1.0949e-09	1.58815e-08
49433	SCN9A	-2.4372	6.84843	37.1226	1.1093e-09	1.60758e-08
14718	DYRK2	1.22773	5.32791	37.1139	1.11429e-09	1.61336e-08
43210	RP11-573D15.9	2.32503	0.163264	37.0876	1.12941e-09	1.63377e-08
52063	SYTL5	4.6294	2.14735	37.0256	1.16586e-09	1.68499e-08
27668	PAPLN	1.9316	2.27155	37.0205	1.16893e-09	1.68791e-08
25512	NAV2	-1.92031	6.1182	36.9881	1.18853e-09	1.71467e-08
20663	KPNB1	-1.28529	8.67793	36.9641	1.20321e-09	1.73429e-08
29366	PSAT1P4	-1.85313	1.13983	36.9624	1.20432e-09	1.73433e-08
32175	RNF125	2.69065	0.382809	36.9573	1.20743e-09	1.73725e-08
21332	LIMS2	-3.83344	3.79487	36.9316	1.22347e-09	1.75875e-08
19905	ISM2	3.76831	-0.568439	36.9162	1.23316e-09	1.77109e-08
28592	PMEPA1	3.81479	5.42274	36.9048	1.24042e-09	1.77992e-08
5062	AGA	1.29594	5.02632	36.9013	1.24261e-09	1.78148e-08
10553	CNIH3	5.21984	4.90078	36.8556	1.27209e-09	1.82213e-08
7452	ASNS	-1.51804	4.98937	36.8494	1.27618e-09	1.82635e-08
8425	C11orf82	-3.39385	2.79985	36.8403	1.28209e-09	1.83317e-08
50344	SLC44A1	1.34269	6.00712	36.8221	1.29416e-09	1.84879e-08
53210	TNPO1	-1.74164	8.2591	36.8201	1.29544e-09	1.84897e-08
56459	ZNF846	1.57408	2.40997	36.8133	1.3e-09	1.85383e-08
21650	LINC00617	5.33939	0.8354	36.8065	1.30453e-09	1.85863e-08
4772	ADA	2.67546	3.21074	36.8035	1.30658e-09	1.85991e-08
50427	SLC7A7	3.05277	1.37118	36.7707	1.32873e-09	1.88976e-08
16404	FNDC1	5.7304	6.34346	36.714	1.36793e-09	1.94379e-08
50422	SLC7A5	-2.49707	5.94683	36.6799	1.39207e-09	1.97635e-08
6575	AOC3	2.69007	5.3229	36.6727	1.39722e-09	1.98191e-08
8454	C12orf57	1.1885	6.02244	36.6495	1.41392e-09	2.00382e-08
24492	MLLT6	1.30172	6.50735	36.6296	1.42845e-09	2.02263e-08
18054	HECW2	-2.27609	4.09063	36.6236	1.43283e-09	2.02705e-08
18018	HDAC6	1.28969	4.88621	36.5941	1.45474e-09	2.05623e-08
46580	RP13-463N16.6	-2.4716	0.665546	36.5613	1.47941e-09	2.08926e-08
20246	KCNK1	3.16327	3.39502	36.5582	1.48177e-09	2.09072e-08
7067	APLP2	1.71133	9.89852	36.5565	1.48305e-09	2.09072e-08
55260	WIPF1	1.56189	5.49363	36.5429	1.49343e-09	2.10282e-08
28759	POP1	-1.81612	3.94235	36.5418	1.49425e-09	2.10282e-08
49359	SCARF1	2.5902	0.641942	36.4188	1.59162e-09	2.23788e-08
7366	ARRB1	2.5954	3.90412	36.4011	1.60609e-09	2.25625e-08
55740	ZDHHC1	1.4774	3.73163	36.3731	1.62935e-09	2.28693e-08
17368	GPCPD1	1.47573	4.11131	36.3541	1.64533e-09	2.30734e-08
54750	USP51	2.22571	0.73408	36.3169	1.677e-09	2.3497e-08
49745	SEZ6L2	1.88977	7.37824	36.3121	1.6812e-09	2.35354e-08
10137	CHAC2	-2.70627	1.21712	36.2575	1.72889e-09	2.41819e-08
4754	ACVR1	1.10045	6.40091	36.2557	1.73053e-09	2.41838e-08
9077	CACFD1	1.5137	3.51101	36.2432	1.74167e-09	2.43183e-08
22733	MCF2L2	2.63435	-0.295927	36.2042	1.77686e-09	2.47687e-08
26540	OLFML2B	3.77035	5.84945	36.204	1.77702e-09	2.47687e-08
20531	KLF13	1.21273	5.99863	36.1801	1.79902e-09	2.50512e-08
14698	DYNC1H1	-1.50232	9.89683	36.1786	1.8004e-09	2.50512e-08
28474	PLCB3	-1.05857	5.62792	36.1535	1.82374e-09	2.53539e-08
24946	MT2P1	-1.3916	7.474	36.1288	1.84698e-09	2.56548e-08
7360	ARPC5	-1.20828	7.63272	36.0981	1.87633e-09	2.60399e-08
34252	ROM1	1.63666	2.64591	36.0888	1.88522e-09	2.61408e-08
29589	PTPN22	2.19366	2.57771	36.0546	1.91861e-09	2.65808e-08
28580	PLXNB1	1.39867	6.37469	36.0431	1.93002e-09	2.67157e-08
27324	OR7E38P	-2.59605	1.95394	36.0335	1.93952e-09	2.68241e-08
35048	RP11-106M3.2	3.23649	0.421727	36.0103	1.9628e-09	2.71228e-08
30202	RECQL4	-2.25846	3.46945	35.9478	2.02674e-09	2.79823e-08
29381	PSG5	-6.55387	3.4434	35.8781	2.10057e-09	2.89766e-08
42834	RP11-549B18.1	2.30111	0.732469	35.8173	2.1671e-09	2.98688e-08
22840	MEDAG	3.83075	4.23061	35.7515	2.24158e-09	3.08657e-08
16439	FOXC1	1.54639	6.23398	35.75	2.24328e-09	3.08657e-08
42247	RP11-507E23.1	-1.94348	2.59866	35.7128	2.28653e-09	3.14339e-08
24580	MORC4	1.32214	7.59038	35.6879	2.316e-09	3.18118e-08
11189	CSRNP1	1.5614	5.0748	35.6535	2.35728e-09	3.23277e-08
49311	SASH1	1.44242	5.4372	35.6532	2.35759e-09	3.23277e-08
22111	LOXL1-AS1	-1.60928	4.45886	35.6397	2.37394e-09	3.25242e-08
2084	AC017002.1	4.04559	-0.865123	35.6272	2.38932e-09	3.27071e-08
18264	HIVEP1	1.79648	5.01832	35.612	2.40805e-09	3.29353e-08
38427	RP11-297M9.2	3.20581	1.54879	35.6038	2.41815e-09	3.30453e-08
8435	C11orf95	1.34747	5.45926	35.5911	2.43397e-09	3.32331e-08
14926	EGR3	4.58321	3.19418	35.5489	2.48725e-09	3.39318e-08
13448	CTSS	2.08785	3.60892	35.5452	2.49197e-09	3.39674e-08
22309	LSM4	-1.24555	6.00295	35.542	2.49613e-09	3.39732e-08
7400	ASAP1	-1.26258	7.21905	35.5416	2.49663e-09	3.39732e-08
51479	SPRY4	2.42151	6.27635	35.5241	2.51921e-09	3.42514e-08
9826	CDH4	-3.57222	1.85256	35.4901	2.56357e-09	3.4825e-08
52995	TMEM258	1.08168	5.4156	35.4087	2.67295e-09	3.62803e-08
9584	CCNE2	-2.50713	2.06085	35.3882	2.70124e-09	3.66333e-08
16783	GAPDHP1	-1.27283	8.88472	35.3226	2.79365e-09	3.78546e-08
29996	RASSF5	2.09315	4.09038	35.2307	2.92867e-09	3.96507e-08
16053	FBLN7	2.55387	4.0949	35.2236	2.93941e-09	3.97626e-08
22064	LMBRD1	1.49117	5.14122	35.2199	2.94506e-09	3.98054e-08
29603	PTPRD	2.80437	1.11154	35.1739	3.01541e-09	4.0722e-08
7350	ARNTL2	-1.76471	5.18057	35.1435	3.06286e-09	4.1328e-08
51978	SVEP1	-2.45563	7.07608	35.1306	3.08324e-09	4.15681e-08
7466	ASPRV1	2.5893	-0.20599	35.1113	3.11393e-09	4.19466e-08
22995	MIA	4.89216	-1.15088	35.1021	3.12869e-09	4.21101e-08
22950	MFI2	-2.45706	3.11081	35.0587	3.19909e-09	4.30215e-08
4781	ADAM17	1.22762	6.09244	35.0529	3.20863e-09	4.31137e-08
26470	OBSCN	1.80392	3.92809	35.0087	3.28238e-09	4.40679e-08
16690	GABBR1	1.87464	5.02735	34.99	3.31396e-09	4.44547e-08
10017	CENPN	-2.29953	4.1419	34.9828	3.32638e-09	4.45841e-08
15530	FAIM2	5.06569	4.77044	34.9534	3.37693e-09	4.52091e-08
35978	RP11-13P5.2	7.31238	-0.310809	34.9524	3.37864e-09	4.52091e-08
49939	SIK1	3.94459	4.009	34.9486	3.38526e-09	4.52598e-08
20303	KCTD20	-1.67369	7.5928	34.9394	3.4012e-09	4.54352e-08
4470	AC156455.1	-5.26098	-0.852253	34.8933	3.48278e-09	4.64863e-08
56200	ZNF558	1.12088	4.09394	34.7925	3.66775e-09	4.89145e-08
52739	TLR6	1.55433	2.83255	34.7881	3.67617e-09	4.89861e-08
668	AC005592.1	3.30967	-0.397653	34.7814	3.68875e-09	4.91129e-08
53130	TMSB4XP8	-1.66734	7.68902	34.7765	3.69816e-09	4.91975e-08
17180	GMFB	-1.04806	6.13762	34.7507	3.74745e-09	4.9812e-08
28601	PMP22	1.40076	5.48983	34.7096	3.82749e-09	5.08337e-08
9710	CD44	-1.43731	10.1912	34.7059	3.83472e-09	5.08877e-08
25945	NLGN3	2.62737	0.326489	34.6605	3.92507e-09	5.20437e-08
13915	DDAH1	-2.8208	7.44455	34.6279	3.99154e-09	5.28813e-08
36953	RP11-196G11.2	3.05459	-0.572342	34.5963	4.05677e-09	5.37012e-08
10597	CNPY3	1.14221	5.45372	34.5442	4.16671e-09	5.50432e-08
23007	MICALL1	-1.1548	6.31439	34.5436	4.16814e-09	5.50432e-08
18784	HS3ST1	3.87505	1.52172	34.5434	4.16843e-09	5.50432e-08
52471	TENC1	2.14522	5.72328	34.528	4.20155e-09	5.54349e-08
56319	ZNF695	-3.71232	-0.380261	34.494	4.27568e-09	5.63667e-08
56046	ZNF333	1.37418	3.22572	34.4769	4.31346e-09	5.6818e-08
17717	GSN	1.86892	8.55033	34.4678	4.33361e-09	5.70366e-08
26580	OPTN	-1.55475	7.30612	34.4598	4.35146e-09	5.72247e-08
11098	CRTC1	1.24897	3.94801	34.3534	4.59602e-09	6.03914e-08
7253	ARHGEF40	1.27473	7.18736	34.3357	4.63788e-09	6.08916e-08
22517	MAN1A2	1.04675	6.59066	34.3073	4.70602e-09	6.17357e-08
16916	GCNT1	-1.44694	3.99169	34.297	4.731e-09	6.20128e-08
30232	RERE	1.30179	7.28198	34.2893	4.74977e-09	6.2208e-08
9196	CAPN1	-1.11127	7.46876	34.2845	4.76148e-09	6.23106e-08
14568	DSCAM	-7.39228	-0.301146	34.2805	4.77133e-09	6.23886e-08
25471	NANS	-1.62267	6.10828	34.2595	4.82303e-09	6.30133e-08
16881	GBA2	2.13961	6.92313	34.2368	4.87984e-09	6.37037e-08
6501	ANKRD50	1.06056	5.81692	34.2218	4.91757e-09	6.40862e-08
11138	CSE1L	-1.33127	6.80313	34.2211	4.91936e-09	6.40862e-08
20552	KLF8	2.31477	2.58477	34.2204	4.92111e-09	6.40862e-08
49705	SESN3	2.02712	5.89104	34.2052	4.95956e-09	6.45346e-08
25626	NDRG2	3.62615	1.01912	34.2027	4.96602e-09	6.45664e-08
51778	STK10	-1.33248	5.18865	34.1881	5.00331e-09	6.49985e-08
5889	AL450992.2	2.9477	0.778135	34.1858	5.0093e-09	6.50236e-08
15755	FAM212B-AS1	2.80406	0.473188	34.1775	5.03068e-09	6.52484e-08
15393	ETV4	3.03304	5.19065	34.1576	5.08233e-09	6.58652e-08
7371	ARRDC4	-2.14191	3.48025	34.1544	5.09069e-09	6.58946e-08
17092	GLB1L	1.56714	3.73994	34.1536	5.09281e-09	6.58946e-08
7882	BCAT1	-1.26791	6.86374	34.1006	5.2334e-09	6.76592e-08
17830	GUSBP9	2.07868	0.495004	34.0828	5.28163e-09	6.82278e-08
28343	PIK3R3	1.95639	5.75863	34.0811	5.28625e-09	6.82326e-08
9246	CASC15	2.52051	2.09365	34.047	5.37959e-09	6.93816e-08
51591	SRSF5	1.2083	7.30322	34.0291	5.42936e-09	6.99673e-08
16983	GFM2	-1.37848	5.26527	34.0075	5.49012e-09	7.06935e-08
35713	RP11-1280N14.3	2.9624	1.13259	34.0041	5.49971e-09	7.07603e-08
21948	LINC01139	1.59684	3.12563	33.9774	5.57565e-09	7.16799e-08
20461	KIF1C	-1.56679	8.24633	33.9734	5.58714e-09	7.17702e-08
51230	SORL1	2.01574	2.98597	33.9601	5.6255e-09	7.22052e-08
43106	RP11-567G24.1	-1.66236	5.79001	33.9443	5.67123e-09	7.2734e-08
22078	LMO4	1.6865	5.83633	33.9414	5.67968e-09	7.27843e-08
29844	RAD18	-1.56691	4.2677	33.8841	5.84939e-09	7.48992e-08
30309	RGMB	-1.90212	7.57715	33.8825	5.85414e-09	7.49004e-08
29535	PTGR1	-1.38088	6.52891	33.8459	5.96547e-09	7.62639e-08
54115	TUBA1C	-1.7801	8.64956	33.8438	5.972e-09	7.62868e-08
16684	GAB3	1.69206	2.03015	33.8376	5.99094e-09	7.63937e-08
24881	MST1	2.18693	2.55899	33.8366	5.9942e-09	7.63937e-08
19122	IFRD2	-1.13447	5.377	33.8364	5.99464e-09	7.63937e-08
22293	LSAMP	4.8257	3.82174	33.7693	6.20504e-09	7.90122e-08
16521	FRMD4B	-3.59634	0.49271	33.7522	6.25994e-09	7.96481e-08
52695	TIMP4	3.2562	2.10798	33.7453	6.28202e-09	7.98657e-08
6357	AMMECR1	1.16312	4.48028	33.7166	6.37552e-09	8.09903e-08
52488	TES	-1.63654	7.20943	33.6899	6.46359e-09	8.20442e-08
2547	AC046143.3	2.02541	1.55744	33.6331	6.65512e-09	8.44086e-08
13431	CTSD	2.09457	10.1798	33.6257	6.68059e-09	8.46648e-08
9779	CDC42EP3	-1.32003	8.37832	33.6064	6.74716e-09	8.5441e-08
29608	PTPRH	-3.06115	0.473654	33.588	6.81117e-09	8.61835e-08
53890	TSC22D3	2.29188	5.41622	33.5554	6.9263e-09	8.75713e-08
4814	ADAMTS15	3.33415	3.26571	33.5345	7.00105e-09	8.84468e-08
27898	PCSK1	7.25563	3.90426	33.5276	7.02593e-09	8.86913e-08
17496	GPRASP2	1.04511	4.67772	33.5221	7.0459e-09	8.88736e-08
4702	ACTBP2	-1.51374	6.5161	33.4941	7.14793e-09	9.00897e-08
52491	TESK2	2.38215	2.55033	33.4884	7.16906e-09	9.02297e-08
30028	RBFOX1	3.05618	0.549857	33.4881	7.17027e-09	9.02297e-08
25521	NBEA	1.33248	4.12937	33.4793	7.20271e-09	9.05335e-08
50095	SLC22A23	1.24821	6.92949	33.4785	7.20569e-09	9.05335e-08
52867	TMEM150C	1.60245	2.69913	33.4733	7.22472e-09	9.06678e-08
40982	RP11-434D2.6	-1.824	3.58432	33.4726	7.22767e-09	9.06678e-08
29514	PTGDS	4.76994	7.57254	33.4166	7.43882e-09	9.32437e-08
25916	NKD1	7.32995	0.992139	33.4019	7.49519e-09	9.38769e-08
10402	CLDN23	3.57	0.841593	33.3965	7.51603e-09	9.40646e-08
50655	SNCB	5.55516	-1.20239	33.3787	7.58486e-09	9.48521e-08
9746	CD99	1.15579	8.97376	33.3363	7.75208e-09	9.68679e-08
20735	KRT18P4	-3.28025	0.702008	33.3191	7.82115e-09	9.76548e-08
27646	PALM2	2.615	2.98401	33.2833	7.96642e-09	9.93915e-08
14549	DRAXIN	8.99327	4.74464	33.2136	8.25719e-09	1.02939e-07
28207	PHC2	1.42077	7.68778	33.206	8.28945e-09	1.03261e-07
26467	OBFC1	1.06868	4.04515	33.1977	8.32485e-09	1.03622e-07
7578	ATP2A3	6.27627	1.40166	33.1941	8.34035e-09	1.03734e-07
30304	RGL1	0.977567	5.55711	33.1418	8.56756e-09	1.06478e-07
4914	ADRA1B	-3.71463	0.0173069	33.1304	8.61826e-09	1.07025e-07
22156	LRFN5	3.35747	3.75061	33.1271	8.6329e-09	1.07124e-07
29365	PSAT1P3	-1.67059	1.97172	33.1084	8.7161e-09	1.08073e-07
51710	ST8SIA1	3.22408	1.25082	33.0755	8.86498e-09	1.09834e-07
22971	MGAM	-8.76973	0.215855	33.0325	9.06309e-09	1.12202e-07
20580	KLHL24	1.49712	4.48068	33.0281	9.08365e-09	1.1237e-07
17011	GGT7	1.60825	5.63002	33.0104	9.16654e-09	1.13308e-07
50485	SLITRK1	8.36029	-0.38488	32.9933	9.24752e-09	1.14141e-07
17916	HAPLN3	3.38474	3.03635	32.9932	9.2481e-09	1.14141e-07
54490	UCHL1	-1.48523	8.60889	32.9882	9.27221e-09	1.1435e-07
50450	SLC9A9	2.77942	3.49301	32.9796	9.31322e-09	1.14768e-07
49315	SAT2	1.12333	5.13292	32.9766	9.32761e-09	1.14796e-07
13580	CYB5A	-1.40549	3.88742	32.9761	9.32979e-09	1.14796e-07
10598	CNPY4	1.41268	4.4899	32.9717	9.3511e-09	1.1497e-07
8521	C16orf45	1.68538	6.40303	32.9235	9.58551e-09	1.17762e-07
18981	HTRA3	2.71621	1.76592	32.9183	9.61135e-09	1.17989e-07
13761	CYTL1	3.75199	1.1624	32.8811	9.79734e-09	1.2018e-07
21730	LINC00842	-7.98215	0.907789	32.8762	9.82172e-09	1.20387e-07
28387	PITX2	1.04782	7.39393	32.8066	1.01799e-08	1.24683e-07
13871	DCBLD2	-1.60203	9.97348	32.7862	1.0287e-08	1.25898e-07
14925	EGR2	7.38922	3.61917	32.7694	1.03765e-08	1.26896e-07
55810	ZFP69B	1.75082	2.63254	32.7556	1.04507e-08	1.27707e-07
6627	AP000349.1	4.85716	-0.769714	32.7539	1.04595e-08	1.27717e-07
52693	TIMP2	1.48323	10.7512	32.7374	1.05491e-08	1.28713e-07
20707	KRT18P13	-4.45011	0.578137	32.7159	1.06663e-08	1.30045e-07
50074	SLC1A5	-1.22861	6.88118	32.6961	1.07755e-08	1.31276e-07
25387	MZF1	1.37454	4.41088	32.663	1.09607e-08	1.33431e-07
50490	SLITRK6	6.88568	0.913579	32.6565	1.09969e-08	1.33771e-07
28478	PLCD4	1.9543	3.58395	32.6215	1.1197e-08	1.36101e-07
55556	YWHAH	-1.38644	7.141	32.58	1.14384e-08	1.3893e-07
28656	POC1A	-2.72039	2.95866	32.4981	1.19312e-08	1.44806e-07
18049	HECTD2	1.93745	4.0106	32.4451	1.22607e-08	1.48693e-07
4695	ACTB	-1.63095	12.0943	32.435	1.2325e-08	1.4936e-07
25259	MXRA8	1.48912	8.36792	32.433	1.23376e-08	1.494e-07
49278	SAMD4A	-1.75709	6.18502	32.4238	1.23956e-08	1.49989e-07
51822	STRA13	-1.50036	3.94792	32.4219	1.24078e-08	1.50024e-07
51570	SRPX2	2.52111	7.09027	32.346	1.29025e-08	1.55862e-07
7484	ASUN	-1.07392	4.8352	32.3448	1.29101e-08	1.55862e-07
22747	MCM5	-2.59178	5.29058	32.3381	1.29549e-08	1.56287e-07
26345	NUDCD1	-1.18799	4.58768	32.2823	1.3332e-08	1.60715e-07
18167	HIP1R	1.31179	4.01283	32.2628	1.34666e-08	1.62216e-07
54268	U47924.31	1.6381	1.37894	32.2547	1.35226e-08	1.62768e-07
8035	BMPR1B	2.95086	1.20582	32.2345	1.36639e-08	1.64346e-07
7414	ASB2	3.55494	1.24108	32.2197	1.37685e-08	1.6548e-07
3875	AC107016.1	-3.76258	0.163363	32.2079	1.38527e-08	1.66367e-07
28767	POSTN	3.781	8.79543	32.1999	1.39098e-08	1.66928e-07
20985	KRTCAP2	1.3419	5.31414	32.1676	1.41429e-08	1.69599e-07
51622	SSR2	1.09122	8.05423	32.1165	1.45197e-08	1.73988e-07
30374	RHOC	-1.37227	8.46325	32.0832	1.47709e-08	1.76865e-07
50345	SLC44A2	-1.58151	6.97368	32.0695	1.48755e-08	1.77985e-07
52757	TM4SF20	-8.60267	1.16271	32.0568	1.49731e-08	1.7902e-07
37346	RP11-21L23.2	3.77517	1.86132	32.0491	1.50324e-08	1.79477e-07
22094	LOC124685	-1.94023	3.35217	32.0489	1.50337e-08	1.79477e-07
22857	MEGF9	1.10878	4.86268	32.0108	1.53321e-08	1.82903e-07
10753	CORO1C	-1.21093	8.73888	31.9824	1.55573e-08	1.85452e-07
52451	TECR	0.981538	5.14194	31.9516	1.58061e-08	1.88278e-07
16401	FNBP1L	1.11276	5.85747	31.9445	1.58639e-08	1.88827e-07
9277	CASP4	-1.14943	4.31751	31.9343	1.59476e-08	1.89682e-07
28523	PLEKHG4B	-3.10565	1.88456	31.8851	1.63567e-08	1.94404e-07
4799	ADAM32	2.87411	0.987711	31.8529	1.663e-08	1.97506e-07
9261	CASD1	1.20421	4.07099	31.8436	1.67096e-08	1.98304e-07
8532	C16orf74	-2.85917	1.17097	31.8007	1.70828e-08	2.02584e-07
16782	GAPDH	-1.27604	11.4839	31.7712	1.73449e-08	2.05541e-07
55887	ZNF10	1.45476	2.98382	31.7492	1.75422e-08	2.07725e-07
15144	EML6	2.36824	0.739377	31.7334	1.76853e-08	2.09265e-07
8430	C11orf87	1.77014	1.94451	31.7283	1.77315e-08	2.09658e-07
25297	MYH15	2.47647	3.77379	31.7214	1.77952e-08	2.10256e-07
7823	BAIAP2-AS1	1.04038	4.7572	31.7125	1.78764e-08	2.1106e-07
48121	RPL13AP20	-3.53521	0.246859	31.7016	1.79777e-08	2.121e-07
29448	PSMD2	-1.67193	8.79629	31.6988	1.80038e-08	2.12252e-07
14894	EFNA4	1.4574	2.67962	31.6824	1.81563e-08	2.13893e-07
29898	RAMP2	4.74222	1.30547	31.6761	1.82149e-08	2.14425e-07
21717	LINC00702	-3.44942	1.85938	31.6739	1.82357e-08	2.14513e-07
29993	RASSF2	2.05783	4.99176	31.6695	1.82769e-08	2.14841e-07
15475	F2RL1	4.90283	5.44393	31.6543	1.84204e-08	2.16369e-07
14251	DLG4	1.11862	5.27566	31.6494	1.84672e-08	2.1676e-07
6554	ANXA10	-4.06483	3.03018	31.6454	1.85054e-08	2.1705e-07
35049	RP11-106M3.3	1.60875	2.17994	31.6181	1.87676e-08	2.19964e-07
13416	CTNNBIP1	1.36835	4.67027	31.598	1.89627e-08	2.22089e-07
29149	PRKAR1A	1.26211	8.77684	31.5486	1.94514e-08	2.27647e-07
7883	BCAT2	-1.1191	4.11013	31.5416	1.95212e-08	2.28298e-07
18067	HEPH	2.01007	7.1508	31.5252	1.96867e-08	2.30065e-07
22508	MAMDC2	3.82436	1.89668	31.5211	1.97282e-08	2.30382e-07
54171	TUBG1	-1.14082	5.87631	31.5183	1.97571e-08	2.30552e-07
17472	GPR56	-1.71183	3.27271	31.5134	1.98071e-08	2.30968e-07
26058	NOTCH4	2.599	1.31169	31.4968	1.99772e-08	2.32782e-07
10609	CNTN1	2.78819	3.10679	31.4554	2.04074e-08	2.37554e-07
22557	MAP3K12	1.62547	5.36817	31.4546	2.04163e-08	2.37554e-07
18097	HEXDC	1.69246	3.3868	31.3989	2.10104e-08	2.4429e-07
17252	GNPTG	1.38519	6.09696	31.3961	2.10404e-08	2.44307e-07
52697	TINAGL1	-3.92612	6.2843	31.3959	2.10423e-08	2.44307e-07
22112	LOXL2	-2.15557	10.0716	31.3503	2.15427e-08	2.49935e-07
30405	RILP	1.53486	2.96947	31.342	2.16349e-08	2.50824e-07
55080	VWCE	3.32681	3.11208	31.3222	2.18569e-08	2.53216e-07
37131	RP11-20B24.4	2.27966	0.304259	31.3197	2.1885e-08	2.53357e-07
16000	FANCD2	-3.04853	3.56155	31.3178	2.19057e-08	2.53415e-07
18502	HMGN5	1.74218	1.44201	31.3014	2.20919e-08	2.55385e-07
49784	SFXN3	1.10931	6.40006	31.2965	2.21479e-08	2.55848e-07
15698	FAM189B	-1.0584	5.88096	31.2943	2.21731e-08	2.55955e-07
13429	CTSB	1.32453	11.0116	31.2877	2.22488e-08	2.56644e-07
20627	KLRC2	3.07208	-0.505819	31.2494	2.26915e-08	2.61563e-07
50020	SLC12A6	1.64406	4.88237	31.2346	2.28659e-08	2.63385e-07
6560	ANXA2P3	-2.05956	5.40928	31.1836	2.34737e-08	2.70192e-07
50412	SLC7A1	-1.37931	6.90017	31.1606	2.37537e-08	2.73219e-07
13428	CTSA	1.19397	8.20635	31.1425	2.39767e-08	2.75586e-07
8083	BORA	-1.51113	2.32626	31.1075	2.44127e-08	2.80396e-07
17819	GUSB	1.5924	5.57471	31.0921	2.46067e-08	2.82423e-07
9513	CCDC85C	-1.19574	3.91363	31.0266	2.5452e-08	2.91916e-07
49177	RTTN	-1.22744	4.09735	31.0234	2.54937e-08	2.92186e-07
17599	GRPEL1	-1.2051	4.9877	31.0212	2.55231e-08	2.92314e-07
22144	LPXN	-2.38904	6.48731	31.0162	2.55879e-08	2.92847e-07
10191	CHI3L1	7.47129	9.26792	31.0092	2.56808e-08	2.93525e-07
53972	TSPYL2	1.49076	6.04633	31.009	2.56837e-08	2.93525e-07
22381	LYPD6	-3.17948	3.16997	30.9643	2.62818e-08	3.00147e-07
4737	ACTR3	-1.18616	8.03288	30.9604	2.63345e-08	3.00535e-07
49209	RYBP	1.09204	5.19136	30.9399	2.66145e-08	3.03515e-07
7483	ASTN2	1.38616	2.32535	30.9153	2.69543e-08	3.07172e-07
21115	LARGE	1.19012	4.35166	30.832	2.81354e-08	3.20404e-07
21993	LIX1L	0.99514	5.9055	30.7912	2.87336e-08	3.26985e-07
17052	GIPC1	-1.18897	6.57232	30.751	2.93356e-08	3.33599e-07
53149	TNFAIP8	1.64689	5.04438	30.7039	3.00564e-08	3.41553e-07
6248	ALDH3A2	1.2669	6.25043	30.6974	3.01565e-08	3.42275e-07
17523	GRAMD1B	1.32886	4.34064	30.697	3.01625e-08	3.42275e-07
7846	BASP1	-1.36435	8.24896	30.6947	3.01995e-08	3.42453e-07
24499	MLXIP	-1.03615	6.16623	30.6643	3.06754e-08	3.47604e-07
27904	PCSK7	-1.75769	7.20158	30.6437	3.10036e-08	3.51075e-07
35015	RP11-1055B8.4	2.3759	0.408588	30.6295	3.12303e-08	3.53394e-07
1153	AC007879.7	-3.47867	-0.101315	30.6277	3.12596e-08	3.53476e-07
22079	LMO7	-1.68781	8.32449	30.6127	3.15025e-08	3.55912e-07
53850	TRO	1.86917	5.23867	30.6117	3.15194e-08	3.55912e-07
22370	LYAR	-1.39689	3.48464	30.6083	3.15748e-08	3.56287e-07
26241	NRG1	-4.09729	2.39165	30.5701	3.22016e-08	3.63104e-07
19617	IL11RA	1.42899	3.88724	30.5673	3.22483e-08	3.63376e-07
22074	LMNB2	-1.75947	6.81698	30.5456	3.26107e-08	3.67203e-07
16107	FBXO43	-4.57788	-0.411506	30.5428	3.26578e-08	3.67474e-07
53909	TSHZ3	1.35769	4.60412	30.5398	3.27081e-08	3.67783e-07
29464	PSME4	-1.21868	6.90308	30.5354	3.27838e-08	3.68376e-07
20312	KCTD9	-1.02367	5.36814	30.5285	3.29005e-08	3.69429e-07
53480	TRAPPC1	-0.968034	6.19562	30.502	3.33526e-08	3.74244e-07
26311	NTF3	-2.3875	2.75328	30.4841	3.36612e-08	3.77443e-07
8852	C4A	3.6416	4.47982	30.4321	3.45764e-08	3.87435e-07
29599	PTPRA	0.997434	6.48749	30.428	3.46485e-08	3.87971e-07
55162	WDR44	-1.00679	4.97149	30.422	3.47566e-08	3.88911e-07
10726	COPRS	-1.28357	6.2401	30.3708	3.56855e-08	3.99027e-07
53159	TNFRSF12A	-1.63259	7.37822	30.3419	3.62216e-08	4.04739e-07
20643	KMT2E	1.21907	6.53127	30.3057	3.69041e-08	4.12079e-07
50447	SLC9A7	-1.29301	5.8921	30.2927	3.71519e-08	4.14558e-07
1894	AC013394.2	1.00779	4.57704	30.2814	3.737e-08	4.16669e-07
14216	DISP1	1.18885	3.57739	30.2802	3.7393e-08	4.16669e-07
53337	TPP1	1.12145	7.51973	30.2483	3.80125e-08	4.23032e-07
15329	ERMN	-6.0695	1.0778	30.2481	3.80168e-08	4.23032e-07
54807	UTP6	-1.06558	5.84173	30.2344	3.82852e-08	4.25724e-07
55180	WDR62	-3.521	2.99469	30.2251	3.84695e-08	4.27478e-07
17873	H2AFZ	-1.86992	7.02688	30.2166	3.86388e-08	4.29062e-07
21367	LINC00152	-2.75053	4.59671	30.2102	3.87662e-08	4.30178e-07
21246	LEPREL2	1.16285	7.55579	30.1949	3.90735e-08	4.33289e-07
21656	LINC00623	1.37123	2.36214	30.1778	3.94203e-08	4.36834e-07
54672	USP14	-0.983527	6.89441	30.1586	3.9812e-08	4.40829e-07
52453	TECRP1	1.07502	4.32586	30.1574	3.98358e-08	4.40829e-07
28588	PMCH	6.42912	2.1469	30.1471	4.00476e-08	4.42868e-07
49832	SH3BP4	-1.19455	6.64351	30.1248	4.05114e-08	4.47676e-07
27440	ORC6	-3.07995	3.09203	30.1235	4.05381e-08	4.47676e-07
22933	METTL7B	4.20322	2.51542	30.1153	4.07112e-08	4.49278e-07
26013	NOC3L	-1.02192	4.6087	30.102	4.09905e-08	4.52049e-07
50467	SLCO2B1	-5.13375	-0.0635714	30.0619	4.18476e-08	4.61185e-07
7	A2M-AS1	2.19534	0.710746	30.032	4.2498e-08	4.68031e-07
6557	ANXA2	-1.99429	9.74527	29.9958	4.32988e-08	4.76524e-07
16267	FGFR1	1.40107	8.3717	29.9859	4.3521e-08	4.78641e-07
10270	CHST2	2.55761	4.87666	29.9804	4.36443e-08	4.79669e-07
13935	DDT	-0.962161	5.20448	29.961	4.40821e-08	4.8415e-07
5199	AKAP13	1.08647	6.29189	29.9479	4.4381e-08	4.87099e-07
38723	RP11-312J18.5	-1.45207	5.16522	29.9408	4.45438e-08	4.88552e-07
6555	ANXA11	-1.09842	7.88829	29.9358	4.46599e-08	4.89107e-07
56296	ZNF668	1.34555	4.81948	29.9347	4.46834e-08	4.89107e-07
19930	ITGA7	1.24766	7.81839	29.9346	4.46858e-08	4.89107e-07
6559	ANXA2P2	-1.99516	10.3343	29.9248	4.49125e-08	4.91254e-07
22536	MAP1A	-1.31099	8.58893	29.9165	4.51066e-08	4.93041e-07
32250	RNF41	-0.934559	5.90854	29.8822	4.59104e-08	5.01486e-07
6570	ANXA9	1.73975	0.897225	29.8183	4.74492e-08	5.17941e-07
53743	TRIM47	2.52322	4.28904	29.7501	4.91493e-08	5.36134e-07
9552	CCL26	-3.81128	0.992589	29.7363	4.94999e-08	5.39592e-07
9047	CA12	2.45562	10.3264	29.7343	4.95502e-08	5.39774e-07
9866	CDK5RAP3	1.17214	6.2223	29.7153	5.00373e-08	5.44711e-07
32156	RNASET2	1.74403	4.38187	29.7099	5.01771e-08	5.45863e-07
32139	RNASE4	2.05674	4.76128	29.7019	5.03859e-08	5.47764e-07
51767	STEAP1B	-2.74915	0.658424	29.6706	5.12051e-08	5.56292e-07
28627	PNMA2	-1.3498	5.31726	29.6554	5.16084e-08	5.60294e-07
55465	XXbac-BPGBPG55C20.2	2.51312	1.98729	29.6387	5.20549e-08	5.6476e-07
5654	AL163636.6	2.57193	3.25349	29.6358	5.21338e-08	5.65235e-07
28691	POLM	1.22204	4.37605	29.6162	5.26639e-08	5.70245e-07
49194	RUVBL2	-0.997405	6.13619	29.6161	5.26669e-08	5.70245e-07
10558	CNN1	-5.58931	6.09589	29.6122	5.27723e-08	5.71001e-07
50072	SLC1A3	3.25278	-0.57856	29.6031	5.30193e-08	5.73286e-07
27446	OS9	1.33679	8.73796	29.5982	5.31544e-08	5.74361e-07
4665	ACP5	3.56289	-0.200661	29.5949	5.32436e-08	5.74938e-07
34520	RP1-228H13.5	1.5012	2.48347	29.5876	5.34467e-08	5.76743e-07
25625	NDRG1	2.40624	7.08575	29.5714	5.38934e-08	5.81173e-07
56237	ZNF589	1.37145	3.54527	29.5566	5.43072e-08	5.85242e-07
51265	SP100	-0.957096	6.16678	29.542	5.47191e-08	5.89285e-07
15227	EPAS1	-1.73026	7.97342	29.5393	5.47948e-08	5.89705e-07
38935	RP11-323N12.5	2.28379	2.40684	29.5351	5.49122e-08	5.90573e-07
35429	RP11-1151B14.4	-3.07376	1.56979	29.5233	5.5248e-08	5.93786e-07
11817	CTC-347C20.2	-7.93764	-0.747802	29.509	5.56586e-08	5.978e-07
38648	RP11-307P22.1	-2.67702	1.81011	29.5052	5.57667e-08	5.9856e-07
51751	STARD9	1.96547	2.70138	29.4964	5.60204e-08	6.00881e-07
49142	RSPO2	4.9903	-0.717223	29.4759	5.66154e-08	6.06858e-07
17047	GINS1	-2.49015	2.92954	29.4746	5.66537e-08	6.06864e-07
50029	SLC14A1	4.13405	3.08587	29.4617	5.70321e-08	6.1051e-07
28559	PLOD2	-3.19395	10.1466	29.4568	5.71771e-08	6.11655e-07
29609	PTPRJ	-1.40079	5.02034	29.4504	5.73675e-08	6.13282e-07
19033	IDH2	-1.61434	6.24199	29.4123	5.85041e-08	6.25017e-07
17369	GPD1	3.09097	-0.600887	29.365	5.99521e-08	6.40061e-07
7884	BCCIP	-1.28213	5.63333	29.3621	6.00407e-08	6.4058e-07
30137	RBP1	3.33169	4.43421	29.3434	6.06234e-08	6.46368e-07
27969	PDGFRB	2.34498	7.07055	29.3376	6.08047e-08	6.47871e-07
18860	HSPA13	0.904605	6.1137	29.319	6.13894e-08	6.53667e-07
28680	POLE	-1.32177	4.76547	29.2518	6.35568e-08	6.76296e-07
28420	PKN1	-1.07006	6.84335	29.2447	6.379e-08	6.78328e-07
28383	PITPNM3	2.52919	2.71963	29.2293	6.42983e-08	6.83282e-07
4841	ADAP1	-3.92252	0.939131	29.2267	6.43865e-08	6.83766e-07
8727	C1orf85	1.13649	6.01302	29.1905	6.56017e-08	6.96211e-07
6562	ANXA3	-3.54554	1.0659	29.1796	6.59713e-08	6.99671e-07
36640	RP11-173B14.5	-3.03442	1.38452	29.1685	6.63489e-08	7.0321e-07
6558	ANXA2P1	-1.97949	5.68811	29.1517	6.69272e-08	7.08872e-07
55867	ZMIZ1	1.31364	7.90699	29.1396	6.73457e-08	7.12834e-07
43608	RP11-615I2.3	-1.84058	1.0571	29.1343	6.75309e-08	7.14324e-07
55659	ZBTB22	1.06918	4.60283	29.1268	6.77937e-08	7.16631e-07
49686	SERPIND1	3.76868	2.67529	29.1063	6.85151e-08	7.23781e-07
26039	NOP16	-1.30644	4.39083	29.0921	6.9017e-08	7.28603e-07
38378	RP11-295K3.1	3.11448	3.38791	29.0895	6.91102e-08	7.29108e-07
18055	HEG1	-1.6632	8.76853	29.0745	6.96461e-08	7.3343e-07
21456	LINC00341	2.26735	3.09617	29.0744	6.96519e-08	7.3343e-07
52730	TLN1	-1.21847	10.0127	29.0742	6.96569e-08	7.3343e-07
53148	TNFAIP6	4.54682	2.75343	29.0602	7.01642e-08	7.38287e-07
51703	ST6GALNAC5	-3.16648	5.37764	29.0367	7.10195e-08	7.46798e-07
25720	NEAT1	1.92501	8.7356	28.9781	7.3201e-08	7.69234e-07
49978	SKA2	-1.09901	5.08361	28.9661	7.36558e-08	7.73507e-07
19148	IGF2	3.64419	-0.0584585	28.9641	7.37314e-08	7.73794e-07
25771	NENF	1.19787	5.73869	28.9627	7.37853e-08	7.73854e-07
28548	PLIN4	2.79777	1.27429	28.961	7.38485e-08	7.74011e-07
6333	ALX4	2.80434	3.94722	28.951	7.42313e-08	7.77516e-07
52811	TMEFF2	3.58445	-0.857628	28.942	7.45777e-08	7.80635e-07
54571	UNC13D	3.24805	-0.332991	28.933	7.4925e-08	7.83759e-07
24819	MRPS6	1.488	5.71769	28.9067	7.59481e-08	7.93944e-07
49316	SATB1	1.43086	4.72388	28.9053	7.60047e-08	7.94019e-07
22541	MAP1LC3C	3.83683	-0.489361	28.9014	7.61586e-08	7.9511e-07
25002	MTHFR	1.02733	4.3867	28.8945	7.64287e-08	7.97411e-07
15387	ETS1	-1.73732	6.43645	28.8891	7.66431e-08	7.99129e-07
22176	LRP4	1.94038	3.19193	28.8819	7.69267e-08	8.01565e-07
20178	KBTBD8	-1.51011	2.15725	28.8661	7.75593e-08	8.07633e-07
28461	PLAG1	1.4594	2.9944	28.8504	7.81878e-08	8.13649e-07
22382	LYPD6B	-6.14668	1.82186	28.8444	7.84333e-08	8.15185e-07
21277	LGI4	3.19835	-0.628497	28.8438	7.84574e-08	8.15185e-07
53124	TMSB4X	-1.61328	9.39112	28.843	7.84876e-08	8.15185e-07
22998	MIA3	0.949975	6.6529	28.82	7.9425e-08	8.24387e-07
136	ABHD2	1.40069	7.64237	28.8105	7.98176e-08	8.27449e-07
20658	KPNA3	-0.876108	6.22876	28.8104	7.98231e-08	8.27449e-07
54878	VEGFA	1.55596	8.13607	28.7892	8.07002e-08	8.36002e-07
77	ABCB6	1.34958	4.69386	28.7817	8.10134e-08	8.38706e-07
10432	CLEC3B	4.70372	-0.186301	28.7238	8.34728e-08	8.6361e-07
55802	ZFP37	1.3445	2.3742	28.7186	8.36977e-08	8.65156e-07
8985	C8orf47	-2.61147	2.02554	28.7178	8.373e-08	8.65156e-07
15978	FAM91A1	1.24898	6.01509	28.7029	8.43781e-08	8.71292e-07
56440	ZNF823	-1.68399	1.47897	28.7002	8.44951e-08	8.7194e-07
17142	GLTSCR1L	1.49211	4.57841	28.6439	8.69865e-08	8.97073e-07
8063	BNIP3	-2.36518	4.50904	28.6402	8.71552e-08	8.98235e-07
17499	GPRC5C	3.04896	4.08165	28.6203	8.8054e-08	9.06916e-07
50469	SLCO4A1	2.7274	0.465284	28.6128	8.83967e-08	9.09863e-07
18170	HIPK3	1.16923	6.09667	28.6015	8.89122e-08	9.14582e-07
17436	GPR162	2.03285	2.06263	28.5763	9.00757e-08	9.25957e-07
3464	AC093642.3	3.05419	-0.856843	28.5726	9.02484e-08	9.27139e-07
7981	BID	-0.956129	5.37174	28.5522	9.12074e-08	9.36392e-07
10019	CENPP	1.44758	2.55521	28.5439	9.16e-08	9.39821e-07
54404	UBE2SP2	-1.81168	3.9459	28.5397	9.17949e-08	9.4122e-07
27675	PAPPA2	-3.46914	1.48335	28.5106	9.31882e-08	9.54897e-07
7967	BGN	2.37206	8.92918	28.5054	9.34384e-08	9.56849e-07
7973	BHLHE40	2.49098	5.98307	28.4947	9.39564e-08	9.61541e-07
52046	SYT14	1.97994	3.44129	28.4802	9.46639e-08	9.68164e-07
22182	LRPAP1	1.3774	7.97416	28.4619	9.55621e-08	9.76728e-07
6251	ALDH4A1	-1.86309	4.32287	28.4275	9.7272e-08	9.93573e-07
9448	CCDC23	1.47599	2.87371	28.4229	9.75037e-08	9.95306e-07
50315	SLC38A5	-2.32224	1.01853	28.3983	9.87497e-08	1.00651e-06
40423	RP11-400F19.18	2.73775	-0.418086	28.3979	9.87735e-08	1.00651e-06
49665	SERPINA3	3.30169	3.84407	28.3976	9.87897e-08	1.00651e-06
28776	POTEF	-1.62883	2.82517	28.3958	9.88779e-08	1.00677e-06
29943	RARA	1.15646	4.25237	28.3819	9.95899e-08	1.01338e-06
14253	DLG5-AS1	2.27232	-0.237506	28.34	1.0177e-07	1.03479e-06
28414	PKMP1	-0.960077	6.73101	28.339	1.01822e-07	1.03479e-06
53937	TSPAN6	1.45411	6.10995	28.3231	1.02662e-07	1.04266e-06
30183	RCOR2	5.05063	-0.679389	28.3061	1.03567e-07	1.05118e-06
52830	TMEM119	4.8397	5.12188	28.2903	1.04417e-07	1.05914e-06
25236	MUM1	0.886828	5.55912	28.2888	1.04501e-07	1.05932e-06
2915	AC078899.1	-0.979337	5.45003	28.2847	1.04718e-07	1.06086e-06
27784	PCDH18	3.04218	4.74475	28.2439	1.0695e-07	1.08279e-06
55281	WNT2B	-4.18643	5.23029	28.2388	1.07231e-07	1.08486e-06
15656	FAM171A1	-1.15988	6.6527	28.2371	1.07327e-07	1.08486e-06
15870	FAM63A	1.34458	4.38532	28.2366	1.07357e-07	1.08486e-06
52543	TFDP1	-1.03953	6.31636	28.1981	1.09511e-07	1.10592e-06
9177	CAMKMT	-1.52076	2.74478	28.1739	1.1089e-07	1.11914e-06
24945	MT2A	-1.36311	9.25934	28.1637	1.11475e-07	1.12435e-06
27550	P2RY1	3.59603	0.0933294	28.1478	1.12394e-07	1.1329e-06
49009	RPS6KA4	-1.0362	5.35796	28.1436	1.1264e-07	1.13466e-06
54861	VDAC1P1	-1.11405	5.64584	28.1263	1.13649e-07	1.14412e-06
19103	IFNGR2	1.05702	6.57295	28.1244	1.1376e-07	1.14452e-06
16380	FMNL3	1.69469	5.826	28.1199	1.1403e-07	1.14651e-06
10102	CFL1P4	-1.44429	3.03556	28.1164	1.14234e-07	1.14785e-06
4793	ADAM22	3.08448	2.56379	28.0974	1.15362e-07	1.15845e-06
53008	TMEM35	3.44297	4.89986	28.0787	1.16482e-07	1.16897e-06
14190	DICER1-AS1	2.13544	0.0891041	28.0729	1.16833e-07	1.17176e-06
16839	GAPDHP72	-1.20334	3.82091	28.0473	1.18386e-07	1.18659e-06
49320	SAV1	1.09452	4.7952	28.0428	1.18661e-07	1.18811e-06
49358	SCARB2	1.35413	8.71378	28.0424	1.18685e-07	1.18811e-06
54548	UHRF1BP1	-1.09273	4.7702	28.0207	1.20027e-07	1.2008e-06
13987	DDX5	1.30878	9.73802	27.9729	1.23025e-07	1.23002e-06
53252	TOMM5	-0.990773	5.91181	27.9614	1.23762e-07	1.23662e-06
49708	SETBP1	2.05791	2.63179	27.9551	1.24166e-07	1.23989e-06
7095	APOD	11.1201	5.40237	27.9473	1.24662e-07	1.24407e-06
20425	KIAA1524	-2.48751	3.98167	27.9114	1.27003e-07	1.26663e-06
54860	VDAC1	-1.08232	7.42009	27.8896	1.2844e-07	1.28018e-06
17381	GPM6B	5.02189	2.53645	27.86	1.30418e-07	1.29908e-06
29770	RAB3B	-1.66108	7.31193	27.8565	1.30652e-07	1.30061e-06
51482	SPRYD7	-1.05639	4.213	27.8187	1.33233e-07	1.32548e-06
36952	RP11-196G11.1	1.62171	1.40904	27.8162	1.33404e-07	1.32636e-06
29508	PTEN	1.09283	6.14907	27.8082	1.3396e-07	1.33106e-06
15303	ERCC6-PGBD3	-1.9841	4.54111	27.7682	1.36757e-07	1.35802e-06
4823	ADAMTS4	2.83796	4.17919	27.7639	1.37059e-07	1.35966e-06
56055	ZNF34	1.55858	1.70555	27.7634	1.37092e-07	1.35966e-06
7039	APBA1	2.90528	5.24082	27.7526	1.37861e-07	1.36644e-06
39354	RP11-345J4.5	-1.20515	4.49687	27.7432	1.38531e-07	1.37224e-06
29897	RAMP1	4.00034	5.42889	27.7352	1.39111e-07	1.37713e-06
17439	GPR173	1.42252	3.0183	27.7231	1.39979e-07	1.38487e-06
28716	POLR2L	-1.42043	7.23328	27.7175	1.40385e-07	1.38803e-06
7115	APP	1.21788	10.3043	27.6855	1.42729e-07	1.41034e-06
15061	EIF6	-1.06591	7.00276	27.6706	1.43833e-07	1.42037e-06
27677	PAPSS2	-1.38517	8.95763	27.6659	1.44184e-07	1.42296e-06
30161	RCBTB2	1.31159	4.00078	27.662	1.44474e-07	1.42495e-06
6245	ALDH1L2	-1.73282	5.76642	27.6459	1.45682e-07	1.43599e-06
15055	EIF5A2	-1.05824	4.13067	27.5988	1.49272e-07	1.47046e-06
14930	EHD1	-1.56483	7.12693	27.5863	1.50241e-07	1.4791e-06
55883	ZMYND15	3.79896	-0.357209	27.5655	1.51861e-07	1.49414e-06
29124	PRG4	4.31703	3.01266	27.5634	1.5203e-07	1.49489e-06
29892	RALGDS	1.08746	5.73488	27.558	1.52451e-07	1.4981e-06
10421	CLEC18A	3.33353	-0.0655073	27.5492	1.53147e-07	1.50403e-06
54402	UBE2S	-1.90952	5.63509	27.5442	1.53542e-07	1.50699e-06
32211	RNF182	-1.58579	1.7547	27.539	1.53959e-07	1.51015e-06
55838	ZG16B	2.56935	1.33547	27.5262	1.54981e-07	1.51925e-06
14404	DNHD1	1.44629	2.68264	27.514	1.55958e-07	1.52789e-06
17315	GOLM1	1.1181	6.94164	27.5066	1.5656e-07	1.53286e-06
25942	NLGN1	-1.54982	2.62074	27.4983	1.57229e-07	1.53847e-06
19894	ISCU	1.1664	6.62817	27.4961	1.5741e-07	1.5393e-06
9684	CD274	-1.81673	3.21747	27.4732	1.59283e-07	1.55667e-06
7781	B4GALNT1	-1.57147	4.58817	27.3781	1.67313e-07	1.63415e-06
39582	RP11-356J5.12	-1.58365	1.91388	27.3754	1.67546e-07	1.63543e-06
7722	ATXN7L2	1.61978	2.45149	27.3659	1.6837e-07	1.64248e-06
16341	FLCN	1.0813	5.40657	27.3591	1.68964e-07	1.64631e-06
52119	TAF6L	1.08601	3.70133	27.3591	1.68968e-07	1.64631e-06
53475	TRAM1L1	1.87829	1.93161	27.352	1.69586e-07	1.65133e-06
22060	LMAN2	1.09071	7.65581	27.3472	1.7001e-07	1.65445e-06
52428	TDO2	5.50755	1.77385	27.3398	1.70666e-07	1.65983e-06
7822	BAIAP2	1.73519	4.41828	27.3165	1.7273e-07	1.67889e-06
10650	COL14A1	7.87358	6.67029	27.2737	1.76601e-07	1.71548e-06
6567	ANXA8	-8.49994	-0.151493	27.2354	1.80132e-07	1.74872e-06
45467	RP11-800A3.7	-3.06402	-0.106001	27.2328	1.8037e-07	1.74997e-06
50904	SNORD116-20	1.54815	1.44036	27.2259	1.81018e-07	1.75519e-06
16766	GALNT7	1.05789	5.78734	27.2137	1.82159e-07	1.7652e-06
20790	KRT33B	-8.68577	0.316869	27.2061	1.82884e-07	1.77115e-06
22782	ME3	-1.6466	1.74871	27.2031	1.83164e-07	1.77279e-06
6382	ANAPC1	-0.93168	5.54789	27.1828	1.85099e-07	1.79045e-06
7432	ASF1B	-4.88656	3.65046	27.1782	1.85535e-07	1.79358e-06
52773	TMBIM4	0.9543	5.83049	27.1665	1.86666e-07	1.80342e-06
24522	MMP2	1.8331	10.1097	27.1636	1.86949e-07	1.80508e-06
32208	RNF175	3.64754	-0.0406961	27.158	1.87491e-07	1.80876e-06
14548	DRAP1	-1.36128	7.21753	27.1573	1.87556e-07	1.80876e-06
54187	TULP4	1.04936	5.09812	27.1494	1.8832e-07	1.81504e-06
5136	AHNAK	-1.15139	10.2501	27.132	1.90031e-07	1.83043e-06
38148	RP11-279O9.4	2.97575	-0.184199	27.1234	1.90875e-07	1.83746e-06
22374	LYN	-1.00685	4.42363	27.1144	1.91759e-07	1.84486e-06
53318	TPM1	-3.31595	9.62301	27.0962	1.93578e-07	1.86124e-06
53133	TMTC2	1.15166	3.07879	27.0737	1.95844e-07	1.8819e-06
25323	MYL9	-4.47796	8.41199	27.0684	1.96384e-07	1.88597e-06
54114	TUBA1B	-1.85599	10.1221	27.0617	1.97068e-07	1.8914e-06
49670	SERPINA9	-9.50609	1.28385	27.0507	1.98184e-07	1.90098e-06
21113	LAPTM4B	1.35185	6.24755	27.0488	1.98385e-07	1.90178e-06
25315	MYL6	-1.60279	9.99512	27.0412	1.99166e-07	1.90812e-06
10874	CPQ	1.56035	5.93141	27.0218	2.0117e-07	1.92617e-06
5203	AKAP2	-1.1776	8.26943	27.0005	2.03405e-07	1.94641e-06
24850	MSANTD3	-0.968997	5.38211	26.9893	2.04588e-07	1.95656e-06
22848	MEF2D	0.958112	6.05603	26.9805	2.05522e-07	1.96373e-06
17954	HBEGF	-1.8064	5.34372	26.9799	2.05582e-07	1.96373e-06
22963	MFSD4	2.97616	0.410095	26.9704	2.06592e-07	1.97168e-06
14838	EEF1A2	-2.94818	2.37512	26.9698	2.0666e-07	1.97168e-06
7446	ASL	-1.23063	4.25972	26.9458	2.09237e-07	1.99423e-06
16323	FKBP4	-0.86709	5.76422	26.9455	2.09272e-07	1.99423e-06
11778	CTC-308K20.3	-1.26787	4.02132	26.9337	2.10558e-07	2.0053e-06
28678	POLDIP2	-0.927756	6.75546	26.9202	2.12029e-07	2.01811e-06
25404	NAA25	-1.00739	5.04153	26.8941	2.14913e-07	2.04421e-06
19147	IGF1R	0.946682	5.63676	26.8931	2.15026e-07	2.04421e-06
15386	ETNPPL	3.84693	-0.315185	26.8798	2.16514e-07	2.05714e-06
25623	NDP	2.75817	2.98497	26.8628	2.18421e-07	2.07298e-06
13430	CTSC	1.44859	6.02008	26.8627	2.18439e-07	2.07298e-06
29966	RASA4B	1.90466	2.01178	26.8357	2.21507e-07	2.10085e-06
42151	RP11-4K3__A.5	-1.2486	4.64773	26.8222	2.23064e-07	2.11436e-06
21184	LCNL1	5.01187	2.25538	26.8202	2.23294e-07	2.1153e-06
7668	ATP6V0E2	-1.23007	4.82412	26.7803	2.27949e-07	2.15813e-06
52738	TLR5	2.65975	0.904361	26.7489	2.31687e-07	2.19222e-06
35577	RP11-121L10.3	-1.93389	4.56122	26.7228	2.34839e-07	2.22074e-06
14451	DOCK6	1.17462	4.4108	26.7149	2.35802e-07	2.22853e-06
26572	OPN3	1.18932	4.57064	26.7123	2.36115e-07	2.23018e-06
6897	AP001816.1	1.6521	2.04066	26.695	2.38238e-07	2.24891e-06
19636	IL17RC	1.10847	5.07613	26.6623	2.42302e-07	2.28593e-06
19045	IDUA	1.57068	4.90168	26.6442	2.44578e-07	2.30605e-06
15756	FAM213A	1.85796	3.6153	26.5976	2.50553e-07	2.36099e-06
52927	TMEM198B	1.91244	3.82114	26.5922	2.51258e-07	2.36625e-06
50032	SLC15A2	3.43507	-0.141625	26.5588	2.55643e-07	2.40508e-06
37631	RP11-244H3.1	1.82102	0.711803	26.5585	2.55682e-07	2.40508e-06
14767	ECHS1	-0.912121	6.63113	26.553	2.56407e-07	2.4105e-06
29908	RANBP3L	4.24321	-0.422575	26.5229	2.60428e-07	2.44687e-06
8798	C2orf44	-1.31627	3.44451	26.5165	2.61301e-07	2.45363e-06
21922	LINC01105	3.11058	-0.663583	26.4998	2.6357e-07	2.47349e-06
25947	NLGN4Y	1.09409	5.87156	26.4831	2.6586e-07	2.49353e-06
11074	CRISPLD1	3.06985	2.76226	26.4669	2.68098e-07	2.51305e-06
43316	RP11-582J16.3	-3.24319	-0.398477	26.4581	2.6932e-07	2.52303e-06
51792	STK32B	1.62629	2.05036	26.4347	2.72602e-07	2.55228e-06
10891	CPXM1	6.91959	3.3127	26.4301	2.73252e-07	2.55688e-06
8356	BZRAP1	1.88641	1.41375	26.4012	2.77368e-07	2.59388e-06
26200	NR1H3	2.09849	1.99024	26.3967	2.78018e-07	2.59845e-06
9705	CD3EAP	-1.45012	3.98855	26.3908	2.78865e-07	2.60485e-06
9092	CACNA1G	4.19317	-0.56321	26.3718	2.81617e-07	2.62903e-06
53167	TNFRSF1B	-2.14023	1.29722	26.3701	2.81874e-07	2.62989e-06
10332	CIRBP	1.22318	7.36815	26.3647	2.82665e-07	2.63575e-06
55511	YDJC	-1.36891	3.55694	26.363	2.82904e-07	2.63645e-06
16859	GAS6-AS2	-3.56779	2.89321	26.3508	2.84696e-07	2.6516e-06
49573	SEMA3D	2.39878	5.38118	26.3362	2.86856e-07	2.67017e-06
49944	SIL1	1.782	6.69865	26.3106	2.90696e-07	2.70434e-06
15339	ERRFI1	2.51704	7.87789	26.2991	2.92432e-07	2.71892e-06
25451	NAMPTL	1.52268	6.64729	26.2864	2.94349e-07	2.73516e-06
55070	VWA5A	2.89003	4.33698	26.266	2.97483e-07	2.76268e-06
29644	PUS7L	-1.24566	4.69796	26.2461	3.00555e-07	2.78961e-06
22762	MCU	-1.06918	4.69187	26.2381	3.01811e-07	2.79964e-06
4884	ADI1	-1.0719	6.95199	26.2327	3.0266e-07	2.8059e-06
16661	FZD1	2.52236	6.11085	26.227	3.03556e-07	2.81258e-06
19765	INPP1	0.990863	4.2835	26.2208	3.04532e-07	2.81872e-06
25450	NAMPT	1.66437	7.09274	26.2205	3.0457e-07	2.81872e-06
14102	DESI1	-1.05901	6.10127	26.1954	3.08552e-07	2.85393e-06
53013	TMEM39B	1.13038	3.87104	26.1886	3.09638e-07	2.86232e-06
29154	PRKAR2B	1.44254	3.73637	26.1864	3.09995e-07	2.86397e-06
10703	COLGALT2	2.74452	2.71748	26.1826	3.10608e-07	2.86799e-06
54512	UGCG	-1.59514	7.16702	26.1618	3.13976e-07	2.89742e-06
18017	HDAC5	1.17913	5.39365	26.1541	3.15219e-07	2.90722e-06
22375	LYNX1	2.083	4.90447	26.1493	3.16005e-07	2.91279e-06
5105	AGPAT4	1.47993	3.99071	26.1342	3.18485e-07	2.93398e-06
53933	TSPAN32	2.58162	1.30196	26.12	3.20837e-07	2.95394e-06
13588	CYB5R3	-1.24483	8.85141	26.099	3.24352e-07	2.9846e-06
22626	2004-03-01	-3.33824	5.33072	26.0902	3.25838e-07	2.99655e-06
25309	MYL12A	-1.44122	8.28178	26.0643	3.30228e-07	3.03519e-06
25208	MTUS1	3.50988	2.03439	26.0591	3.31132e-07	3.04175e-06
48023	RP6-206I17.4	2.05058	1.8281	26.0372	3.34904e-07	3.07464e-06
10011	CENPI	-3.31249	2.89627	25.981	3.44793e-07	3.16363e-06
46685	RP2	-0.967299	4.48566	25.9717	3.4646e-07	3.1771e-06
21821	LINC00968	-4.79778	3.22743	25.9471	3.50895e-07	3.21594e-06
51268	SP140L	-1.06392	4.40622	25.9317	3.53713e-07	3.23991e-06
10653	COL17A1	-1.76282	4.167	25.9078	3.58117e-07	3.27838e-06
380	AC004381.6	-2.15197	1.72712	25.8549	3.68073e-07	3.3676e-06
8036	BMPR2	0.989173	7.10114	25.8463	3.69711e-07	3.38067e-06
13809	DARC	3.80688	-0.909315	25.8428	3.70393e-07	3.38498e-06
16432	FOSL1P1	-4.23404	-0.0516951	25.8313	3.7259e-07	3.40311e-06
10735	COPS8	1.0795	6.13648	25.8222	3.74356e-07	3.4156e-06
52844	TMEM132B	1.78867	4.63095	25.8221	3.74382e-07	3.4156e-06
28396	PKD1L1	-5.2048	-0.664331	25.8091	3.76906e-07	3.43667e-06
49787	SGCA	2.03952	2.11881	25.794	3.79871e-07	3.46174e-06
30310	RGMB-AS1	-2.13893	2.33133	25.7765	3.83318e-07	3.49117e-06
51535	SRGAP3	2.24646	3.54904	25.775	3.83618e-07	3.49192e-06
9588	CCNG2	1.35496	5.03961	25.7667	3.85285e-07	3.50511e-06
32185	RNF139	0.912543	5.47342	25.7566	3.8731e-07	3.52154e-06
10264	CHST10	1.00026	4.03324	25.7253	3.93629e-07	3.57697e-06
9713	CD47	0.969488	6.68042	25.6694	4.05204e-07	3.68007e-06
10853	CPED1	-1.4966	4.07414	25.6505	4.09188e-07	3.71415e-06
40452	RP11-401P9.4	6.47806	0.0896874	25.6191	4.15896e-07	3.77291e-06
49471	SDC4	-1.07529	7.80451	25.6109	4.17681e-07	3.78695e-06
15407	EVL	0.949225	4.67785	25.602	4.19599e-07	3.8022e-06
23339	MIR29A	-2.90554	2.90214	25.5922	4.21743e-07	3.81947e-06
16025	FARSB	-1.09996	5.82474	25.5683	4.27004e-07	3.86494e-06
8672	C1orf132	2.50625	2.82638	25.5602	4.2879e-07	3.87892e-06
8854	C4B	4.36595	6.09417	25.5545	4.30054e-07	3.88817e-06
6332	ALX3	1.82807	1.25771	25.5348	4.34478e-07	3.92595e-06
55059	VTN	-1.99619	4.40581	25.5212	4.37543e-07	3.94954e-06
56411	ZNF785	1.05302	3.49879	25.5211	4.3758e-07	3.94954e-06
22736	MCHR1	3.91199	2.84463	25.5069	4.40814e-07	3.97649e-06
29119	PREX1	2.97387	6.37555	25.4802	4.46944e-07	4.02952e-06
51900	SULF2	3.32316	6.68439	25.4666	4.50119e-07	4.05587e-06
51853	STX1A	1.58169	5.09329	25.4387	4.56661e-07	4.11251e-06
10014	CENPK	-2.38626	2.44435	25.4228	4.60455e-07	4.14436e-06
11154	CSMD2	2.13402	4.30729	25.3937	4.67439e-07	4.20485e-06
19731	IMPDH1	-1.04093	5.23569	25.3571	4.76385e-07	4.28293e-06
8361	BZW2	-0.874538	5.77817	25.3425	4.80006e-07	4.31307e-06
53811	TRIO	-0.970443	7.95767	25.3305	4.83018e-07	4.33771e-06
32260	RNFT1	1.29687	2.79518	25.329	4.83398e-07	4.33869e-06
15038	EIF4EBP1	-1.31186	5.06636	25.3161	4.86637e-07	4.36532e-06
55108	WBP1	1.03931	4.92467	25.3103	4.88097e-07	4.37598e-06
27923	PDCD5	-1.01828	5.74082	25.3063	4.8912e-07	4.3827e-06
52221	TBC1D16	0.912354	6.15212	25.2975	4.91354e-07	4.40027e-06
49010	RPS6KA5	3.61623	1.94169	25.2904	4.93156e-07	4.41394e-06
7716	ATXN2	-1.05298	5.71964	25.2841	4.94763e-07	4.42586e-06
7242	ARHGEF28	-2.21829	5.14513	25.275	4.97118e-07	4.44445e-06
10010	CENPH	-2.55279	2.54594	25.2417	5.05763e-07	4.51922e-06
50213	SLC26A6	1.4016	4.2312	25.2377	5.06825e-07	4.52619e-06
7674	ATP6V1C2	1.96204	3.21148	25.2293	5.09019e-07	4.54325e-06
9395	CCDC137	-1.15111	4.46017	25.2257	5.0999e-07	4.54939e-06
25467	NANOS1	1.28588	2.54521	25.2241	5.10396e-07	4.55049e-06
19134	IFT80	1.24202	5.22908	25.1913	5.19167e-07	4.62612e-06
22960	MFSD2A	-1.86939	2.42035	25.1858	5.20635e-07	4.63663e-06
9576	CCND1	-2.06101	10.198	25.1789	5.225e-07	4.65066e-06
28867	PPIAP22	-1.03884	8.61122	25.1638	5.26616e-07	4.6847e-06
17341	GPAA1	0.946709	7.06434	25.1505	5.30269e-07	4.71458e-06
26053	NOTCH1	-0.921257	4.25214	25.1406	5.32978e-07	4.73604e-06
22133	LPIN2	1.07949	6.41936	25.1341	5.34797e-07	4.74957e-06
26251	NRIP2	1.93812	0.0585781	25.1249	5.37338e-07	4.76951e-06
13762	CYYR1	3.72464	0.0125181	25.1024	5.43665e-07	4.823e-06
40350	RP11-399D6.2	3.21924	-0.163477	25.1009	5.44076e-07	4.82398e-06
17097	GLDC	2.34853	-0.320942	25.0791	5.50259e-07	4.87611e-06
54305	UAP1	-1.56415	7.24274	25.0601	5.55698e-07	4.92159e-06
6526	ANO1	6.37563	-0.294083	25.0499	5.58657e-07	4.94268e-06
53309	TPGS2	-0.900088	6.83725	25.0498	5.58695e-07	4.94268e-06
15373	ESYT2	0.931199	7.43382	25.0484	5.59081e-07	4.94337e-06
22168	LRP1	1.86548	11.4689	25.0427	5.60761e-07	4.95549e-06
28182	PHACTR1	1.51408	1.86642	25.0416	5.61079e-07	4.95558e-06
13587	CYB5R2	1.42716	4.06627	25.0384	5.62001e-07	4.961e-06
27847	PCDHGB7	1.77217	6.21442	25.0369	5.62449e-07	4.96222e-06
22893	MESTP1	-3.31868	-0.214475	25.0044	5.71992e-07	5.04364e-06
9760	CDC25A	-1.89485	2.72282	24.9695	5.82453e-07	5.13059e-06
8355	BYSL	-1.14433	4.32774	24.9693	5.82492e-07	5.13059e-06
29544	PTK2	0.90947	7.25542	24.926	5.95721e-07	5.24424e-06
29095	PRDX3	-0.882297	6.90859	24.9241	5.96312e-07	5.24656e-06
14643	DUSP6	2.1179	8.17359	24.9197	5.97696e-07	5.25587e-06
19779	INSIG1	1.39705	6.04036	24.9094	6.00895e-07	5.28055e-06
4894	ADK	-1.14017	4.85933	24.908	6.0133e-07	5.28055e-06
52559	TFRC	-0.933142	8.12733	24.9074	6.01497e-07	5.28055e-06
15084	ELL2P1	-2.0429	4.12484	24.9064	6.01819e-07	5.28055e-06
27899	PCSK1N	2.75557	0.670038	24.904	6.02567e-07	5.28136e-06
55018	VPS37D	1.44209	1.84929	24.904	6.02569e-07	5.28136e-06
5207	AKAP6	2.25317	1.38664	24.8988	6.04205e-07	5.29281e-06
16312	FKBP10	1.05434	9.18232	24.8753	6.11622e-07	5.35486e-06
21250	LETM1	-0.872826	5.62298	24.8674	6.1413e-07	5.37389e-06
18847	HSP90AA4P	-1.15367	4.13255	24.8616	6.15972e-07	5.38708e-06
25975	NME1	-0.943961	6.43691	24.8419	6.22289e-07	5.43936e-06
21072	LACTB	-2.1057	5.10909	24.811	6.32356e-07	5.52434e-06
14142	DHFRL1	1.18586	3.76731	24.8005	6.35826e-07	5.55163e-06
29838	RAC3	-1.92872	2.21782	24.7972	6.36892e-07	5.55544e-06
50077	SLC20A1	2.0951	9.35389	24.797	6.36954e-07	5.55544e-06
53223	TNRC6C	1.06642	3.79666	24.7936	6.38077e-07	5.56222e-06
12233	CTD-2027G2.1	-2.23336	1.30974	24.7905	6.39109e-07	5.56819e-06
17372	GPER1	1.41567	4.0703	24.7775	6.43458e-07	5.60304e-06
14308	DNAH1	1.41125	3.19071	24.755	6.51009e-07	5.66572e-06
49831	SH3BP2	1.36641	4.71583	24.7398	6.56154e-07	5.7074e-06
52718	TLE1	1.92728	5.07911	24.7335	6.58284e-07	5.72283e-06
17793	GTPBP4	-0.940955	6.18964	24.7298	6.59577e-07	5.73096e-06
10071	CERS6	1.03968	5.30324	24.7209	6.62627e-07	5.75435e-06
9024	C9orf40	-1.43842	2.5991	24.7094	6.6659e-07	5.78564e-06
13525	CXADRP2	2.9211	-0.496347	24.7052	6.68051e-07	5.79519e-06
17597	GRN	1.14282	8.68977	24.6908	6.73057e-07	5.83546e-06
41815	RP11-479G22.8	-1.25283	4.09525	24.6673	6.81309e-07	5.90382e-06
7703	ATP9B	1.02049	4.03888	24.5892	7.095e-07	6.14479e-06
20411	KIAA1279	-0.957352	5.75427	24.5781	7.13576e-07	6.17578e-06
50361	SLC4A11	1.65059	2.19956	24.5774	7.13848e-07	6.17578e-06
29247	PRPF40B	1.29982	4.06509	24.546	7.25584e-07	6.27394e-06
17360	GPC4	2.70147	5.69975	24.5413	7.2735e-07	6.28582e-06
10031	CEP128	-2.33633	2.16103	24.5259	7.33179e-07	6.33279e-06
16463	FOXJ3	0.847707	5.81135	24.4856	7.4869e-07	6.46329e-06
26418	NUTF2	-0.895223	6.27426	24.4835	7.49475e-07	6.46658e-06
52018	SYNGAP1	1.27992	5.00914	24.461	7.58291e-07	6.53914e-06
25388	MZT1	-1.28633	3.65967	24.4428	7.6549e-07	6.59768e-06
10685	COL6A2	1.52362	11.8392	24.4406	7.6638e-07	6.6018e-06
20042	KAL1	-2.21018	2.20192	24.4393	7.66877e-07	6.60255e-06
55767	ZDHHC7	-0.959697	6.32615	24.4287	7.71108e-07	6.6349e-06
23324	MIR24-2	2.60009	3.90475	24.4274	7.71643e-07	6.6349e-06
15083	ELL2	-1.8698	6.70771	24.4268	7.71875e-07	6.6349e-06
47361	RP4-758J24.5	1.50081	1.73847	24.4121	7.77791e-07	6.68218e-06
43138	RP11-568N6.1	2.71489	1.38405	24.3891	7.87115e-07	6.75867e-06
30267	RFFL	1.00776	5.05182	24.3829	7.89665e-07	6.77694e-06
25732	NEDD4	-1.37032	5.59073	24.338	8.08269e-07	6.9329e-06
28405	PKDCC	1.80552	5.76561	24.3353	8.09411e-07	6.93899e-06
51999	SYDE1	-0.918667	6.34532	24.3244	8.14026e-07	6.9744e-06
16471	FOXN3	1.04676	6.07107	24.3235	8.14411e-07	6.9744e-06
22781	ME2	-0.964206	5.56463	24.3149	8.18032e-07	7.00167e-06
11612	CTB-58E17.1	1.56984	0.536412	24.2601	8.41632e-07	7.19983e-06
14001	DDX60L	-1.17223	4.11763	24.1901	8.72793e-07	7.46243e-06
17540	GRB10	-1.09238	4.96781	24.185	8.75093e-07	7.47811e-06
1805	AC012354.8	1.38668	3.57155	24.1689	8.82436e-07	7.53685e-06
49153	RTCA	-1.15259	5.0648	24.1553	8.88724e-07	7.58652e-06
4708	ACTG1	-1.31697	11.7946	24.1411	8.953e-07	7.63859e-06
8363	C10orf10	2.11978	4.34637	24.0948	9.17092e-07	7.82036e-06
4865	ADCY8	3.78971	-0.679112	24.0922	9.18308e-07	7.82658e-06
54190	TUSC3	1.05418	6.84057	24.087	9.20798e-07	7.84363e-06
27653	PAN2	1.35155	4.10942	24.0852	9.2168e-07	7.84698e-06
47992	RP6-109B7.3	-1.67571	1.37476	24.0788	9.24716e-07	7.86748e-06
8647	C1QTNF6	1.85753	2.18435	24.0781	9.25067e-07	7.86748e-06
9041	C9orf91	1.27072	3.46482	24.0769	9.25628e-07	7.86808e-06
28479	PLCE1	-1.84522	2.20443	24.0738	9.27142e-07	7.87497e-06
10366	CKS2	-2.11684	3.79089	24.0732	9.27419e-07	7.87497e-06
12603	CTD-2269F5.1	1.56465	0.991863	24.0652	9.31291e-07	7.90367e-06
52797	TMED10	1.16865	8.81571	24.0618	9.32941e-07	7.91349e-06
15534	FAM102A	1.0675	5.03163	24.0585	9.34504e-07	7.92256e-06
16620	FUCA2	1.09986	7.27039	24.0452	9.41019e-07	7.97358e-06
29581	PTPN13	1.19795	7.00011	24.0251	9.50904e-07	8.05098e-06
38566	RP11-303E16.2	-2.52627	1.89494	24.0245	9.51156e-07	8.05098e-06
5126	AHCYL2	1.54412	4.95621	24.0176	9.54611e-07	8.07597e-06
54403	UBE2SP1	-1.7916	3.1189	23.9998	9.63444e-07	8.14641e-06
10615	CNTN5	-5.906	0.358264	23.9986	9.64039e-07	8.14715e-06
16888	GBP1	-2.06694	5.46849	23.986	9.70397e-07	8.19656e-06
55042	VSNL1	6.38706	1.63678	23.9796	9.73598e-07	8.21927e-06
10714	COMMD8	-1.05248	3.65193	23.9777	9.74592e-07	8.22334e-06
50045	SLC16A2	-2.586	7.75719	23.9726	9.77187e-07	8.24091e-06
52649	THYN1	1.27379	4.41053	23.966	9.80514e-07	8.26463e-06
54837	VASP	-0.893228	7.12702	23.9562	9.8554e-07	8.30263e-06
26519	OGFOD3	0.972252	5.1821	23.9418	9.92932e-07	8.36052e-06
26271	NSF	-0.85679	6.50278	23.9393	9.94202e-07	8.36683e-06
29433	PSMC3	-0.947586	6.75239	23.936	9.95902e-07	8.37674e-06
51841	STT3B	1.08628	8.12745	23.9301	9.98987e-07	8.39708e-06
27947	PDE4B	2.88899	3.40966	23.9293	9.99366e-07	8.39708e-06
21191	LDB1	0.91646	5.8551	23.9101	1.0094e-06	8.47693e-06
53211	TNPO1P1	-2.0905	1.79747	23.9079	1.01055e-06	8.48216e-06
27974	PDHX	-0.905134	5.04435	23.9063	1.01138e-06	8.48471e-06
55688	ZBTB7C	4.8001	0.866589	23.9052	1.01199e-06	8.48536e-06
14973	EIF2S2P2	-1.51145	1.50292	23.8951	1.0173e-06	8.52434e-06
29967	RASA4CP	1.92452	-0.0428101	23.8944	1.0177e-06	8.52434e-06
29579	PTPN11	-0.91751	7.54355	23.8681	1.03168e-06	8.63695e-06
29447	PSMD14	-0.916397	6.49447	23.8524	1.04014e-06	8.70326e-06
15098	ELN	5.49751	4.05517	23.8472	1.04296e-06	8.72226e-06
34955	RP11-1033A18.1	-1.00951	8.13194	23.8432	1.04508e-06	8.73547e-06
25848	NGFR	4.69524	-0.00467617	23.8319	1.05125e-06	8.78246e-06
52365	TCEB3	-0.94064	6.34488	23.8289	1.05292e-06	8.79182e-06
41485	RP11-462L8.1	-2.41023	-0.27791	23.8207	1.05738e-06	8.8245e-06
7463	ASPHD2	1.23026	2.45439	23.7989	1.06946e-06	8.92065e-06
21785	LINC00920	2.59553	0.0729057	23.7833	1.07813e-06	8.9883e-06
20463	KIF20B	-2.33275	4.40581	23.7816	1.07911e-06	8.99186e-06
2290	AC021106.1	-2.24971	1.64551	23.7658	1.08799e-06	9.06109e-06
5210	AKAP8L	0.918668	5.63844	23.7581	1.09232e-06	9.09251e-06
29537	PTGS1	6.77991	3.03563	23.7469	1.09872e-06	9.13429e-06
19043	IDS	1.00707	8.11662	23.7467	1.09884e-06	9.13429e-06
49702	SERTM1	4.85024	-0.372241	23.7463	1.09905e-06	9.13429e-06
54035	TTC3P1	0.953455	6.6359	23.6894	1.13204e-06	9.40361e-06
17883	H3F3A	0.96482	4.23395	23.682	1.13639e-06	9.43487e-06
24829	MRVI1	-1.817	6.34656	23.673	1.14171e-06	9.47414e-06
9768	CDC37	-1.07739	7.64895	23.6598	1.14961e-06	9.53479e-06
7433	ASGR1	2.93904	0.413108	23.6565	1.15154e-06	9.54582e-06
27644	PALLD	-1.14989	8.29918	23.6396	1.1617e-06	9.62509e-06
28847	PPIA	-1.02774	8.82734	23.636	1.16387e-06	9.63812e-06
29766	RAB38	2.56845	-0.0318854	23.606	1.18217e-06	9.78457e-06
19843	IQCJ-SCHIP1	-1.16054	4.77569	23.6038	1.18354e-06	9.79087e-06
26385	NUP153	-0.957844	5.927	23.5997	1.18608e-06	9.80686e-06
4658	ACOT9	-0.994146	5.6626	23.5956	1.18858e-06	9.82245e-06
10510	CLYBL	2.27936	0.549147	23.5791	1.19882e-06	9.90201e-06
15447	EXPH5	1.78568	0.50713	23.5484	1.21811e-06	1.00561e-05
28401	PKD1P6	1.02433	4.55828	23.5385	1.22439e-06	1.01028e-05
22653	MARS2	-1.27132	2.78317	23.5368	1.22546e-06	1.01065e-05
14880	EFCAB7	1.17991	2.64986	23.5148	1.23955e-06	1.02133e-05
56574	ZYX	-1.02358	8.89534	23.5146	1.23969e-06	1.02133e-05
15737	FAM207A	-1.36028	2.55313	23.5031	1.24712e-06	1.02692e-05
52796	TMED1	0.908734	5.20248	23.4882	1.2568e-06	1.03436e-05
16751	GALNS	0.815259	5.42812	23.4825	1.26058e-06	1.03695e-05
17407	GPR126	-4.39579	0.536243	23.466	1.27144e-06	1.04534e-05
53730	TRIM38	0.953479	5.026	23.437	1.29075e-06	1.06067e-05
54873	VDAC2	-0.996621	5.33312	23.433	1.29342e-06	1.06232e-05
18047	HECA	1.23873	4.1712	23.4209	1.30159e-06	1.06849e-05
49531	SEC22B	-1.10622	7.31382	23.4054	1.31211e-06	1.07626e-05
2417	AC025171.1	1.86019	0.652667	23.405	1.3124e-06	1.07626e-05
28884	PPID	-0.913899	4.48751	23.4039	1.31315e-06	1.07633e-05
13878	DCHS1	3.67469	5.3875	23.3936	1.3202e-06	1.08155e-05
14446	DOCK2	-1.53608	2.85608	23.3817	1.32834e-06	1.08766e-05
30312	RGP1	2.16074	7.53447	23.3773	1.33141e-06	1.08958e-05
10100	CFL1P2	-1.03862	3.82822	23.3764	1.33204e-06	1.08958e-05
53028	TMEM51	1.07021	3.76633	23.3425	1.35572e-06	1.10839e-05
15312	ERGIC3	1.14824	7.8586	23.3108	1.37827e-06	1.12625e-05
10892	CPXM2	1.40804	8.54504	23.3019	1.38464e-06	1.1308e-05
12439	CTD-2186M15.3	1.48982	1.21026	23.3011	1.38524e-06	1.1308e-05
27876	PCMTD2	0.97677	4.85386	23.297	1.38818e-06	1.13262e-05
27838	PCDHGA6	1.81017	3.81395	23.2598	1.41528e-06	1.15415e-05
9167	CAMK1G	3.19823	1.33633	23.2585	1.41622e-06	1.15433e-05
17568	GRIN2A	2.74259	3.12808	23.2172	1.44695e-06	1.17878e-05
22344	LUM	2.68693	2.10489	23.2119	1.45097e-06	1.18145e-05
29231	PROX1	4.26065	0.345992	23.2087	1.45339e-06	1.18282e-05
49015	RPS6KL1	-3.26478	0.00388298	23.2066	1.45498e-06	1.18352e-05
28529	PLEKHH3	0.92846	4.34771	23.1791	1.47595e-06	1.19997e-05
17546	GREM1	-5.09776	9.45137	23.161	1.48988e-06	1.21068e-05
42272	RP11-509E16.1	1.80425	2.44242	23.1574	1.49267e-06	1.21233e-05
4813	ADAMTS14	3.30053	4.38883	23.1421	1.50463e-06	1.22142e-05
9578	CCND2-AS1	3.45709	-1.02904	23.118	1.52355e-06	1.23616e-05
15238	EPC1	0.965077	4.71957	23.1032	1.53536e-06	1.24512e-05
7173	ARG2	2.32237	2.75114	23.0983	1.5393e-06	1.24768e-05
49800	SGMS2	-1.82155	5.4324	23.0842	1.5506e-06	1.2562e-05
22252	LRRC59	-1.02054	7.63088	23.0605	1.56987e-06	1.27117e-05
15857	FAM53A	-1.53226	1.14034	23.0583	1.57161e-06	1.27194e-05
25310	MYL12B	-1.22206	8.27472	23.0494	1.57896e-06	1.27725e-05
22087	LNP1	2.04434	1.27444	23.0397	1.5869e-06	1.28303e-05
8085	BPGM	1.64356	5.4711	23.0376	1.58864e-06	1.28378e-05
25561	NCAPG2	-2.58814	4.99433	23.0253	1.59882e-06	1.29136e-05
13916	DDAH2	0.958466	5.61195	23.0229	1.60084e-06	1.29184e-05
35856	RP11-134K13.2	-1.34905	3.23035	23.0227	1.60102e-06	1.29184e-05
5230	AKR1C2	1.55361	3.73695	23.0204	1.60294e-06	1.29274e-05
55133	WDFY3-AS2	1.52168	1.60603	23.0099	1.61171e-06	1.29915e-05
6427	ANKRD1	-10.2483	3.16828	23.0069	1.61419e-06	1.3005e-05
6370	AMT	2.15088	2.64442	23.0052	1.61564e-06	1.30102e-05
14788	EDIL3	1.50759	8.66829	22.9922	1.6266e-06	1.30919e-05
7522	ATG16L1	-0.940764	4.85872	22.9811	1.63598e-06	1.31608e-05
53398	TRAF2	-1.35017	3.49939	22.9743	1.64183e-06	1.32013e-05
47790	RP5-854E16.2	1.09757	3.42928	22.9497	1.66294e-06	1.33643e-05
49875	SHF	1.84171	1.81285	22.9413	1.67022e-06	1.34121e-05
[truncated: 4,396 more rows]

## Sheet: DEG DTM vs Sphere
	Symbol	logFC	logCPM	LR	PValue	FDR
49092	RRM2	10.359	6.12052	834.088	2.09e-183	3.36e-179
24450	MKI67	9.52067	6.57455	672.563	2.77e-148	2.22e-144
7464	ASPM	7.11091	5.33978	591.263	1.33e-130	7.13e-127
7990	BIRC5	10.2428	5.08964	584.368	4.21e-129	1.69e-125
52709	TK1	9.34476	4.84105	565.641	4.98e-125	1.6e-121
28574	PLXDC1	-6.32373	6.59065	557.941	2.36e-123	6.31e-120
10651	COL15A1	-10.1332	6.49682	552.636	3.36e-122	7.71e-119
20462	KIF20A	8.71448	5.2109	514.448	6.83e-114	1.37e-110
10046	CEP55	8.59567	4.63276	486.94	6.6e-108	1.18e-104
29990	RASL12	-9.39477	5.64444	478.63	4.24e-106	6.81e-103
27748	PBK	8.4477	4.21147	469.367	4.4e-104	6.42e-101
14263	DLGAP5	9.92166	4.70741	467.096	1.37e-103	1.84e-100
19848	IQGAP3	8.04076	4.89251	462.645	1.28e-102	1.58e-99
54343	UBE2C	9.53649	4.31056	411.274	1.94e-91	2.22e-88
20467	KIF23	6.42272	5.31864	385.665	7.27e-86	7.78e-83
49871	SHCBP1	6.91659	4.86269	383.113	2.61e-85	2.62e-82
9357	CCBE1	5.95766	5.18796	379.869	1.33e-84	1.26e-81
10190	CHGB	-6.48795	4.35602	369.894	1.97e-82	1.76e-79
20477	KIF2C	6.94517	4.28165	365.055	2.23e-81	1.89e-78
9801	CDCA8	6.81528	4.04695	362.641	7.49e-81	6.01e-78
14091	DEPDC1	7.07631	3.87319	362.003	1.03e-80	7.89e-78
22870	MELK	6.19002	4.47858	347.355	1.6e-77	1.16e-74
20457	KIF18B	9.80633	3.37967	331.23	5.19e-74	3.62e-71
18507	HMMR	7.20013	3.88518	324.181	1.78e-72	1.19e-69
26375	NUF2	7.70965	3.86387	319.635	1.74e-71	1.12e-68
14186	DIAPH3	6.99153	5.24518	296.726	1.7e-66	1.05e-63
10490	CLSPN	7.32415	3.33802	294.932	4.19e-66	2.49e-63
53700	TRIL	-7.72841	4.44669	288.279	1.18e-64	6.76e-62
15558	FAM111B	8.51024	3.38358	283.539	1.27e-63	7.04e-61
10683	COL5A3	-6.38402	4.66519	281.027	4.49e-63	2.4e-60
25267	MYBL2	12.2278	3.71134	278.559	1.55e-62	8.01e-60
18267	HJURP	5.99591	4.80944	277.434	2.72e-62	1.37e-59
26417	NUSAP1	6.33991	4.9642	271.524	5.28e-61	2.57e-58
25562	NCAPH	7.65922	3.4911	267.769	3.48e-60	1.64e-57
54051	TTK	5.31681	3.6531	264.49	1.8e-59	8.05e-57
14729	E2F1	5.09976	3.74801	264.487	1.8e-59	8.05e-57
25751	NEK2	11.282	2.91083	263.837	2.5e-59	1.09e-56
7080	APOBEC3B	6.71486	3.21421	263.489	2.98e-59	1.26e-56
14598	DTL	6.78331	3.72129	261.899	6.62e-59	2.72e-56
53851	TROAP	8.84073	3.09765	261.112	9.82e-59	3.94e-56
22945	MFAP4	-6.24128	10.4321	259.597	2.1e-58	8.23e-56
28269	PI15	-12.3504	3.22659	258.591	3.48e-58	1.33e-55
7732	AURKB	7.42292	3.21328	256.899	8.14e-58	3.04e-55
9790	CDC45	8.63461	2.96706	255.636	1.53e-57	5.6e-55
15304	ERCC6L	7.26967	2.83065	254.072	3.36e-57	1.2e-54
22440	MAFB	-5.74018	6.34514	251.03	1.55e-56	5.4e-54
10324	CILP	-9.56066	4.97165	250.334	2.2e-56	7.5e-54
9256	CASC5	5.79547	4.15467	248.153	6.56e-56	2.2e-53
24536	MMP9	-9.9869	3.80082	244.645	3.82e-55	1.25e-52
22741	MCM10	8.51459	2.88675	243.962	5.38e-55	1.73e-52
20359	KIAA0040	-4.56127	7.26169	243.744	6e-55	1.89e-52
7898	BCL2L11	-4.98682	5.39454	238.905	6.82e-54	2.1e-51
22317	LSP1	-8.23255	3.70181	237.549	1.35e-53	4.08e-51
20362	KIAA0101	7.46476	3.03387	236.591	2.18e-53	6.47e-51
8138	BRIP1	4.45754	3.473	236.316	2.5e-53	7.3e-51
26335	NUAK2	4.69379	3.83709	233.143	1.23e-52	3.53e-50
15353	ESCO2	8.12998	2.56571	228.877	1.05e-51	2.95e-49
28826	PPARGC1A	-5.37412	3.1864	227.781	1.82e-51	5.03e-49
49980	SKA3	7.37992	2.99835	226.206	4.01e-51	1.09e-48
8436	C11orf96	-6.6908	4.04117	224.806	8.09e-51	2.17e-48
19146	IGF1	-8.49393	2.89994	223.005	2e-50	5.26e-48
29260	PRR11	5.31652	4.6719	221.434	4.4e-50	1.14e-47
16372	FLVCR2	-3.74073	4.16139	220.356	7.56e-50	1.93e-47
49977	SKA1	11.1007	2.69253	216.689	4.77e-49	1.2e-46
28693	POLQ	8.07984	2.59324	216.233	6e-49	1.48e-46
29225	PROS1	-3.48588	5.60538	211.033	8.17e-48	1.99e-45
20878	KRTAP1-5	8.94496	2.50409	209.509	1.76e-47	4.21e-45
16429	FOS	-6.75344	6.33007	205.248	1.49e-46	3.53e-44
51373	SPC25	8.56416	2.17259	205.056	1.65e-46	3.83e-44
53940	TSPAN9	-3.22635	6.90542	203.685	3.28e-46	7.52e-44
7729	AURKA	5.25642	4.4243	201.865	8.18e-46	1.85e-43
9890	CDKN3	5.21709	3.13078	201.727	8.77e-46	1.96e-43
49298	SAPCD2	6.17473	2.70587	201.248	1.12e-45	2.45e-43
30328	RGS16	-5.75904	3.85705	200.334	1.77e-45	3.83e-43
53260	TOP2A	7.98472	7.00863	193.156	6.51e-44	1.39e-41
17797	GTSE1	6.11235	4.04291	193.015	6.99e-44	1.48e-41
28460	PLAC9	-4.74033	4.64644	192.989	7.08e-44	1.48e-41
56081	ZNF385D	-4.18595	4.27963	191.874	1.24e-43	2.55e-41
55200	WDR86	-5.38238	2.70698	190.368	2.64e-43	5.37e-41
29619	PTPRU	-3.33263	6.58358	190.266	2.78e-43	5.58e-41
28095	PFKP	2.90851	7.60504	189.812	3.49e-43	6.93e-41
8225	BUB1B	6.3625	4.53277	188.999	5.26e-43	1.03e-40
17859	H19	-11.4	2.28724	186.52	1.83e-42	3.54e-40
9756	CDC20	7.58323	4.80869	183.733	7.42e-42	1.42e-39
16233	FGF10	-7.7713	2.28587	182.585	1.32e-41	2.5e-39
17497	GPRC5A	5.12591	8.00625	179.07	7.74e-41	1.44e-38
9180	CAMP	-9.27804	1.99229	176.97	2.22e-40	4.1e-38
7571	ATP1B2	-6.75239	2.37462	175.866	3.87e-40	7.07e-38
8015	BMF	-5.52765	4.75832	172.172	2.48e-39	4.48e-37
28572	PLTP	-4.5527	8.71398	171.859	2.91e-39	5.18e-37
6365	AMOTL2	5.45027	7.29931	168.6	1.5e-38	2.64e-36
26175	NPR3	4.81134	4.29416	166.161	5.1e-38	8.9e-36
52567	TGFB3	-5.44636	7.6167	165.479	7.19e-38	1.24e-35
52396	TCN2	-3.72112	5.45199	163.231	2.23e-37	3.8e-35
10016	CENPM	8.21826	1.9358	160.936	7.07e-37	1.19e-34
30338	RGS4	4.03044	10.0269	159.361	1.56e-36	2.61e-34
49095	RRM2P3	5.52877	2.19793	158.293	2.67e-36	4.42e-34
10008	CENPE	4.58506	4.71822	158.259	2.72e-36	4.45e-34
28419	PKMYT1	6.75276	3.38157	157.449	4.08e-36	6.62e-34
10391	CLDN11	3.13426	6.44568	154.876	1.49e-35	2.39e-33
16712	GABRR1	-10.6222	1.48006	152.701	4.45e-35	7.08e-33
49801	SGOL1	6.56081	1.89637	151.492	8.18e-35	1.29e-32
24933	MT1E	2.835	5.61928	151.425	8.46e-35	1.32e-32
9792	CDC6	4.09395	3.95559	149.871	1.85e-34	2.86e-32
51450	SPON2	-6.59564	4.49473	149.319	2.44e-34	3.73e-32
22990	MGP	-8.05991	8.38005	146.93	8.13e-34	1.23e-31
40790	RP11-424C20.2	5.79343	3.39073	145.56	1.62e-33	2.43e-31
18523	HNMT	-2.94808	3.7571	145.2	1.94e-33	2.89e-31
16860	GAS7	-4.25908	4.58059	145.053	2.09e-33	3.08e-31
17713	GSG2	5.65718	1.79806	144.96	2.19e-33	3.2e-31
14730	E2F2	7.84421	1.25179	143.421	4.76e-33	6.88e-31
8849	C3orf80	-5.51709	1.66283	143.401	4.8e-33	6.89e-31
53699	TRIB3	-2.5563	6.48162	141.659	1.15e-32	1.64e-30
54211	TXLNB	-6.78596	1.37255	140.566	2e-32	2.82e-30
5115	AGT	-5.38608	1.72675	140.016	2.64e-32	3.69e-30
14738	E2F8	6.97395	1.62985	139.631	3.21e-32	4.44e-30
16257	FGF5	2.58768	5.53562	139.019	4.36e-32	5.99e-30
15127	EMCN	-5.41493	1.37097	135.95	2.05e-31	2.78e-29
17554	GRIA3	-2.47043	4.31118	135.328	2.8e-31	3.78e-29
20254	KCNK2	3.13122	4.69239	134.085	5.23e-31	7e-29
19024	ICOSLG	-5.30993	4.03756	133.396	7.41e-31	9.83e-29
6417	ANKH	-2.52797	8.27596	133.022	8.94e-31	1.18e-28
49394	SCG5	-2.19965	6.26143	132.637	1.09e-30	1.42e-28
19071	IFITM10	-4.26969	4.35248	132.435	1.2e-30	1.56e-28
50090	SLC22A17	-2.61643	5.89709	131.455	1.97e-30	2.53e-28
9840	CDK1	4.45635	4.51191	131.179	2.26e-30	2.88e-28
53645	TRDC	-10.227	1.11944	130.595	3.04e-30	3.84e-28
6525	ANLN	6.80661	6.71158	130.091	3.91e-30	4.91e-28
51520	SRD5A3	-2.22283	4.7435	129.744	4.66e-30	5.8e-28
2472	AC026703.1	5.65809	2.32425	129.213	6.09e-30	7.53e-28
51690	ST3GAL5	-2.99428	7.11034	128.68	7.97e-30	9.77e-28
54405	UBE2T	4.1077	3.53046	128.231	9.99e-30	1.22e-27
14230	DKK1	6.65174	6.48068	127.926	1.17e-29	1.41e-27
17389	GPNMB	-3.0948	8.78003	127.856	1.21e-29	1.45e-27
49585	SEMA6A	-4.70093	3.68395	126.236	2.73e-29	3.25e-27
41374	RP11-456J20.1	9.37388	1.01336	126.098	2.93e-29	3.46e-27
15546	FAM107A	-6.23457	2.15975	125.398	4.16e-29	4.88e-27
28561	PLP1	-10.3477	1.22945	125.179	4.65e-29	5.41e-27
51214	SOD3	-4.80188	7.03979	125.105	4.83e-29	5.58e-27
20597	KLHL41	-5.34466	1.5432	124.984	5.13e-29	5.89e-27
10350	CKAP2L	3.88353	5.04365	124.234	7.49e-29	8.53e-27
9311	CBLN2	-7.60061	4.62449	123.862	9.03e-29	1.02e-26
16768	GALNT9	-6.83806	1.27439	123.213	1.25e-28	1.41e-26
20492	KIFC1	5.65109	4.5093	120.828	4.17e-28	4.65e-26
9216	CAPS	-3.15006	4.22704	120.11	5.98e-28	6.63e-26
25794	NEXN	3.54659	6.10479	119.993	6.35e-28	6.96e-26
29606	PTPRG	-2.22065	7.24432	119.985	6.37e-28	6.96e-26
51610	SSC5D	-2.91866	6.88324	119.723	7.27e-28	7.89e-26
16468	FOXM1	5.77462	5.66418	119.511	8.09e-28	8.72e-26
20482	KIF4B	5.41659	1.96033	119.477	8.24e-28	8.82e-26
7503	ATF3	-3.21468	3.57868	118.939	1.08e-27	1.15e-25
49848	SH3PXD2B	-2.42741	8.40344	118.389	1.43e-27	1.51e-25
7096	APOE	-6.15337	2.40887	118.376	1.43e-27	1.51e-25
52692	TIMP1	-2.93366	12.1497	117.53	2.2e-27	2.29e-25
6	A2M	-5.44205	7.15436	116.187	4.33e-27	4.48e-25
50396	SLC6A15	-4.12322	4.74248	115.734	5.43e-27	5.59e-25
29193	PRLR	-4.18062	2.74684	115.495	6.13e-27	6.27e-25
49692	SERPING1	-4.74509	3.96901	113.607	1.59e-26	1.61e-24
8947	C7	-8.55183	1.3106	112.308	3.06e-26	3.09e-24
27851	PCDHGC5	-2.41927	4.30704	112.234	3.18e-26	3.19e-24
13552	CXXC5	-2.19618	6.46498	111.866	3.82e-26	3.81e-24
9758	CDC20P1	6.67024	3.4008	110.366	8.15e-26	8.08e-24
8919	C6orf132	6.23696	2.71199	109.669	1.16e-25	1.14e-23
49849	SH3RF1	2.68434	5.9374	109.619	1.19e-25	1.16e-23
50603	SMOC1	-3.92208	7.56912	109.572	1.22e-25	1.18e-23
17048	GINS2	5.91925	2.71766	109.243	1.44e-25	1.39e-23
25266	MYBL1	4.63393	4.0817	109.228	1.45e-25	1.39e-23
14737	E2F7	2.71988	4.09602	108.402	2.19e-25	2.1e-23
53165	TNFRSF19	-5.06122	4.04395	107.957	2.75e-25	2.61e-23
15997	FANCA	4.38301	3.3169	107.544	3.38e-25	3.2e-23
52375	TCF19	4.92351	4.71336	107.532	3.4e-25	3.2e-23
16431	FOSL1	3.51871	6.85089	106.695	5.19e-25	4.85e-23
10002	CENPA	5.39316	2.24628	106.586	5.49e-25	5.09e-23
14153	DHRS3	4.9322	6.69024	105.703	8.57e-25	7.91e-23
22942	MFAP2	-2.5934	7.31092	105.469	9.64e-25	8.84e-23
7495	ATAD5	3.68826	1.85256	105.458	9.69e-25	8.84e-23
54896	VGLL4	-2.43741	6.45402	105.44	9.78e-25	8.87e-23
7934	BDKRB1	2.59701	5.6285	105.034	1.2e-24	1.08e-22
13751	CYR61	4.28455	8.93667	104.512	1.56e-24	1.4e-22
29069	PRC1	5.05905	6.0285	104.468	1.6e-24	1.42e-22
10691	COL7A1	-3.42314	8.15645	104.34	1.7e-24	1.51e-22
30333	RGS2	-3.62716	5.45348	104.323	1.72e-24	1.52e-22
28422	PKN3	3.51017	1.99526	104.203	1.83e-24	1.6e-22
22441	MAFF	2.20464	5.60532	104.067	1.96e-24	1.71e-22
52044	SYT12	-4.56755	3.23049	103.382	2.76e-24	2.4e-22
29697	QPCT	-2.57178	7.14474	103.302	2.88e-24	2.48e-22
15357	ESPL1	4.05665	3.51392	103.294	2.89e-24	2.48e-22
17390	GPR1	4.38301	4.653	102.865	3.59e-24	3.06e-22
10760	COTL1	2.26083	8.79481	102.7	3.9e-24	3.31e-22
20269	KCNN3	-6.57565	3.74608	102.297	4.78e-24	4.04e-22
53808	TRIM9	-5.34075	1.16794	102.007	5.53e-24	4.65e-22
20242	KCNJ6	-6.34161	1.4016	101.904	5.83e-24	4.87e-22
49853	SH3TC1	-3.74053	2.71715	101.656	6.6e-24	5.49e-22
7490	ATAD2	2.61844	5.24055	101.498	7.15e-24	5.92e-22
14078	DENND2A	-4.52992	2.76064	101.479	7.22e-24	5.95e-22
5049	AFAP1L2	-6.51608	1.15857	100.626	1.11e-23	9.1e-22
51314	SPARCL1	-7.71573	5.2722	100.52	1.17e-23	9.55e-22
24639	MPZ	-3.32365	2.13594	100.397	1.25e-23	1.01e-21
10136	CHAC1	2.96469	2.85117	100.272	1.33e-23	1.07e-21
19976	ITPR1	-2.42374	6.41461	100.092	1.45e-23	1.17e-21
13437	CTSL	-2.36459	8.43162	99.7977	1.69e-23	1.35e-21
47224	RP4-668G5.1	-5.56829	0.926648	98.9146	2.64e-23	2.1e-21
9567	CCNA2	5.53532	4.58766	98.5491	3.17e-23	2.51e-21
28454	PLA2R1	-3.18744	7.04468	98.499	3.25e-23	2.56e-21
53389	TPX2	5.57855	6.04763	98.2088	3.77e-23	2.95e-21
26526	OIP5	4.82884	1.10427	97.5536	5.24e-23	4.09e-21
29600	PTPRB	4.30905	3.28056	97.1813	6.33e-23	4.91e-21
8020	BMP2	-2.69775	5.43588	96.8016	7.66e-23	5.92e-21
29883	RAI14	2.27133	8.06252	96.7459	7.88e-23	6.06e-21
27980	PDIA5	-2.8124	6.39845	95.9748	1.16e-22	8.9e-21
9821	CDH23	-5.78205	1.56195	94.8336	2.07e-22	1.58e-20
16356	FLNA	2.38867	11.6014	94.7942	2.11e-22	1.6e-20
56072	ZNF367	5.67091	2.6656	94.511	2.44e-22	1.84e-20
9762	CDC25C	7.20479	1.65389	93.5483	3.96e-22	2.97e-20
24942	MT1P3	3.39635	2.5317	93.5004	4.06e-22	3.03e-20
30351	RHBDF1	-2.02667	6.69384	91.0345	1.41e-21	1.05e-19
26118	NPL	-3.62417	2.12196	90.9632	1.46e-21	1.08e-19
13523	CXADR	-2.49648	3.48849	90.4157	1.93e-21	1.42e-19
20038	JUNB	-2.03204	6.1863	90.3925	1.95e-21	1.43e-19
28017	PDZD2	-3.66311	2.73545	90.2472	2.1e-21	1.53e-19
20040	JUP	-2.55925	6.38889	89.7962	2.64e-21	1.92e-19
7748	AXL	2.52626	8.17172	89.2726	3.44e-21	2.49e-19
18821	HSD3B7	-2.34423	5.02065	89.0184	3.91e-21	2.82e-19
19972	ITPKB	-3.549	5.93356	88.6247	4.77e-21	3.42e-19
25519	NAV3	2.81379	5.77986	88.2988	5.63e-21	4.02e-19
54547	UHRF1	5.4621	4.72884	88.0542	6.37e-21	4.52e-19
10236	CHRD	-3.43284	1.6552	88.0411	6.41e-21	4.53e-19
45637	RP11-818F20.5	8.12325	0.778761	87.8781	6.96e-21	4.9e-19
8463	C12orf75	2.12895	6.87217	87.8411	7.09e-21	4.97e-19
24987	MTFR2	4.01401	1.16526	87.7826	7.31e-21	5.1e-19
15612	FAM13C	-4.26646	2.79919	87.1562	1e-20	6.97e-19
55274	WNK4	3.35676	5.57504	86.8635	1.16e-20	8.05e-19
9724	CD68	-2.16531	6.6339	86.8501	1.17e-20	8.07e-19
54576	UNC5B	-4.87214	4.18224	86.5834	1.34e-20	9.19e-19
24514	MMP11	-4.72994	4.91811	86.5656	1.35e-20	9.24e-19
50488	SLITRK4	-3.62056	2.78271	86.1524	1.67e-20	1.13e-18
13447	CTSO	-2.41656	5.98273	86.1342	1.68e-20	1.14e-18
5191	AK5	2.84088	2.3941	85.8178	1.97e-20	1.33e-18
53816	TRIP13	4.99848	4.269	85.7821	2.01e-20	1.35e-18
29368	PSD	-3.17331	1.39494	85.7342	2.06e-20	1.38e-18
24517	MMP14	-3.27521	11.4002	85.3798	2.46e-20	1.64e-18
8155	BSCL2	-2.4556	3.81089	85.2798	2.59e-20	1.72e-18
50509	SMAD1	-2.28652	4.68324	85.2144	2.68e-20	1.77e-18
51483	SPSB1	-1.95406	6.41904	85.0302	2.94e-20	1.93e-18
53198	TNN	-7.36394	0.1345	84.7991	3.3e-20	2.16e-18
6322	ALPK2	5.76861	6.43858	84.405	4.03e-20	2.63e-18
17807	GUCY1A3	-3.01914	5.88903	84.3809	4.08e-20	2.65e-18
51765	STC2	6.11975	8.8799	84.1138	4.67e-20	3.02e-18
15998	FANCB	3.76785	1.3054	83.7555	5.6e-20	3.61e-18
52131	TAGLN	5.12303	10.4442	83.5654	6.16e-20	3.96e-18
27647	PALM2-AKAP2	-2.17787	5.28547	83.4411	6.56e-20	4.2e-18
20044	KALRN	-3.04863	4.77928	83.404	6.69e-20	4.26e-18
27448	OSBP2	-2.61456	2.55243	83.1648	7.55e-20	4.79e-18
10521	CMKLR1	-3.07361	5.89707	83.1122	7.75e-20	4.9e-18
51256	SOX4	-2.38545	6.42507	82.9689	8.34e-20	5.25e-18
25394	N4BP2L1	-3.30694	1.19741	82.9415	8.45e-20	5.3e-18
17096	GLCE	-2.0444	6.31302	82.9255	8.52e-20	5.32e-18
20372	KIAA0247	-2.46478	6.68269	82.4879	1.06e-19	6.62e-18
13413	CTNNAL1	3.12761	8.59633	82.472	1.07e-19	6.64e-18
53888	TSC22D1	-2.76949	9.49022	82.2137	1.22e-19	7.54e-18
17461	GPR37	-3.97588	1.85095	82.1145	1.28e-19	7.9e-18
10559	CNN2	2.00924	7.77381	82.098	1.3e-19	7.94e-18
25260	MYADM	1.94086	7.61241	82.0263	1.34e-19	8.2e-18
9798	CDCA5	4.63895	4.27714	81.6209	1.65e-19	1e-17
24993	MTHFD2	1.7889	5.45311	81.6196	1.65e-19	1e-17
17915	HAPLN2	-9.35172	0.403064	81.5436	1.71e-19	1.03e-17
29632	PTX3	3.5439	6.7629	81.4824	1.77e-19	1.06e-17
29316	PRSS23	3.06888	6.40103	81.4799	1.77e-19	1.06e-17
51857	STX4	-1.80401	6.34603	81.3617	1.88e-19	1.12e-17
49456	SCUBE2	-2.51333	2.5696	81.3215	1.92e-19	1.14e-17
16430	FOSB	-6.38853	5.55362	81.0534	2.2e-19	1.3e-17
26539	OLFML2A	-5.85431	5.93753	80.945	2.32e-19	1.37e-17
54895	VGLL3	3.74383	6.67348	80.8621	2.42e-19	1.42e-17
28671	POLA2	2.17826	4.24412	80.1064	3.55e-19	2.08e-17
22897	MET	1.81175	7.58254	79.9808	3.78e-19	2.21e-17
4796	ADAM28	-4.33104	0.818487	79.9683	3.8e-19	2.21e-17
29866	RAD54L	3.65589	2.06152	79.8427	4.05e-19	2.35e-17
7810	BAG2	1.99815	5.51611	79.6234	4.53e-19	2.62e-17
16154	FCGRT	-2.19581	7.34305	79.2848	5.38e-19	3.09e-17
9568	CCNB1	4.07182	5.735	78.9418	6.4e-19	3.67e-17
27825	PCDHB5	-3.03886	2.75037	78.7969	6.88e-19	3.93e-17
13421	CTPS1	2.32395	6.06916	78.6978	7.24e-19	4.12e-17
26448	NXPH4	-2.88686	4.09773	78.4128	8.36e-19	4.74e-17
13085	CTD-2571E19.3	6.01496	0.342001	78.289	8.9e-19	5.03e-17
56515	ZP1	-5.6274	0.37933	78.0437	1.01e-18	5.68e-17
28493	PLCXD3	-6.7655	1.05177	77.7449	1.17e-18	6.58e-17
10022	CENPU	4.50548	3.98728	77.6247	1.25e-18	6.97e-17
10838	CPA4	6.79199	5.86302	77.6017	1.26e-18	7.03e-17
52707	TJP2	2.87981	6.03207	77.5505	1.29e-18	7.19e-17
28899	PPL	-4.73342	2.95673	77.5013	1.33e-18	7.34e-17
49993	SKP2	2.52754	3.92909	77.2197	1.53e-18	8.44e-17
9909	CDT1	5.4606	2.8333	77.0615	1.66e-18	9.11e-17
19655	IL1RN	5.26074	1.30654	76.9856	1.72e-18	9.44e-17
10662	COL22A1	-5.01303	2.56732	76.9598	1.74e-18	9.53e-17
15417	EXO1	4.40823	2.66577	76.8741	1.82e-18	9.92e-17
27918	PDCD1LG2	3.31667	5.48097	76.6278	2.06e-18	1.12e-16
9584	CCNE2	3.69048	2.06085	76.4933	2.21e-18	1.19e-16
17441	GPR176	1.68222	7.23259	76.4093	2.31e-18	1.24e-16
17945	HAVCR2	-5.99338	0.261539	76.2489	2.5e-18	1.34e-16
25560	NCAPG	6.009	4.72465	76.2059	2.56e-18	1.37e-16
56250	ZNF608	-5.78088	1.55656	76.1174	2.67e-18	1.43e-16
15135	EMID1	-5.93838	0.488104	75.9895	2.85e-18	1.52e-16
50658	SNED1	-4.07571	8.07951	75.8671	3.03e-18	1.61e-16
29858	RAD51AP1	4.198	2.50834	75.7193	3.27e-18	1.73e-16
26062	NOVA1	-2.61278	4.50954	75.6891	3.32e-18	1.75e-16
20481	KIF4A	5.18286	3.9287	75.5212	3.62e-18	1.9e-16
4943	AEBP1	-4.44344	4.7868	75.241	4.17e-18	2.18e-16
9545	CCL2	4.57275	8.91603	75.1297	4.41e-18	2.3e-16
17099	GLDN	-4.22148	3.07649	74.7055	5.46e-18	2.84e-16
28550	PLK1	5.34531	4.90955	74.5711	5.85e-18	3.03e-16
9735	CD82	-3.68749	7.64774	74.5507	5.91e-18	3.05e-16
53175	TNFSF11	-5.0956	1.19899	74.4864	6.11e-18	3.14e-16
8059	BNC1	1.4581	5.62907	74.1401	7.28e-18	3.73e-16
51782	STK17A	1.58152	5.58843	74.1036	7.41e-18	3.79e-16
20630	KLRC4-KLRK1	-8.66302	-0.276817	73.8322	8.5e-18	4.34e-16
18514	HN1	2.30418	5.81526	73.3848	1.07e-17	5.42e-16
55270	WLS	-2.24052	7.76411	73.0369	1.27e-17	6.45e-16
121	ABHD14A	-1.90506	4.22212	72.8223	1.42e-17	7.16e-16
10621	CNTNAP4	-7.11459	-0.114483	72.7966	1.44e-17	7.23e-16
19868	IRF6	-5.65714	1.01142	72.6692	1.53e-17	7.69e-16
51776	STIM2	-1.69744	7.11932	72.6136	1.58e-17	7.89e-16
15330	ERMP1	-1.85257	5.06918	72.4166	1.74e-17	8.69e-16
8441	C12orf39	-3.173	2.93386	72.242	1.9e-17	9.46e-16
20636	KLRK1	-7.9284	0.686854	71.9391	2.22e-17	1.1e-15
8224	BUB1	6.27054	4.69059	71.7964	2.39e-17	1.18e-15
6428	ANKRD10	-1.88543	5.20397	71.7713	2.42e-17	1.19e-15
24871	MSMP	-7.67567	10.5809	71.7255	2.47e-17	1.21e-15
37748	RP11-253M7.1	3.99654	0.444638	71.7102	2.49e-17	1.22e-15
15554	FAM110B	-2.28528	4.11072	71.5345	2.72e-17	1.33e-15
16946	GDF15	-3.85715	5.04025	71.5086	2.76e-17	1.34e-15
8070	BOC	-2.39398	3.57097	71.3399	3.01e-17	1.46e-15
28827	PPARGC1B	-2.86185	1.9193	71.3067	3.06e-17	1.48e-15
10428	CLEC2B	-4.96602	0.212537	71.1318	3.34e-17	1.61e-15
15132	EME1	3.65378	1.56837	71.0132	3.55e-17	1.7e-15
9879	CDKN1C	-3.93392	2.68908	71.0118	3.55e-17	1.7e-15
28097	PFN1P1	1.75493	5.82339	71.0115	3.55e-17	1.7e-15
22756	MCOLN3	-2.33816	3.71288	70.8329	3.89e-17	1.85e-15
52056	SYT7	-3.35273	2.36601	70.5432	4.5e-17	2.14e-15
13401	CTGF	4.58725	10.1246	70.4047	4.83e-17	2.29e-15
51624	SSR4	-1.79296	7.69183	70.389	4.87e-17	2.3e-15
53921	TSPAN11	-4.40542	3.227	70.2129	5.32e-17	2.51e-15
55868	ZMIZ1-AS1	-3.52799	0.893543	70.1967	5.37e-17	2.52e-15
10009	CENPF	6.12201	6.17501	70.0615	5.75e-17	2.69e-15
15754	FAM212B	-3.26437	4.39979	69.9976	5.94e-17	2.77e-15
30302	RGAG4	-1.94002	3.78919	69.9544	6.07e-17	2.82e-15
18274	HLA-A	-2.22168	9.9414	69.9483	6.09e-17	2.83e-15
56070	ZNF365	-2.13438	3.95457	69.8441	6.42e-17	2.97e-15
28467	PLB1	-2.64641	1.50247	69.7775	6.64e-17	3.06e-15
54911	VKORC1	-2.08013	7.76684	68.6048	1.2e-16	5.54e-15
20342	KDR	-7.11083	6.22988	68.5342	1.25e-16	5.72e-15
20002	JAK3	-4.27789	1.36321	68.5176	1.26e-16	5.75e-15
21576	LINC00507	-8.4882	-0.449607	68.2891	1.41e-16	6.44e-15
30349	RHBDD2	-1.41908	6.0103	68.2506	1.44e-16	6.55e-15
52150	TAPBPL	-2.34156	4.66497	68.0307	1.61e-16	7.3e-15
54568	UNC13A	-3.46645	1.05649	67.885	1.73e-16	7.84e-15
9128	CADPS	-6.96825	3.52144	67.8563	1.76e-16	7.93e-15
25571	NCEH1	2.64845	6.32374	67.5769	2.03e-16	9.11e-15
29975	RASEF	-5.38511	3.1448	67.5397	2.06e-16	9.26e-15
7271	ARID5A	-2.09301	3.82851	67.429	2.18e-16	9.77e-15
9729	CD74	-3.2652	4.96399	67.3302	2.3e-16	1.02e-14
20375	KIAA0355	1.46442	6.02376	67.1812	2.48e-16	1.1e-14
29135	PRIM2	2.79021	3.297	66.9729	2.75e-16	1.22e-14
26541	OLFML3	-2.67972	7.1553	66.7968	3.01e-16	1.33e-14
52090	TACC3	3.62771	5.28811	66.2625	3.95e-16	1.74e-14
21741	LINC00857	2.56955	1.91453	66.1054	4.27e-16	1.88e-14
22537	MAP1B	1.86862	9.46594	66.0138	4.48e-16	1.96e-14
24624	MPP5	1.75071	5.95641	65.6406	5.41e-16	2.37e-14
15331	ERN1	-2.41334	5.2092	65.5054	5.8e-16	2.53e-14
29362	PSAT1	1.47125	5.49676	65.4762	5.88e-16	2.56e-14
4660	ACOX2	-2.43589	5.12593	65.4562	5.94e-16	2.58e-14
51257	SOX5	-2.97927	2.28977	65.4108	6.08e-16	2.63e-14
29759	RAB32	1.93484	5.83741	65.2967	6.44e-16	2.78e-14
21244	LEPREL1	2.22064	6.92766	65.196	6.78e-16	2.92e-14
54139	TUBB4B	1.88093	8.38803	65.1837	6.82e-16	2.93e-14
22200	LRRC25	-8.32806	-0.600441	65.0911	7.15e-16	3.06e-14
9046	CA11	-3.99472	3.07897	65.0208	7.41e-16	3.16e-14
6432	ANKRD13A	1.9719	7.48212	64.9111	7.84e-16	3.34e-14
26087	NPC2	-2.11343	7.55533	64.7403	8.54e-16	3.63e-14
15336	ERP29	-1.51144	7.08248	64.6256	9.06e-16	3.84e-14
12881	CTD-2510F5.4	5.75387	0.262847	64.5086	9.61e-16	4.06e-14
29627	PTTG1	2.75068	4.79358	64.3729	1.03e-15	4.34e-14
25747	NEIL3	5.3669	1.77936	64.2854	1.08e-15	4.52e-14
16377	FMN2	2.54894	4.43111	64.2424	1.1e-15	4.61e-14
26524	OGN	-6.23815	-0.294145	64.1678	1.14e-15	4.78e-14
50225	SLC28A3	7.95528	0.534125	63.9411	1.28e-15	5.35e-14
52089	TACC2	-2.1954	5.57683	63.8716	1.33e-15	5.52e-14
29001	PPP3CA	-1.59965	6.70467	63.7356	1.42e-15	5.9e-14
28051	PER1	-2.55945	5.01459	63.5408	1.57e-15	6.5e-14
51694	ST6GAL1	-2.14254	3.73577	63.4459	1.65e-15	6.8e-14
8643	C1QTNF2	4.32951	1.2373	63.3377	1.74e-15	7.17e-14
15172	ENO1P1	1.67123	6.3522	63.1966	1.87e-15	7.68e-14
15915	FAM83D	3.92661	4.56446	63.1613	1.9e-15	7.8e-14
53142	TMX4	-1.49468	7.00111	62.7741	2.32e-15	9.47e-14
147	ABL2	1.71162	6.28669	62.7243	2.38e-15	9.69e-14
27810	PCDHAC2	-5.48566	1.33587	62.5517	2.6e-15	1.06e-13
53395	TRAC	-3.9893	1.8388	62.0841	3.29e-15	1.33e-13
16321	FKBP2	-1.97371	5.88549	62.0796	3.3e-15	1.33e-13
29615	PTPRQ	8.45091	1.54201	61.9285	3.56e-15	1.44e-13
20817	KRT80	6.00358	1.86612	61.9228	3.57e-15	1.44e-13
18096	HEXB	-1.89358	8.05164	61.8028	3.8e-15	1.52e-13
508	AC005013.1	-6.62159	3.22899	61.7127	3.97e-15	1.59e-13
27757	PBXIP1	-2.21633	7.7524	61.6787	4.04e-15	1.62e-13
50625	SMURF2	2.56932	8.13596	61.6619	4.08e-15	1.62e-13
30329	RGS17	-2.81476	3.03639	61.5342	4.35e-15	1.73e-13
52720	TLE2	-4.9223	1.39256	61.5167	4.39e-15	1.74e-13
19754	INHBB	-3.71232	1.22497	61.4831	4.47e-15	1.77e-13
9301	CAV2	1.70334	6.52213	61.2213	5.1e-15	2.01e-13
9585	CCNF	2.96939	3.48925	61.2005	5.15e-15	2.03e-13
28523	PLEKHG4B	4.28176	1.88456	60.9028	6e-15	2.35e-13
28497	PLD3	-1.96344	8.77742	60.7166	6.59e-15	2.58e-13
4871	ADD3	-2.98658	8.67843	60.6818	6.71e-15	2.62e-13
27822	PCDHB2	-2.79399	1.91691	60.6005	6.99e-15	2.72e-13
18979	HTRA1	-1.9804	9.21692	60.5431	7.2e-15	2.8e-13
49094	RRM2P2	7.89518	-0.388546	60.5268	7.26e-15	2.81e-13
43363	RP11-588K22.2	-2.92017	4.21718	60.5222	7.28e-15	2.81e-13
49392	SCG2	-7.2015	9.8949	60.4187	7.67e-15	2.96e-13
24946	MT2P1	1.82028	7.474	60.3342	8e-15	3.08e-13
29514	PTGDS	-7.34855	7.57254	60.328	8.03e-15	3.08e-13
12498	CTD-2206N4.4	-4.56229	0.320359	60.2078	8.54e-15	3.27e-13
9300	CAV1	2.79942	9.43249	60.1476	8.8e-15	3.36e-13
29856	RAD51	3.84753	2.25704	59.9778	9.59e-15	3.66e-13
8852	C4A	-5.61525	4.47982	59.9315	9.82e-15	3.74e-13
20627	KLRC2	-5.63765	-0.505819	59.8453	1.03e-14	3.9e-13
8538	C16orf89	-4.0964	0.218389	59.6481	1.13e-14	4.3e-13
16478	FOXO3	-1.32172	6.26673	59.6357	1.14e-14	4.31e-13
52657	TICRR	2.54843	2.73487	59.3906	1.29e-14	4.86e-13
8527	C16orf59	2.99665	1.99959	59.3903	1.29e-14	4.86e-13
32148	RNASEH2A	2.77476	3.82704	59.2405	1.4e-14	5.23e-13
49823	SH2D5	4.05633	2.40391	59.1981	1.43e-14	5.34e-13
20340	KDM7A	-2.08399	3.10235	59.0593	1.53e-14	5.71e-13
18111	HHAT	-2.04572	3.78732	59.023	1.56e-14	5.81e-13
28554	PLK4	4.88422	3.26938	59.0029	1.57e-14	5.85e-13
22948	MFGE8	-1.91534	9.40502	58.7682	1.77e-14	6.58e-13
16359	FLNC	3.19335	9.71934	58.756	1.78e-14	6.6e-13
52648	THY1	2.49156	8.73911	58.7137	1.82e-14	6.73e-13
20309	KCTD6	-1.69181	3.39839	58.6909	1.84e-14	6.79e-13
10846	CPE	-2.42578	6.97192	58.5801	1.95e-14	7.17e-13
49506	SDPR	2.46024	2.89137	58.4528	2.08e-14	7.63e-13
10107	CFL2	1.48722	6.27489	58.4242	2.11e-14	7.73e-13
29360	PSAP	-2.37619	11.7193	58.4102	2.13e-14	7.77e-13
51372	SPC24	4.09301	2.71217	58.3379	2.21e-14	8.04e-13
7547	ATOH8	2.67157	4.69369	57.9802	2.65e-14	9.62e-13
30157	RCAN1	2.23519	6.00364	57.9253	2.72e-14	9.87e-13
49745	SEZ6L2	-2.46515	7.37824	57.8983	2.76e-14	9.98e-13
9996	CELSR1	-2.124	4.42932	57.8542	2.82e-14	1.02e-12
20448	KIF11	3.43896	5.16344	57.8057	2.89e-14	1.04e-12
20435	KIAA1683	-3.26894	0.926684	57.8018	2.9e-14	1.04e-12
8890	C5orf30	2.62864	5.31558	57.785	2.92e-14	1.05e-12
54048	TTF2	1.70845	4.06606	57.6904	3.07e-14	1.1e-12
15844	FAM46B	3.74829	0.666139	57.6663	3.11e-14	1.11e-12
49868	SHC2	-3.64236	1.21159	57.4862	3.4e-14	1.21e-12
15895	FAM72D	3.47786	0.737239	57.444	3.48e-14	1.24e-12
56173	ZNF521	-2.92021	3.10869	57.1901	3.96e-14	1.4e-12
19905	ISM2	-6.26848	-0.568439	56.9858	4.39e-14	1.55e-12
55743	ZDHHC12	1.8654	3.88681	56.9619	4.44e-14	1.57e-12
7370	ARRDC3	-2.29278	6.57451	56.9352	4.5e-14	1.59e-12
6496	ANKRD44	-2.12664	4.45633	56.8792	4.63e-14	1.63e-12
19012	IBSP	-5.87187	-0.486638	56.8585	4.68e-14	1.64e-12
20452	KIF14	3.54199	3.74802	56.8302	4.75e-14	1.66e-12
22079	LMO7	2.37093	8.32449	56.7869	4.86e-14	1.7e-12
19598	IGSF9B	-3.76295	1.32067	56.6462	5.22e-14	1.82e-12
29338	PRSS53	-2.71187	2.61845	56.6355	5.25e-14	1.82e-12
9723	CD63	-1.85643	10.376	56.5653	5.44e-14	1.89e-12
20646	KNDC1	-2.38504	1.21481	56.5303	5.53e-14	1.92e-12
51294	SPAG5	4.65727	4.99086	56.5176	5.57e-14	1.92e-12
8823	C2orf91	-8.0402	-0.914966	56.4461	5.78e-14	1.99e-12
28654	PNRC1	-2.48693	5.98237	56.3401	6.1e-14	2.1e-12
51979	SVIL	-2.82324	9.98404	56.3108	6.19e-14	2.12e-12
39136	RP11-334E6.12	2.43798	5.66272	56.3053	6.2e-14	2.12e-12
52608	THBS1	6.02841	10.5568	56.1503	6.71e-14	2.29e-12
50217	SLC27A1	-1.77562	4.28936	56.0833	6.95e-14	2.37e-12
50237	SLC2A13	-2.76256	3.58102	56.065	7.01e-14	2.39e-12
21082	LAMA2	-3.28417	5.14706	55.8136	7.97e-14	2.7e-12
14774	ECT2	2.43364	5.30954	55.8063	8e-14	2.71e-12
25367	MYOF	2.04594	8.94943	55.6741	8.55e-14	2.89e-12
7440	ASIC1	-2.38567	5.05513	55.6478	8.67e-14	2.92e-12
27777	PCDH1	-7.51268	3.57975	55.5085	9.31e-14	3.13e-12
16006	FANCI	3.71297	4.91305	55.402	9.82e-14	3.29e-12
36414	RP11-161H23.5	2.03814	4.31754	55.4009	9.83e-14	3.29e-12
11675	CTBS	-1.55649	4.82491	55.3627	1e-13	3.35e-12
30202	RECQL4	2.86164	3.46945	55.3091	1.03e-13	3.44e-12
52475	TENM4	-1.56132	7.77427	55.2932	1.04e-13	3.46e-12
22676	MATN3	5.06064	0.746257	55.2702	1.05e-13	3.49e-12
22430	MAD2L1	3.05515	3.54374	55.2358	1.07e-13	3.55e-12
54147	TUBB6	1.72308	8.28519	55.1725	1.1e-13	3.66e-12
11202	CST3	-1.65183	7.99729	55.0908	1.15e-13	3.8e-12
23197	MIR137HG	2.27873	2.81974	55.0768	1.16e-13	3.82e-12
28319	PIGT	-1.51537	7.92082	54.9044	1.27e-13	4.16e-12
19701	IL7R	3.744	1.55331	54.8856	1.28e-13	4.2e-12
22285	LRRTM2	-4.41404	0.309923	54.8785	1.28e-13	4.2e-12
25804	NF2	1.66579	6.40582	54.77	1.35e-13	4.43e-12
21922	LINC01105	-6.31837	-0.663583	54.7599	1.36e-13	4.44e-12
9779	CDC42EP3	1.70273	8.37832	54.6772	1.42e-13	4.63e-12
28584	PLXND1	-1.65619	5.88777	54.5801	1.49e-13	4.85e-12
25345	MYO1C	1.6563	8.32928	54.5718	1.5e-13	4.86e-12
28394	PJA2	-1.47277	8.1259	54.5045	1.55e-13	5.02e-12
13527	CXCL1	2.57213	8.14184	54.4474	1.6e-13	5.16e-12
49665	SERPINA3	-4.9988	3.84407	54.3473	1.68e-13	5.42e-12
22747	MCM5	3.47381	5.29058	54.2313	1.78e-13	5.73e-12
7064	APLN	4.98535	0.0163737	54.0552	1.95e-13	6.26e-12
15136	EMILIN1	-2.13786	9.99203	54.0258	1.98e-13	6.34e-12
52873	TMEM158	-2.51362	7.06996	53.9782	2.03e-13	6.48e-12
54331	UBASH3B	2.42264	5.98544	53.9628	2.04e-13	6.52e-12
28680	POLE	1.81734	4.76547	53.8979	2.11e-13	6.73e-12
10140	CHAF1A	2.75356	4.17552	53.8515	2.16e-13	6.88e-12
38027	RP11-270M14.5	-5.55161	-0.641156	53.8093	2.21e-13	7.01e-12
13448	CTSS	-2.64588	3.60892	53.7793	2.24e-13	7.1e-12
15298	ERCC2	2.10165	6.07963	53.7279	2.3e-13	7.28e-12
19702	IL8	3.41082	9.84022	53.6421	2.41e-13	7.59e-12
49695	SERPINI1	-3.47794	4.12181	53.5902	2.47e-13	7.78e-12
15337	ERP29P1	-1.50719	4.0943	53.4572	2.64e-13	8.3e-12
22531	MANSC1	-2.10231	5.5037	53.2838	2.89e-13	9.05e-12
49940	SIK2	-1.46651	6.46123	53.248	2.94e-13	9.2e-12
14499	DPP7	-1.737	6.66889	53.2331	2.96e-13	9.25e-12
56278	ZNF646	-1.45057	5.39227	53.2099	3e-13	9.35e-12
10893	CPZ	-3.89749	4.39153	53.1797	3.04e-13	9.47e-12
20427	KIAA1549L	3.06496	5.22073	53.1456	3.1e-13	9.62e-12
22987	MGLL	3.17161	5.57969	53.1153	3.15e-13	9.75e-12
53097	TMPO-AS1	3.73234	1.08894	53.103	3.17e-13	9.79e-12
11086	CROCC	-1.37615	4.35929	52.874	3.56e-13	1.1e-11
8157	BSG	-1.5641	9.85365	52.8225	3.65e-13	1.13e-11
27902	PCSK5	-2.30239	3.86314	52.8044	3.68e-13	1.13e-11
29971	RASAL2-AS1	3.27524	0.814177	52.8012	3.69e-13	1.13e-11
36775	RP11-180N14.1	-5.36764	0.957314	52.7438	3.8e-13	1.16e-11
5046	AFAP1	1.66021	8.19305	52.6698	3.95e-13	1.21e-11
15647	FAM167A	2.98933	3.23621	52.6008	4.09e-13	1.25e-11
12243	CTD-2033D15.1	7.45332	1.85821	52.5463	4.2e-13	1.28e-11
15755	FAM212B-AS1	-3.76912	0.473188	52.5289	4.24e-13	1.29e-11
27530	OXCT2	7.53537	-0.363356	52.5182	4.26e-13	1.29e-11
9800	CDCA7L	1.80613	4.08362	52.4645	4.38e-13	1.33e-11
4665	ACP5	-5.92637	-0.200661	52.4584	4.39e-13	1.33e-11
9303	CBFA2T2	-1.39933	4.54185	52.4559	4.4e-13	1.33e-11
29622	PTRF	2.09873	10.1893	52.4317	4.45e-13	1.34e-11
29100	PRDX4	-1.58649	7.43203	52.4228	4.47e-13	1.35e-11
51225	SORCS1	-8.51918	6.43308	52.3709	4.59e-13	1.38e-11
55534	YPEL4	-4.23221	1.20273	52.3574	4.63e-13	1.39e-11
51783	STK17B	1.77281	4.91011	52.3425	4.66e-13	1.39e-11
5060	AFP	4.77037	0.675019	52.216	4.97e-13	1.48e-11
9795	CDCA2	3.78441	3.81221	52.1536	5.13e-13	1.53e-11
20546	KLF4	-2.87694	3.81697	52.0613	5.38e-13	1.6e-11
9060	CA7	-5.52128	-0.142933	52.0274	5.47e-13	1.62e-11
52547	TFEB	-2.20689	4.32521	51.9681	5.64e-13	1.67e-11
8135	BRINP1	-4.1211	5.51142	51.9159	5.79e-13	1.71e-11
27817	PCDHB15	-3.03214	1.17038	51.8424	6.01e-13	1.78e-11
13521	CX3CL1	-4.19389	4.78745	51.8283	6.06e-13	1.78e-11
16202	FER1L6	-5.49347	1.74815	51.8261	6.06e-13	1.78e-11
26470	OBSCN	-2.2539	3.92809	51.7823	6.2e-13	1.82e-11
19692	IL4R	-1.55187	5.96733	51.712	6.43e-13	1.88e-11
17999	HCN1	-6.30137	-0.667344	51.6267	6.71e-13	1.96e-11
4781	ADAM17	-1.5001	6.09244	51.579	6.88e-13	2.01e-11
28480	PLCE1-AS1	6.44605	0.125944	51.5371	7.03e-13	2.05e-11
16313	FKBP11	-1.76778	6.19163	51.4183	7.46e-13	2.17e-11
19857	IRAK4	1.54916	5.22451	51.1665	8.49e-13	2.46e-11
16681	GAA	-1.67753	7.16558	51.0847	8.85e-13	2.56e-11
51980	SVILP1	-2.6564	2.37314	51.0339	9.08e-13	2.63e-11
42247	RP11-507E23.1	2.3299	2.59866	51.0257	9.12e-13	2.63e-11
16300	FIGF	-6.24775	0.970757	50.9734	9.36e-13	2.7e-11
52653	TIAM1	-1.98393	2.45693	50.9606	9.42e-13	2.71e-11
32166	RNF112	-1.97731	6.68874	50.9511	9.47e-13	2.72e-11
9573	CCNB2	5.20189	4.29175	50.9398	9.52e-13	2.73e-11
20016	JMJD1C	-1.37896	6.40284	50.9307	9.57e-13	2.74e-11
29603	PTPRD	-3.51923	1.11154	50.85	9.97e-13	2.85e-11
7727	AUNIP	2.70306	1.14194	50.8139	1.02e-12	2.9e-11
23009	MICB	2.08262	3.5837	50.7443	1.05e-12	3e-11
25336	MYO15B	-3.38027	0.762179	50.7005	1.08e-12	3.06e-11
56574	ZYX	1.51829	8.89534	50.6714	1.09e-12	3.1e-11
56567	ZWINT	4.46634	4.6198	50.6187	1.12e-12	3.18e-11
49359	SCARF1	-3.19158	0.641942	50.2087	1.38e-12	3.91e-11
6401	ANGPTL2	-2.00086	5.51769	50.1899	1.4e-12	3.94e-11
55377	XRCC2	3.07147	1.72853	50.1279	1.44e-12	4.06e-11
15242	EPG5	2.09125	6.99977	50.1142	1.45e-12	4.08e-11
26261	NRROS	-2.50996	2.69104	50.0596	1.49e-12	4.19e-11
10432	CLEC3B	-8.94346	-0.186301	50.037	1.51e-12	4.23e-11
21184	LCNL1	-8.17088	2.25538	49.9468	1.58e-12	4.42e-11
27994	PDLIM3	-1.45072	7.14452	49.934	1.59e-12	4.44e-11
52891	TMEM171	3.12746	3.70791	49.9109	1.61e-12	4.49e-11
24626	MPP7	-3.22325	2.60489	49.8602	1.65e-12	4.59e-11
10537	CMYA5	-2.3491	1.68456	49.7861	1.71e-12	4.76e-11
21443	LINC00324	-3.54223	0.478135	49.7807	1.72e-12	4.77e-11
7350	ARNTL2	2.13617	5.18057	49.7515	1.75e-12	4.83e-11
20270	KCNN4	-2.58208	4.56378	49.6914	1.8e-12	4.97e-11
8110	BRCA1	3.28093	3.78952	49.554	1.93e-12	5.32e-11
36869	RP11-18B3.2	7.35712	-0.743913	49.4491	2.04e-12	5.61e-11
20654	KNSTRN	2.49779	4.39206	49.3623	2.13e-12	5.85e-11
14216	DISP1	-1.53797	3.57739	49.1665	2.35e-12	6.45e-11
4807	ADAM9	1.8485	9.08307	49.1255	2.4e-12	6.58e-11
15059	EIF5AP4	1.36797	5.36986	49.1215	2.41e-12	6.58e-11
39131	RP11-334A14.2	2.12555	3.94085	49.0871	2.45e-12	6.69e-11
28096	PFN1	1.79549	9.44743	49.0025	2.56e-12	6.97e-11
22130	LPHN2	-1.31601	4.61905	48.9338	2.65e-12	7.21e-11
25612	NDC80	4.87886	3.96809	48.8094	2.82e-12	7.66e-11
17472	GPR56	2.12362	3.27271	48.5213	3.27e-12	8.86e-11
54161	TUBBP1	1.80921	6.70661	48.5171	3.27e-12	8.87e-11
20453	KIF15	5.01621	2.78956	48.4886	3.32e-12	8.98e-11
48697	RPLP0P2	-2.42338	2.17009	48.4836	3.33e-12	8.99e-11
27816	PCDHB14	-3.00121	3.12021	48.2622	3.73e-12	1e-10
22675	MATN2	-3.3693	6.3304	48.1782	3.89e-12	1.05e-10
25288	MYEOV	5.67585	-0.0626542	48.1394	3.97e-12	1.07e-10
17091	GLB1	-1.32237	6.9767	48.121	4.01e-12	1.07e-10
28182	PHACTR1	-2.18585	1.86642	48.0241	4.21e-12	1.13e-10
39986	RP11-380D23.1	-2.22393	2.02909	47.9641	4.34e-12	1.16e-10
53397	TRAF1	-1.93573	4.48979	47.9539	4.36e-12	1.16e-10
54238	TXNRD1	2.37824	10.4672	47.7828	4.76e-12	1.27e-10
18783	HS2ST1	-1.2231	5.99541	47.6552	5.08e-12	1.35e-10
50365	SLC4A4	2.87756	4.98775	47.5028	5.49e-12	1.46e-10
16406	FNDC3A	-1.8568	7.87699	47.4073	5.77e-12	1.53e-10
15169	ENO1	1.65376	10.6123	47.1977	6.42e-12	1.7e-10
16240	FGF13	-3.36782	0.225576	47.127	6.65e-12	1.76e-10
53698	TRIB2	-1.96384	5.64048	47.0993	6.75e-12	1.78e-10
29380	PSG4	7.01929	5.17773	46.9816	7.17e-12	1.89e-10
7940	BEAN1	-5.49899	2.82512	46.9004	7.47e-12	1.96e-10
50412	SLC7A1	1.70909	6.90017	46.8404	7.7e-12	2.02e-10
4416	AC140481.1	1.72558	7.00294	46.8063	7.84e-12	2.05e-10
29973	RASD1	-3.33296	3.76799	46.7654	8e-12	2.09e-10
14934	EHF	4.08747	0.610523	46.7239	8.17e-12	2.13e-10
9175	CAMKK1	-1.69238	3.12701	46.6876	8.33e-12	2.17e-10
22131	LPHN3	-4.10141	2.45633	46.6848	8.34e-12	2.17e-10
9685	CD276	-2.23469	8.11813	46.6679	8.41e-12	2.18e-10
42699	RP11-53O19.1	-4.48944	-0.763258	46.6431	8.52e-12	2.21e-10
10017	CENPN	2.67625	4.1419	46.6189	8.62e-12	2.23e-10
28265	PHYHD1	-1.81953	3.53628	46.6057	8.68e-12	2.24e-10
43625	RP11-617D20.1	-3.23532	-0.115136	46.6043	8.69e-12	2.24e-10
7708	ATRAID	-1.40752	6.94375	46.5263	9.04e-12	2.33e-10
24945	MT2A	1.77782	9.25934	46.4866	9.22e-12	2.37e-10
38378	RP11-295K3.1	-4.15968	3.38791	46.4445	9.43e-12	2.42e-10
10199	CHID1	-1.32088	6.78336	46.3333	9.98e-12	2.56e-10
19003	HYLS1	2.06971	3.02498	46.3291	1e-11	2.56e-10
52038	SYPL2	-2.44843	0.584587	46.312	1.01e-11	2.58e-10
51917	SUMF2	-1.40513	8.12651	46.2734	1.03e-11	2.63e-10
16327	FKBP7	-2.20261	5.65907	46.249	1.04e-11	2.65e-10
18086	HES1	-2.02547	2.79526	46.247	1.04e-11	2.65e-10
28043	PELI1	-1.65856	3.46932	46.204	1.07e-11	2.71e-10
55731	ZCCHC5	5.38401	-0.376794	46.1759	1.08e-11	2.74e-10
13662	CYP27A1	-1.98697	3.64686	46.1382	1.1e-11	2.79e-10
4939	AE000661.37	-4.90026	-0.89866	46.035	1.16e-11	2.94e-10
25442	NAGLU	-1.48335	6.30079	46.0184	1.17e-11	2.96e-10
25471	NANS	1.90726	6.10828	46.0161	1.17e-11	2.96e-10
55680	ZBTB46	-2.46096	3.37784	45.975	1.2e-11	3.01e-10
9013	C9orf16	-1.38306	5.45489	45.9393	1.22e-11	3.07e-10
43316	RP11-582J16.3	4.02051	-0.398477	45.8014	1.31e-11	3.28e-10
49445	SCPEP1	-1.6034	6.32035	45.7927	1.31e-11	3.29e-10
19947	ITGB4	-3.69899	1.34108	45.6442	1.42e-11	3.55e-10
8425	C11orf82	3.80287	2.79985	45.5253	1.51e-11	3.76e-10
10492	CLSTN2	2.17316	3.16936	45.5032	1.52e-11	3.8e-10
30160	RCBTB1	-1.19579	5.41025	45.4495	1.57e-11	3.9e-10
8699	C1orf204	-2.02331	1.45089	45.1981	1.78e-11	4.43e-10
6394	ANG	-2.07557	2.31667	45.1521	1.82e-11	4.52e-10
8640	C1QL4	5.49392	-0.449064	45.0932	1.88e-11	4.66e-10
49690	SERPINF1	-4.73093	8.11729	45.0843	1.89e-11	4.67e-10
22074	LMNB2	2.18408	6.81698	45.0148	1.96e-11	4.83e-10
52382	TCF4	-2.67266	6.88146	44.9977	1.97e-11	4.87e-10
49870	SHC4	-2.62226	3.99316	44.9625	2.01e-11	4.95e-10
27531	OXCT2P1	3.20238	0.957195	44.9334	2.04e-11	5.01e-10
14792	EDNRA	-2.64475	6.59882	44.8071	2.17e-11	5.34e-10
28138	PGAP3	-1.28101	3.92454	44.8025	2.18e-11	5.34e-10
16519	FRMD3	-3.23176	0.886468	44.7219	2.27e-11	5.56e-10
28882	PPIB	-1.59895	9.73855	44.7169	2.28e-11	5.56e-10
15072	ELF4	1.30684	4.42354	44.7004	2.3e-11	5.6e-10
10388	CLDN1	4.37865	2.53095	44.6823	2.32e-11	5.65e-10
8205	BTG1	-1.9028	6.18239	44.6618	2.34e-11	5.7e-10
8785	C2CD4A	-5.46537	2.74425	44.6157	2.4e-11	5.82e-10
50482	SLIT2	1.78215	6.38666	44.5257	2.51e-11	6.09e-10
17873	H2AFZ	2.28545	7.02688	44.4941	2.55e-11	6.18e-10
10653	COL17A1	2.34566	4.167	44.4804	2.57e-11	6.21e-10
6468	ANKRD27	1.39453	4.17616	44.4452	2.62e-11	6.31e-10
40699	RP11-417L14.1	1.86209	3.0512	44.4446	2.62e-11	6.31e-10
22846	MEF2C	-2.13824	2.61551	44.4278	2.64e-11	6.35e-10
10212	CHMP1B	-1.32836	6.47713	44.3814	2.7e-11	6.5e-10
27772	PCBP3	-2.76187	3.06414	44.3387	2.76e-11	6.63e-10
10620	CNTNAP3B	2.63295	5.23677	44.3144	2.8e-11	6.7e-10
55723	ZCCHC14	-1.31544	4.94713	44.2853	2.84e-11	6.79e-10
14975	EIF2S2P4	1.11691	6.2232	44.2527	2.89e-11	6.9e-10
51693	ST5	-2.05962	7.56231	44.185	2.99e-11	7.12e-10
36953	RP11-196G11.2	-3.74541	-0.572342	44.1845	2.99e-11	7.12e-10
10596	CNPY2	-1.35168	6.37736	44.1064	3.11e-11	7.4e-10
28552	PLK2	1.83551	7.45997	44.0754	3.16e-11	7.51e-10
15159	ENC1	3.15589	7.98374	44.0484	3.2e-11	7.6e-10
21137	LATS2	1.41586	5.40652	44.0001	3.28e-11	7.78e-10
7403	ASB1	1.64608	6.67118	43.992	3.3e-11	7.8e-10
11147	CSGALNACT1	-3.40871	3.94321	43.9707	3.33e-11	7.87e-10
4015	AC112721.2	-6.05127	-0.831839	43.9637	3.35e-11	7.89e-10
17954	HBEGF	2.33089	5.34372	43.9073	3.44e-11	8.11e-10
22999	MIAT	-5.09279	1.28583	43.901	3.45e-11	8.12e-10
39633	RP11-359E10.1	2.08392	2.4084	43.8451	3.55e-11	8.34e-10
54916	VMO1	-4.01705	4.10603	43.8421	3.56e-11	8.34e-10
54404	UBE2SP2	2.26019	3.9459	43.838	3.57e-11	8.35e-10
26184	NPTXR	-2.54009	5.01241	43.8321	3.58e-11	8.36e-10
9169	CAMK2B	-3.80055	3.26793	43.7766	3.68e-11	8.59e-10
29518	PTGER4	-2.22202	3.80416	43.7486	3.73e-11	8.7e-10
30379	RHOJ	-1.54399	5.27892	43.7223	3.78e-11	8.81e-10
14109	DFNB31	-1.78589	3.63844	43.6625	3.9e-11	9.07e-10
14931	EHD2	1.58161	8.66174	43.58	4.07e-11	9.44e-10
6410	ANK3	-3.53435	4.99175	43.52	4.2e-11	9.72e-10
1886	AC013269.1	1.66231	6.72412	43.5002	4.24e-11	9.81e-10
18094	HEXA	-1.60389	7.63323	43.4689	4.31e-11	9.95e-10
28013	PDXK	-1.20906	6.99059	43.435	4.38e-11	1.01e-09
2945	AC079210.1	-4.88952	1.1765	43.4249	4.41e-11	1.01e-09
19843	IQCJ-SCHIP1	1.59016	4.77569	43.4078	4.44e-11	1.02e-09
55728	ZCCHC24	-1.39665	7.03502	43.4077	4.44e-11	1.02e-09
20919	KRTAP2-3	11.5027	3.95247	43.3955	4.47e-11	1.03e-09
49610	SEPP1	-3.47118	0.668354	43.3872	4.49e-11	1.03e-09
20657	KPNA2	2.17485	6.90062	43.3823	4.5e-11	1.03e-09
19815	IPO5	1.25421	8.02045	43.3565	4.56e-11	1.04e-09
25001	MTHFD2P7	2.16004	1.79772	43.3297	4.63e-11	1.05e-09
30207	REEP4	1.99737	3.77263	43.3003	4.7e-11	1.07e-09
5067	AGAP2	-3.63548	-0.218182	43.1487	5.07e-11	1.15e-09
16837	GAPDHP70	1.22201	5.57532	43.1226	5.14e-11	1.17e-09
7764	B3GALT4	-1.86956	2.17473	43.1052	5.19e-11	1.18e-09
49168	RTN4	1.75338	10.1543	43.0154	5.43e-11	1.23e-09
15744	FAM20A	-5.8268	7.9539	43.0077	5.45e-11	1.23e-09
27696	PARM1	-2.32126	5.56418	43.0003	5.47e-11	1.24e-09
51476	SPRY1	-4.20558	5.35028	42.9219	5.7e-11	1.28e-09
10137	CHAC2	2.94199	1.21712	42.9184	5.71e-11	1.29e-09
29991	RASSF1	1.38212	4.67146	42.9136	5.72e-11	1.29e-09
15762	FAM216A	1.46775	3.55487	42.8185	6.01e-11	1.35e-09
50617	SMS	1.46898	5.54504	42.8006	6.06e-11	1.36e-09
25420	NABP1	2.46601	5.86316	42.7825	6.12e-11	1.37e-09
18277	HLA-B	-2.6271	9.5171	42.709	6.35e-11	1.42e-09
51586	SRSF12	-3.96486	0.317454	42.6818	6.44e-11	1.44e-09
49554	SECTM1	-2.73037	3.51854	42.6447	6.56e-11	1.46e-09
51822	STRA13	1.72393	3.94792	42.624	6.63e-11	1.48e-09
16379	FMNL2	-2.15058	7.84259	42.4792	7.14e-11	1.59e-09
32239	RNF24	-1.3409	5.80794	42.4641	7.2e-11	1.6e-09
29944	RARB	1.70184	5.45466	42.4577	7.22e-11	1.6e-09
25446	NAIP	-1.65084	2.55146	42.3883	7.48e-11	1.66e-09
29927	RAP1GDS1	1.13952	5.91373	42.3341	7.69e-11	1.7e-09
34261	RORB	-4.42238	4.45715	42.2958	7.85e-11	1.73e-09
17550	GRHL3	-4.60405	-0.750098	42.252	8.02e-11	1.77e-09
55740	ZDHHC1	-1.59889	3.73163	42.215	8.18e-11	1.8e-09
7967	BGN	-2.94299	8.92918	42.1309	8.54e-11	1.88e-09
16051	FBLN2	-5.55086	1.62347	42.0356	8.96e-11	1.97e-09
25795	NEXN-AS1	3.00901	0.636419	42.0326	8.98e-11	1.97e-09
16684	GAB3	-1.91584	2.03015	41.9777	9.23e-11	2.02e-09
50002	SLAMF8	-2.88726	-0.0772	41.9773	9.23e-11	2.02e-09
37650	RP11-245M24.1	3.7766	0.35194	41.9251	9.48e-11	2.07e-09
9583	CCNE1	2.13435	2.24065	41.9181	9.52e-11	2.08e-09
27820	PCDHB18	-3.29207	-0.230815	41.8569	9.82e-11	2.14e-09
15843	FAM46A	-2.75177	6.53386	41.8268	9.97e-11	2.17e-09
7791	B4GALT6	-1.46924	4.67176	41.743	1.04e-10	2.26e-09
8473	C14orf132	-1.86538	6.40731	41.7378	1.04e-10	2.26e-09
22855	MEGF6	3.21212	6.70157	41.6957	1.07e-10	2.31e-09
21094	LAMP2	-1.59729	8.64925	41.6814	1.07e-10	2.32e-09
34543	RP1-240K6.3	-3.71334	-0.488058	41.6719	1.08e-10	2.33e-09
4772	ADA	-2.86545	3.21074	41.656	1.09e-10	2.35e-09
15056	EIF5AL1	1.27881	6.40362	41.6521	1.09e-10	2.35e-09
49978	SKA2	1.32381	5.08361	41.6433	1.1e-10	2.36e-09
50410	SLC6A8	-1.18259	6.19433	41.6	1.12e-10	2.41e-09
49458	SCXA	-2.74631	1.51905	41.5362	1.16e-10	2.48e-09
51606	SSBP2	-1.92677	4.12028	41.505	1.18e-10	2.52e-09
42626	RP11-536C10.10	7.12795	-0.767878	41.4867	1.19e-10	2.54e-09
14227	DKFZP761K2322	-5.8047	0.0896849	41.4628	1.2e-10	2.57e-09
7585	ATP2C1	1.43958	8.13439	41.377	1.26e-10	2.68e-09
28579	PLXNA4	-3.86858	2.24207	41.3732	1.26e-10	2.68e-09
20702	KRT18	2.4439	6.37742	41.3026	1.3e-10	2.78e-09
22078	LMO4	-1.86542	5.83633	41.2812	1.32e-10	2.8e-09
17597	GRN	-1.49516	8.68977	41.2596	1.33e-10	2.83e-09
24557	MOB3B	-3.06822	1.79267	41.2474	1.34e-10	2.85e-09
14568	DSCAM	7.93161	-0.301146	41.2426	1.34e-10	2.85e-09
25401	NAA15	1.37427	5.9814	41.2262	1.36e-10	2.87e-09
54127	TUBB	1.74304	10.4141	41.2251	1.36e-10	2.87e-09
46110	RP11-91K9.1	3.59916	1.59304	41.2104	1.37e-10	2.88e-09
11046	CREB5	-2.14775	5.15188	41.2095	1.37e-10	2.88e-09
27815	PCDHB13	-2.53581	1.99569	41.1963	1.38e-10	2.9e-09
14237	DLC1	1.59648	6.82362	41.1726	1.39e-10	2.93e-09
49161	RTKN	-1.55551	4.15371	41.1597	1.4e-10	2.94e-09
16000	FANCD2	3.58836	3.56155	41.1269	1.43e-10	2.99e-09
21263	LGALS3	-1.34453	6.31436	41.0997	1.45e-10	3.03e-09
7779	B3GNT9	-1.22048	5.8952	41.0393	1.49e-10	3.12e-09
56319	ZNF695	3.97175	-0.380261	41.0229	1.5e-10	3.14e-09
18278	HLA-C	-1.96063	9.41031	41.014	1.51e-10	3.15e-09
21324	LIMCH1	1.6254	7.25372	40.9925	1.53e-10	3.18e-09
52757	TM4SF20	9.38048	1.16271	40.9197	1.59e-10	3.3e-09
20451	KIF13B	-1.68885	5.17624	40.9165	1.59e-10	3.3e-09
29901	RAN	1.40341	7.83292	40.9163	1.59e-10	3.3e-09
27814	PCDHB12	-3.57865	0.32024	40.892	1.61e-10	3.33e-09
17020	GHDC	-1.18782	4.19669	40.887	1.61e-10	3.34e-09
22283	LRRN4CL	-2.72689	5.05338	40.8507	1.64e-10	3.39e-09
55556	YWHAH	1.55253	7.141	40.8503	1.64e-10	3.39e-09
20428	KIAA1551	-1.4022	4.64507	40.8339	1.66e-10	3.42e-09
14972	EIF2S2	1.06944	6.18704	40.8177	1.67e-10	3.44e-09
20531	KLF13	-1.28777	5.99863	40.806	1.68e-10	3.46e-09
16827	GAPDHP60	1.24144	7.25486	40.7273	1.75e-10	3.59e-09
7781	B4GALNT1	1.92776	4.58817	40.7178	1.76e-10	3.6e-09
9127	CADM4	-2.57136	3.31965	40.7176	1.76e-10	3.6e-09
20655	KNTC1	2.05572	4.16485	40.7051	1.77e-10	3.62e-09
28468	PLBD1	-2.46665	1.10175	40.7033	1.77e-10	3.62e-09
9566	CCNA1	-4.60824	2.09605	40.6959	1.78e-10	3.63e-09
22444	MAFK	1.61426	5.01952	40.6715	1.8e-10	3.67e-09
22759	MCTP1	-2.09662	2.5665	40.6056	1.86e-10	3.79e-09
55180	WDR62	4.09056	2.99469	40.5817	1.89e-10	3.83e-09
7417	ASB5	4.43138	0.591918	40.5593	1.91e-10	3.87e-09
28383	PITPNM3	-2.98022	2.71963	40.4247	2.04e-10	4.14e-09
22485	MAGI1	1.53755	5.16583	40.3404	2.13e-10	4.32e-09
50174	SLC25A43	1.48112	4.77004	40.3172	2.16e-10	4.37e-09
29133	PRICKLE4	-2.04688	3.6517	40.2784	2.2e-10	4.45e-09
16523	FRMD6	2.04751	7.91108	40.252	2.23e-10	4.5e-09
55304	WSCD2	-3.05211	2.72536	40.2278	2.26e-10	4.55e-09
29996	RASSF5	-2.26073	4.09038	40.2179	2.27e-10	4.57e-09
18958	HTR1D	5.46795	-1.01448	40.1921	2.3e-10	4.63e-09
50341	SLC43A1	-2.25718	2.10082	40.1764	2.32e-10	4.66e-09
10499	CLU	-3.23134	10.7321	40.1699	2.33e-10	4.67e-09
36943	RP11-195F19.5	-2.12259	1.70112	40.1637	2.34e-10	4.68e-09
8356	BZRAP1	-2.41809	1.41375	40.1107	2.4e-10	4.8e-09
380	AC004381.6	2.69976	1.72712	39.9965	2.54e-10	5.08e-09
15534	FAM102A	-1.38505	5.03163	39.9793	2.57e-10	5.12e-09
29913	RANP1	1.45134	6.20484	39.9415	2.62e-10	5.21e-09
45801	RP11-84A19.3	3.84836	-0.103718	39.9407	2.62e-10	5.21e-09
20182	KCNA2	-3.44739	0.465443	39.9391	2.62e-10	5.21e-09
17553	GRIA2	-6.10046	-1.07691	39.8891	2.69e-10	5.34e-09
14880	EFCAB7	-1.56763	2.64986	39.8699	2.71e-10	5.38e-09
13776	DAB2	2.17539	8.24698	39.8358	2.76e-10	5.47e-09
52641	THSD7A	-4.6549	0.971215	39.7461	2.89e-10	5.72e-09
55206	WDR91	-1.32978	4.04838	39.7424	2.9e-10	5.72e-09
30230	REPS2	-4.5914	2.71123	39.7265	2.92e-10	5.76e-09
27432	ORAI3	-1.35933	4.16016	39.7203	2.93e-10	5.77e-09
10889	CPVL	-3.99265	0.0301383	39.7177	2.93e-10	5.77e-09
13428	CTSA	-1.3535	8.20635	39.7066	2.95e-10	5.8e-09
21273	LGALSL	-2.94003	5.34157	39.6322	3.07e-10	6.02e-09
10874	CPQ	-1.91516	5.93141	39.6077	3.1e-10	6.09e-09
49278	SAMD4A	1.9748	6.18502	39.592	3.13e-10	6.13e-09
2290	AC021106.1	2.91986	1.64551	39.5486	3.2e-10	6.26e-09
56459	ZNF846	-1.63353	2.40997	39.5068	3.27e-10	6.39e-09
17830	GUSBP9	-2.28247	0.495004	39.4742	3.32e-10	6.48e-09
53028	TMEM51	-1.41041	3.76633	39.4742	3.32e-10	6.48e-09
51695	ST6GAL2	-3.26851	1.17067	39.4514	3.36e-10	6.55e-09
49681	SERPINB7	9.74531	2.09167	39.4329	3.4e-10	6.6e-09
55721	ZCCHC12	-4.59878	0.314108	39.3747	3.5e-10	6.79e-09
8083	BORA	1.6952	2.32626	39.315	3.61e-10	6.99e-09
19145	IGDCC4	-4.38573	4.59972	39.278	3.68e-10	7.12e-09
7012	AP1M1	1.08356	6.39869	39.2748	3.68e-10	7.12e-09
51710	ST8SIA1	-3.54073	1.25082	39.2637	3.7e-10	7.15e-09
55310	WWC1	1.8117	4.05392	39.2453	3.74e-10	7.21e-09
13915	DDAH1	3.11102	7.44455	39.2442	3.74e-10	7.21e-09
22508	MAMDC2	-4.44617	1.89668	39.2379	3.75e-10	7.22e-09
8921	C6orf141	-4.5311	0.553686	39.1261	3.97e-10	7.64e-09
13431	CTSD	-2.28985	10.1798	39.1083	4.01e-10	7.7e-09
10014	CENPK	2.98095	2.44435	39.08	4.07e-10	7.8e-09
9760	CDC25A	2.39425	2.72282	39.0437	4.14e-10	7.94e-09
46598	RP13-516M14.1	-2.19059	0.678382	38.9868	4.27e-10	8.17e-09
51547	SRM	1.13999	6.72671	38.9559	4.33e-10	8.29e-09
52439	TDRD7	1.2739	4.22201	38.9002	4.46e-10	8.52e-09
27440	ORC6	3.52834	3.09203	38.8945	4.47e-10	8.53e-09
16107	FBXO43	5.03164	-0.411506	38.876	4.52e-10	8.6e-09
20339	KDM6B	-1.41537	4.47681	38.8422	4.59e-10	8.74e-09
8663	C1orf110	4.81575	1.49526	38.8067	4.68e-10	8.88e-09
6357	AMMECR1	-1.25084	4.48028	38.8062	4.68e-10	8.88e-09
10494	CLSTN3	-1.89054	5.80369	38.71	4.92e-10	9.32e-09
7775	B3GNT5	-2.47496	4.50982	38.5969	5.21e-10	9.87e-09
52782	TMC7	-2.26838	2.27327	38.5314	5.39e-10	1.02e-08
4691	ACSS3	-1.48551	4.12633	38.4717	5.56e-10	1.05e-08
10141	CHAF1B	2.89241	2.85822	38.4202	5.7e-10	1.08e-08
20663	KPNB1	1.31277	8.67793	38.408	5.74e-10	1.08e-08
8435	C11orf95	-1.40099	5.45926	38.4055	5.75e-10	1.08e-08
15493	FABP3	-3.03422	3.71109	38.3874	5.8e-10	1.09e-08
15235	EPB41L4B	2.29328	2.4073	38.3455	5.93e-10	1.11e-08
18054	HECW2	2.33781	4.09063	38.2954	6.08e-10	1.14e-08
52693	TIMP2	-1.61642	10.7512	38.2746	6.15e-10	1.15e-08
17047	GINS1	2.86161	2.92954	38.274	6.15e-10	1.15e-08
28656	POC1A	2.94502	2.95866	38.2024	6.38e-10	1.19e-08
5199	AKAP13	-1.22904	6.29189	38.2015	6.38e-10	1.19e-08
24649	MRC2	-1.56185	9.73739	38.183	6.44e-10	1.2e-08
51166	SNX22	-1.33571	3.94918	38.1607	6.52e-10	1.21e-08
36640	RP11-173B14.5	3.53424	1.38452	38.1518	6.55e-10	1.22e-08
54171	TUBG1	1.25792	5.87631	38.1507	6.55e-10	1.22e-08
10071	CERS6	-1.30329	5.30324	38.1494	6.55e-10	1.22e-08
20370	KIAA0226L	-4.04038	-0.743672	38.149	6.55e-10	1.22e-08
22541	MAP1LC3C	-4.71314	-0.489361	38.1143	6.67e-10	1.23e-08
10873	CPPED1	1.51252	5.98439	38.1134	6.67e-10	1.23e-08
10664	COL24A1	-2.60939	2.5637	38.0942	6.74e-10	1.25e-08
43210	RP11-573D15.9	-2.36239	0.163264	38.073	6.81e-10	1.26e-08
30352	RHBDF1P1	-1.92204	0.815965	38.0221	6.99e-10	1.29e-08
8363	C10orf10	-2.75356	4.34637	37.9843	7.13e-10	1.31e-08
20205	KCNE1	4.17802	0.770272	37.9737	7.17e-10	1.32e-08
49832	SH3BP4	1.3404	6.64351	37.9504	7.26e-10	1.33e-08
28820	PPAPDC1B	-1.18491	5.85594	37.9309	7.33e-10	1.35e-08
14894	EFNA4	-1.60329	2.67962	37.922	7.36e-10	1.35e-08
21216	LDLRAD3	-2.07324	4.6887	37.9102	7.41e-10	1.36e-08
18118	HHIPL2	-3.00225	0.0820202	37.8518	7.63e-10	1.4e-08
38648	RP11-307P22.1	3.05989	1.81011	37.8425	7.67e-10	1.4e-08
25273	MYC	1.35552	6.36407	37.8056	7.82e-10	1.43e-08
51767	STEAP1B	3.0873	0.658424	37.7676	7.97e-10	1.45e-08
4702	ACTBP2	1.60148	6.5161	37.7535	8.03e-10	1.46e-08
24645	MRAP2	-1.71975	2.86151	37.7513	8.04e-10	1.46e-08
53337	TPP1	-1.25598	7.51973	37.7406	8.08e-10	1.47e-08
27965	PDGFB	-7.34305	-1.4843	37.713	8.2e-10	1.49e-08
26437	NXN	1.41448	5.60226	37.6281	8.56e-10	1.55e-08
15453	EXTL3	-1.23047	7.17061	37.6118	8.63e-10	1.56e-08
16452	FOXE1	4.15696	0.127386	37.5956	8.7e-10	1.57e-08
7759	B2M	-1.98286	10.5177	37.5923	8.72e-10	1.57e-08
16267	FGFR1	-1.57254	8.3717	37.5789	8.78e-10	1.58e-08
29947	RARRES2	-3.23291	-0.267671	37.568	8.83e-10	1.59e-08
21555	LINC00478	-2.87796	-0.0925112	37.5566	8.88e-10	1.6e-08
34852	RP11-1002K11.1	4.58695	0.861273	37.5501	8.91e-10	1.6e-08
50417	SLC7A14	2.99888	5.27404	37.5452	8.93e-10	1.6e-08
55887	ZNF10	-1.5898	2.98382	37.5229	9.03e-10	1.62e-08
52058	SYT9	-4.39495	2.13763	37.5226	9.04e-10	1.62e-08
20519	KIT	4.2276	2.01672	37.4728	9.27e-10	1.66e-08
21656	LINC00623	-1.54514	2.36214	37.4556	9.35e-10	1.67e-08
7783	B4GALNT3	-5.36621	3.27197	37.4245	9.5e-10	1.7e-08
10010	CENPH	3.20892	2.54594	37.4204	9.52e-10	1.7e-08
20425	KIAA1524	2.92578	3.98167	37.4158	9.54e-10	1.7e-08
22995	MIA	-5.03264	-1.15088	37.374	9.75e-10	1.74e-08
16848	GARS	1.21121	7.68836	37.3423	9.91e-10	1.76e-08
50422	SLC7A5	2.52426	5.94683	37.2933	1.02e-09	1.81e-08
22722	MCC	-1.67222	5.27718	37.2608	1.03e-09	1.83e-08
9886	CDKN2B	-3.31013	8.30843	37.2453	1.04e-09	1.85e-08
54450	UBN2	-1.51599	3.87349	37.1817	1.08e-09	1.91e-08
29667	PXDN	2.07701	9.34525	37.1403	1.1e-09	1.94e-08
20178	KBTBD8	1.70991	2.15725	37.0885	1.13e-09	1.99e-08
25980	NME3	-1.07067	4.93169	36.8845	1.25e-09	2.21e-08
50346	SLC44A3	-2.51881	0.459647	36.8093	1.3e-09	2.3e-08
9847	CDK15	3.50866	0.207866	36.7974	1.31e-09	2.31e-08
54516	UGGT2	-1.28151	6.34428	36.7911	1.31e-09	2.31e-08
54403	UBE2SP1	2.22915	3.1189	36.772	1.33e-09	2.33e-08
13433	CTSF	-2.55498	5.66704	36.7018	1.38e-09	2.42e-08
30000	RASSF8-AS1	-1.48935	3.44413	36.6878	1.39e-09	2.43e-08
21826	LINC00973	3.11006	0.888739	36.6642	1.4e-09	2.46e-08
20770	KRT19	4.23994	5.63271	36.5824	1.46e-09	2.56e-08
49584	SEMA5B	-6.0187	1.55296	36.5767	1.47e-09	2.56e-08
8854	C4B	-5.39554	6.09417	36.5369	1.5e-09	2.61e-08
27715	PARPBP	1.88677	2.68474	36.5299	1.5e-09	2.62e-08
15463	EZR	1.7379	6.67359	36.4985	1.53e-09	2.66e-08
54402	UBE2S	2.20412	5.63509	36.484	1.54e-09	2.68e-08
49086	RRAS2	1.92879	5.5034	36.4395	1.57e-09	2.74e-08
13985	DDX47	1.0026	5.93163	36.4163	1.59e-09	2.77e-08
25819	NFIA	-1.69476	4.20024	36.3437	1.65e-09	2.87e-08
50072	SLC1A3	-3.76024	-0.57856	36.3425	1.66e-09	2.87e-08
7200	ARHGAP28	-3.31126	3.86218	36.3183	1.68e-09	2.9e-08
50040	SLC16A12	5.60666	-0.805626	36.3054	1.69e-09	2.92e-08
53365	TPT1-AS1	-1.79063	2.48261	36.2948	1.7e-09	2.93e-08
11138	CSE1L	1.37694	6.80313	36.2442	1.74e-09	3e-08
37627	RP11-244F12.3	2.99105	1.33886	36.2161	1.77e-09	3.04e-08
11760	CTC-296K1.4	4.60606	-0.308415	36.2023	1.78e-09	3.06e-08
55287	WNT5B	2.85048	7.09412	36.1806	1.8e-09	3.09e-08
51717	STAB1	-4.53645	1.13675	36.1792	1.8e-09	3.09e-08
56294	ZNF667	-1.63397	3.40446	36.158	1.82e-09	3.12e-08
22887	MERTK	-3.51589	1.19171	36.1566	1.82e-09	3.12e-08
18047	HECA	-1.55743	4.1712	36.1553	1.82e-09	3.12e-08
22160	LRIG1	-1.67125	8.09546	36.1503	1.83e-09	3.12e-08
51691	ST3GAL6	-1.97762	2.134	36.0774	1.9e-09	3.24e-08
4914	ADRA1B	3.87619	0.0173069	36.0455	1.93e-09	3.29e-08
22106	LONRF3	-3.10485	0.130644	36.0444	1.93e-09	3.29e-08
17252	GNPTG	-1.49918	6.09696	36.0299	1.94e-09	3.31e-08
22381	LYPD6	3.50971	3.16997	36.0275	1.95e-09	3.31e-08
11061	CRIM1	2.64397	8.89091	36.0014	1.97e-09	3.35e-08
22103	LONRF2	-2.87809	4.70104	35.9874	1.99e-09	3.37e-08
27668	PAPLN	-1.89589	2.27155	35.9681	2.01e-09	3.4e-08
10247	CHRNA1	-5.71582	-1.29115	35.9335	2.04e-09	3.46e-08
7146	ARAP2	-2.39614	1.63647	35.9076	2.07e-09	3.5e-08
27550	P2RY1	-4.26947	0.0933294	35.8845	2.09e-09	3.54e-08
9777	CDC42EP1	1.12916	6.29663	35.8003	2.19e-09	3.69e-08
29582	PTPN14	1.3659	7.66338	35.7855	2.2e-09	3.72e-08
17726	GSTA4	-1.35156	5.09181	35.7755	2.21e-09	3.73e-08
27435	ORC1	4.01915	2.36883	35.7372	2.26e-09	3.8e-08
52543	TFDP1	1.17307	6.31636	35.6361	2.38e-09	4e-08
18428	HMGCS1	-1.26917	6.83549	35.6028	2.42e-09	4.06e-08
20580	KLHL24	-1.54887	4.48068	35.5771	2.45e-09	4.11e-08
52716	TLDC1	1.76924	5.24244	35.534	2.51e-09	4.2e-08
50427	SLC7A7	-2.99762	1.37118	35.4977	2.55e-09	4.28e-08
17848	GYPC	-1.35948	5.63597	35.4498	2.62e-09	4.38e-08
28030	PEA15	1.97709	8.60456	35.3969	2.69e-09	4.49e-08
50428	SLC7A8	-3.28158	8.19103	35.3166	2.8e-09	4.67e-08
51570	SRPX2	-2.61044	7.09027	35.3164	2.8e-09	4.67e-08
4633	ACE	-1.90811	2.75554	35.2625	2.88e-09	4.8e-08
10443	CLEC7A	-5.2205	-1.09201	35.2489	2.9e-09	4.83e-08
25720	NEAT1	-2.11922	8.7356	35.2451	2.91e-09	4.83e-08
5889	AL450992.2	-3.01039	0.778135	35.2425	2.91e-09	4.83e-08
37432	RP11-229P13.23	5.79028	-0.930781	35.2274	2.93e-09	4.87e-08
28965	PPP1R32	-2.72443	-0.404912	35.1567	3.04e-09	5.04e-08
26260	NRP2	-1.43121	9.18648	35.1481	3.06e-09	5.06e-08
8825	C3AR1	-5.48716	3.8767	35.1086	3.12e-09	5.16e-08
47918	RP5-940J5.9	1.26819	8.44766	35.0724	3.18e-09	5.25e-08
54327	UBAP1L	-1.8926	1.17314	35.0234	3.26e-09	5.38e-08
53912	TSKU	-2.36951	6.35585	34.9839	3.32e-09	5.48e-08
27563	P4HA3	-2.27189	7.09884	34.9606	3.36e-09	5.54e-08
22273	LRRFIP2	1.03128	5.68714	34.8938	3.48e-09	5.73e-08
13841	DBNDD2	1.31385	4.36208	34.812	3.63e-09	5.97e-08
22309	LSM4	1.22784	6.00295	34.7942	3.66e-09	6.02e-08
10619	CNTNAP3	2.78005	5.00118	34.7752	3.7e-09	6.07e-08
28716	POLR2L	1.60064	7.23328	34.7533	3.74e-09	6.13e-08
22375	LYNX1	-2.47922	4.90447	34.7369	3.77e-09	6.17e-08
30454	RMI2	2.41559	1.7942	34.736	3.78e-09	6.17e-08
18815	HSD17B7	-1.53679	3.16338	34.7316	3.78e-09	6.18e-08
16752	GALNT1	1.16505	6.8601	34.729	3.79e-09	6.18e-08
49686	SERPIND1	-4.09302	2.67529	34.7246	3.8e-09	6.19e-08
29911	RANGAP1	1.19761	7.17762	34.681	3.88e-09	6.33e-08
51764	STC1	-3.82906	11.1025	34.6593	3.93e-09	6.39e-08
38723	RP11-312J18.5	1.56199	5.16522	34.6521	3.94e-09	6.41e-08
17850	GYS1	1.48047	6.33508	34.6227	4e-09	6.5e-08
51445	SPOCD1	2.79276	5.32484	34.6079	4.03e-09	6.54e-08
24538	MMRN2	-2.15771	2.96002	34.5319	4.19e-09	6.79e-08
51999	SYDE1	1.09615	6.34532	34.5244	4.21e-09	6.81e-08
27812	PCDHB10	-3.03175	3.03253	34.5226	4.21e-09	6.81e-08
14308	DNAH1	-1.67581	3.19071	34.489	4.29e-09	6.92e-08
45879	RP11-863P13.3	3.5098	0.769965	34.4882	4.29e-09	6.92e-08
7739	AVPI1	1.67706	3.25212	34.4788	4.31e-09	6.94e-08
19930	ITGA7	-1.34626	7.81839	34.4777	4.31e-09	6.94e-08
27843	PCDHGB2	-1.78406	4.37298	34.4595	4.35e-09	7e-08
25342	MYO19	1.3093	5.17834	34.4439	4.39e-09	7.05e-08
18264	HIVEP1	-1.77257	5.01832	34.4069	4.47e-09	7.18e-08
53874	TRPS1	-1.49073	4.91887	34.3388	4.63e-09	7.43e-08
7466	ASPRV1	-2.52888	-0.20599	34.3075	4.71e-09	7.54e-08
27829	PCDHB9	-2.30566	0.804849	34.2773	4.78e-09	7.65e-08
19902	ISLR2	-4.03283	2.34777	34.2744	4.79e-09	7.65e-08
8891	C5orf34	1.7675	1.53427	34.268	4.8e-09	7.67e-08
24492	MLLT6	-1.25427	6.50735	34.2657	4.81e-09	7.67e-08
20284	KCNS3	1.96214	2.73906	34.2415	4.87e-09	7.76e-08
3464	AC093642.3	-3.48565	-0.856843	34.2308	4.89e-09	7.8e-08
22064	LMBRD1	-1.47821	5.14122	34.2291	4.9e-09	7.8e-08
9173	CAMK2N2	-1.63887	2.01998	34.2185	4.93e-09	7.83e-08
55465	XXbac-BPGBPG55C20.2	-2.68691	1.98729	34.2059	4.96e-09	7.87e-08
16227	FGD4	4.24284	2.9946	34.1966	4.98e-09	7.9e-08
41305	RP11-451M19.3	-3.50471	-0.572595	34.1735	5.04e-09	7.99e-08
16282	FGL2	-3.83607	0.534196	34.1525	5.1e-09	8.07e-08
20771	KRT19P1	5.51122	0.167645	34.0903	5.26e-09	8.32e-08
28910	PPM1L	-1.89709	1.73524	33.9943	5.53e-09	8.74e-08
22519	MAN1C1	-2.96759	4.34559	33.9548	5.64e-09	8.91e-08
54880	VEGFC	1.28164	5.1572	33.9254	5.73e-09	9.03e-08
49687	SERPINE1	3.59907	11.7769	33.825	6.03e-09	9.5e-08
52843	TMEM132A	-1.19467	8.18504	33.8024	6.1e-09	9.6e-08
14451	DOCK6	-1.32352	4.4108	33.7376	6.31e-09	9.92e-08
7668	ATP6V0E2	1.38715	4.82412	33.723	6.35e-09	9.98e-08
49812	SGTB	1.40933	4.75276	33.7156	6.38e-09	1e-07
26522	OGFRL1	3.18634	8.70596	33.7013	6.43e-09	1.01e-07
4608	ACACB	-1.53003	2.8466	33.6783	6.5e-09	1.02e-07
43608	RP11-615I2.3	1.96718	1.0571	33.6581	6.57e-09	1.03e-07
51630	SSTR1	4.67857	1.44415	33.65	6.6e-09	1.03e-07
46685	RP2	1.10111	4.48566	33.6231	6.69e-09	1.04e-07
7735	AVEN	1.4989	4.59295	33.6182	6.71e-09	1.05e-07
2547	AC046143.3	-2.02399	1.55744	33.5639	6.9e-09	1.08e-07
28726	POLR3G	2.02215	1.66384	33.5553	6.93e-09	1.08e-07
4884	ADI1	1.21807	6.95199	33.5513	6.94e-09	1.08e-07
32156	RNASET2	-1.88674	4.38187	33.5497	6.95e-09	1.08e-07
36198	RP11-152C15.1	2.20737	3.94679	33.5135	7.08e-09	1.1e-07
49656	SERINC5	-1.70569	3.70472	33.5063	7.1e-09	1.1e-07
45467	RP11-800A3.7	3.34224	-0.106001	33.4808	7.2e-09	1.12e-07
4695	ACTB	1.64785	12.0943	33.4588	7.28e-09	1.13e-07
52995	TMEM258	-1.05071	5.4156	33.4315	7.38e-09	1.14e-07
21785	LINC00920	-3.25159	0.0729057	33.4119	7.46e-09	1.15e-07
17092	GLB1L	-1.54655	3.73994	33.4083	7.47e-09	1.15e-07
17186	GMNN	2.52095	3.13737	33.3882	7.55e-09	1.16e-07
26235	NRCAM	-3.77248	5.21816	33.3847	7.56e-09	1.17e-07
49358	SCARB2	-1.47342	8.71378	33.3752	7.6e-09	1.17e-07
9796	CDCA3	2.35109	4.0326	33.3713	7.61e-09	1.17e-07
15054	EIF5A	1.32447	8.48583	33.3663	7.63e-09	1.17e-07
27646	PALM2	-2.63112	2.98401	33.3597	7.66e-09	1.18e-07
14450	DOCK5	1.59809	6.26362	33.3582	7.67e-09	1.18e-07
21277	LGI4	-3.62604	-0.628497	33.35	7.7e-09	1.18e-07
14251	DLG4	-1.15041	5.27566	33.3236	7.8e-09	1.19e-07
27849	PCDHGC3	-1.59181	8.55838	33.3125	7.85e-09	1.2e-07
11136	CSDC2	-1.7754	1.87995	33.3079	7.87e-09	1.2e-07
51891	SUFU	-1.28377	5.47243	33.2997	7.9e-09	1.21e-07
15737	FAM207A	1.61972	2.55313	33.269	8.03e-09	1.22e-07
17572	GRIN3A	-1.93691	1.25057	33.2665	8.04e-09	1.22e-07
54325	UBALD2	-1.36482	4.43703	33.2188	8.23e-09	1.25e-07
35048	RP11-106M3.2	-3.10153	0.421727	33.2133	8.26e-09	1.26e-07
26535	OLFM2	-2.79493	0.538683	33.1962	8.33e-09	1.27e-07
7873	BCAR3	1.35555	6.26498	33.157	8.5e-09	1.29e-07
53212	TNPO1P2	1.52959	4.05779	33.151	8.53e-09	1.29e-07
7452	ASNS	1.44574	4.98937	33.1279	8.63e-09	1.31e-07
21083	LAMA3	2.34533	4.66145	33.1013	8.75e-09	1.32e-07
4809	ADAMTS1	3.43486	6.93307	33.0747	8.87e-09	1.34e-07
3815	AC105053.4	-3.34579	-0.355206	33.0672	8.9e-09	1.34e-07
14585	DSN1	1.89961	3.51873	33.0312	9.07e-09	1.37e-07
49172	RTN4RL2	-4.12501	1.5977	33.0016	9.21e-09	1.39e-07
49609	SEPN1	-1.11801	8.00686	32.9704	9.36e-09	1.41e-07
54187	TULP4	-1.16016	5.09812	32.9147	9.63e-09	1.45e-07
29894	RALGPS2	1.86284	5.39394	32.882	9.79e-09	1.47e-07
16380	FMNL3	-1.8452	5.826	32.862	9.89e-09	1.49e-07
28776	POTEF	1.74761	2.82517	32.8589	9.91e-09	1.49e-07
51774	STIL	2.87286	3.89821	32.8394	1e-08	1.5e-07
22355	LY6E	-1.98784	7.52473	32.8153	1.01e-08	1.52e-07
7432	ASF1B	5.44492	3.65046	32.8106	1.02e-08	1.52e-07
7807	BACH2	-3.87233	1.37639	32.7878	1.03e-08	1.54e-07
29630	PTTG3P	2.99625	2.14585	32.7482	1.05e-08	1.57e-07
10011	CENPI	3.70324	2.89627	32.6967	1.08e-08	1.61e-07
55801	ZFP36L2	1.47278	5.83432	32.6533	1.1e-08	1.64e-07
27446	OS9	-1.41133	8.73796	32.6447	1.11e-08	1.65e-07
17809	GUCY1B3	-2.05899	4.06244	32.6314	1.11e-08	1.66e-07
9395	CCDC137	1.31157	4.46017	32.5303	1.17e-08	1.74e-07
22122	LPAR6	-2.89562	1.56045	32.5057	1.19e-08	1.77e-07
17180	GMFB	1.01343	6.13762	32.4924	1.2e-08	1.78e-07
49254	SAE1	1.14547	6.87772	32.47	1.21e-08	1.79e-07
21088	LAMB3	-2.11459	4.94656	32.433	1.23e-08	1.83e-07
52488	TES	1.61226	7.20943	32.4202	1.24e-08	1.84e-07
25626	NDRG2	-3.59256	1.01912	32.3955	1.26e-08	1.86e-07
8647	C1QTNF6	-2.15677	2.18435	32.3949	1.26e-08	1.86e-07
53073	TMEM8B	-1.48446	3.89175	32.3792	1.27e-08	1.87e-07
49432	SCN8A	1.4067	4.39297	32.3775	1.27e-08	1.87e-07
9823	CDH24	-1.52386	4.85847	32.311	1.31e-08	1.94e-07
29124	PRG4	-5.03915	3.01266	32.2879	1.33e-08	1.96e-07
13819	DAW1	6.10486	2.19782	32.1769	1.41e-08	2.07e-07
52556	TFPI2	2.22579	8.38683	32.169	1.41e-08	2.08e-07
53122	TMSB15A	3.56571	0.720505	32.1671	1.41e-08	2.08e-07
10868	CPNE7	3.79216	2.59389	32.166	1.42e-08	2.08e-07
6627	AP000349.1	-4.74559	-0.769714	32.1499	1.43e-08	2.09e-07
37346	RP11-21L23.2	-3.6786	1.86132	32.1468	1.43e-08	2.09e-07
9205	CAPN3	-2.4121	1.62788	32.1375	1.44e-08	2.1e-07
22733	MCF2L2	-2.4213	-0.295927	32.0225	1.52e-08	2.23e-07
25387	MZF1	-1.36075	4.41088	31.9925	1.55e-08	2.26e-07
20278	KCNQ5	1.92606	4.30117	31.9919	1.55e-08	2.26e-07
35429	RP11-1151B14.4	3.18609	1.56979	31.9744	1.56e-08	2.28e-07
56091	ZNF404	-1.67734	2.47287	31.9551	1.58e-08	2.3e-07
35049	RP11-106M3.3	-1.62025	2.17994	31.9407	1.59e-08	2.31e-07
8136	BRINP2	-4.60483	0.474416	31.8822	1.64e-08	2.38e-07
27324	OR7E38P	2.45804	1.95394	31.8424	1.67e-08	2.43e-07
15853	FAM49A	-3.55862	1.30138	31.8323	1.68e-08	2.44e-07
25761	NEK7	1.97651	6.83456	31.8098	1.7e-08	2.46e-07
27813	PCDHB11	-3.1566	0.326238	31.8001	1.71e-08	2.47e-07
20463	KIF20B	2.78552	4.40581	31.799	1.71e-08	2.47e-07
28681	POLE2	3.74965	1.42138	31.7877	1.72e-08	2.49e-07
25002	MTHFR	-1.07985	4.3867	31.7798	1.73e-08	2.49e-07
9024	C9orf40	1.6289	2.5991	31.7748	1.73e-08	2.5e-07
29589	PTPN22	-2.02412	2.57771	31.7567	1.75e-08	2.52e-07
46580	RP13-463N16.6	2.3115	0.665546	31.7512	1.75e-08	2.52e-07
20806	KRT7	6.59256	6.68326	31.6976	1.8e-08	2.59e-07
30032	RBL1	2.07459	3.35379	31.689	1.81e-08	2.6e-07
32198	RNF152	3.37902	3.98513	31.6539	1.84e-08	2.65e-07
16832	GAPDHP65	1.17536	8.83261	31.6449	1.85e-08	2.66e-07
9605	CCNYL1	1.01167	4.991	31.6337	1.86e-08	2.67e-07
28588	PMCH	-6.57575	2.1469	31.6333	1.86e-08	2.67e-07
49194	RUVBL2	1.03051	6.13619	31.5715	1.92e-08	2.75e-07
21191	LDB1	-1.05641	5.8551	31.5504	1.94e-08	2.78e-07
22768	MDGA1	-1.29393	6.32582	31.5058	1.99e-08	2.84e-07
29213	PROCR	-1.34228	5.24145	31.497	2e-08	2.85e-07
28759	POP1	1.67989	3.94235	31.4906	2e-08	2.86e-07
15455	EYA1	-2.45058	1.09023	31.4829	2.01e-08	2.87e-07
11082	CRMP1	-1.40045	4.59683	31.4558	2.04e-08	2.9e-07
5062	AGA	-1.19054	5.02632	31.4556	2.04e-08	2.9e-07
16690	GABBR1	-1.77121	5.02735	31.4355	2.06e-08	2.93e-07
49892	SHOX	1.52166	4.84436	31.4288	2.07e-08	2.94e-07
16966	GEM	-4.06473	5.96578	31.3918	2.11e-08	2.99e-07
25376	MYPN	6.76941	2.16143	31.3759	2.13e-08	3.01e-07
10020	CENPQ	1.96514	2.05311	31.3412	2.16e-08	3.06e-07
17369	GPD1	-3.25401	-0.600887	31.3238	2.18e-08	3.09e-07
53730	TRIM38	-1.10496	5.026	31.3231	2.18e-08	3.09e-07
53848	TRNP1	2.8799	4.76948	31.3009	2.21e-08	3.12e-07
51719	STAC	2.8939	2.45571	31.2996	2.21e-08	3.12e-07
9588	CCNG2	-1.48987	5.03961	31.2372	2.28e-08	3.22e-07
21367	LINC00152	2.82079	4.59671	31.1952	2.33e-08	3.29e-07
54114	TUBA1B	1.99944	10.1221	31.1919	2.34e-08	3.29e-07
30200	RECK	1.84785	6.85324	31.1361	2.41e-08	3.38e-07
20691	KRT15	2.10995	1.34412	31.1349	2.41e-08	3.38e-07
27818	PCDHB16	-2.5813	1.55615	31.1196	2.43e-08	3.41e-07
54115	TUBA1C	1.69696	8.64956	31.1048	2.44e-08	3.43e-07
16341	FLCN	-1.15292	5.40657	31.0919	2.46e-08	3.45e-07
7360	ARPC5	1.11707	7.63272	31.0398	2.53e-08	3.54e-07
8355	BYSL	1.2769	4.32774	31.035	2.53e-08	3.54e-07
55192	WDR76	2.79089	3.27358	31.0295	2.54e-08	3.55e-07
34955	RP11-1033A18.1	1.15301	8.13194	30.9345	2.67e-08	3.73e-07
30020	RBBP7	-1.12601	7.68045	30.9301	2.67e-08	3.73e-07
53133	TMTC2	-1.2362	3.07879	30.9224	2.69e-08	3.74e-07
47430	RP4-798P15.3	-2.205	1.44261	30.9222	2.69e-08	3.74e-07
52415	TCTN1	-1.50935	5.6201	30.8817	2.74e-08	3.82e-07
28887	PPIF	1.47812	6.11781	30.8704	2.76e-08	3.83e-07
7147	ARAP3	-1.21961	4.24447	30.8645	2.77e-08	3.84e-07
29670	PXMP2	1.48975	3.12843	30.8615	2.77e-08	3.85e-07
15447	EXPH5	-2.0868	0.50713	30.8265	2.82e-08	3.91e-07
49821	SH2D4A	1.5788	4.73661	30.8161	2.84e-08	3.93e-07
22144	LPXN	2.32065	6.48731	30.8122	2.84e-08	3.93e-07
14564	DRP2	-1.38481	5.21533	30.81	2.85e-08	3.93e-07
10753	CORO1C	1.18601	8.73888	30.8082	2.85e-08	3.93e-07
7823	BAIAP2-AS1	-1.02558	4.7572	30.8071	2.85e-08	3.93e-07
30405	RILP	-1.52508	2.96947	30.804	2.85e-08	3.94e-07
19045	IDUA	-1.71197	4.90168	30.785	2.88e-08	3.97e-07
55302	WSB2	1.43437	7.22862	30.7611	2.92e-08	4.02e-07
17875	H2AFZP3	2.15121	4.23539	30.7424	2.95e-08	4.05e-07
8489	C14orf37	-1.23517	5.00078	30.7124	2.99e-08	4.11e-07
7243	ARHGEF3	-2.45602	6.18771	30.6982	3.01e-08	4.14e-07
29844	RAD18	1.49019	4.2677	30.6527	3.09e-08	4.24e-07
8842	C3orf58	-1.51409	4.50326	30.6333	3.12e-08	4.27e-07
30308	RGMA	-3.37378	3.53157	30.6288	3.12e-08	4.28e-07
25014	MTMR2	0.980495	5.91431	30.6183	3.14e-08	4.3e-07
26325	NTNG2	-1.33065	4.43239	30.5662	3.23e-08	4.41e-07
19043	IDS	-1.14762	8.11662	30.5633	3.23e-08	4.42e-07
53148	TNFAIP6	-4.52095	2.75343	30.5597	3.24e-08	4.42e-07
21906	LINC01085	3.27412	1.44204	30.4859	3.36e-08	4.59e-07
53252	TOMM5	1.03342	5.91181	30.4301	3.46e-08	4.72e-07
52930	TMEM200A	2.03501	7.50533	30.4248	3.47e-08	4.73e-07
18847	HSP90AA4P	1.27478	4.13255	30.367	3.58e-08	4.87e-07
55351	XKR5	3.33247	0.519934	30.3499	3.61e-08	4.9e-07
10667	COL27A1	-1.83622	5.85642	30.3437	3.62e-08	4.92e-07
6565	ANXA6	1.14769	8.90157	30.3391	3.63e-08	4.92e-07
20513	KIRREL3	2.11822	3.43812	30.284	3.73e-08	5.06e-07
20472	KIF26B	-2.4937	3.23801	30.2096	3.88e-08	5.25e-07
6251	ALDH4A1	1.92185	4.32287	30.1954	3.91e-08	5.29e-07
53480	TRAPPC1	0.962589	6.19562	30.1907	3.92e-08	5.3e-07
25870	NID2	-1.58583	7.5545	30.1328	4.03e-08	5.45e-07
10274	CHST6	-3.22554	1.52957	30.1058	4.09e-08	5.52e-07
7067	APLP2	-1.55635	9.89852	30.0932	4.12e-08	5.56e-07
20387	KIAA0895L	-1.92949	4.97693	30.087	4.13e-08	5.57e-07
49851	SH3RF3	1.41191	3.90829	30.0495	4.21e-08	5.67e-07
54571	UNC13D	-3.31845	-0.332991	30.0471	4.22e-08	5.68e-07
53159	TNFRSF12A	1.61331	7.37822	30.0175	4.28e-08	5.76e-07
25521	NBEA	-1.25513	4.12937	29.9942	4.33e-08	5.82e-07
14896	EFNB1	-1.47158	4.90921	29.9914	4.34e-08	5.83e-07
49944	SIL1	-1.94607	6.69865	29.9581	4.41e-08	5.92e-07
14769	ECI2	1.50634	7.40697	29.9555	4.42e-08	5.93e-07
49622	38596	-1.546	4.26157	29.9387	4.46e-08	5.97e-07
30389	RHOU	-2.02687	1.32847	29.9386	4.46e-08	5.97e-07
25561	NCAPG2	3.00195	4.99433	29.8711	4.62e-08	6.17e-07
14190	DICER1-AS1	-2.21548	0.0891041	29.8621	4.64e-08	6.2e-07
13430	CTSC	-1.5194	6.02008	29.8433	4.68e-08	6.25e-07
49803	SGOL2	2.63014	3.72689	29.8366	4.7e-08	6.27e-07
50407	SLC6A6	-1.9114	8.0228	29.7747	4.85e-08	6.47e-07
32208	RNF175	-3.84623	-0.0406961	29.77	4.86e-08	6.48e-07
18167	HIP1R	-1.26077	4.01283	29.7657	4.88e-08	6.49e-07
5654	AL163636.6	-2.53428	3.25349	29.7544	4.9e-08	6.52e-07
14143	DHFRP1	1.82994	3.20476	29.7345	4.95e-08	6.58e-07
24610	MPG	-0.964128	6.06083	29.7269	4.97e-08	6.6e-07
30181	RCN3	-1.38867	7.39821	29.7182	5e-08	6.62e-07
22278	LRRK2	-1.88366	4.4475	29.7027	5.04e-08	6.67e-07
29770	RAB3B	1.73453	7.31193	29.6898	5.07e-08	6.71e-07
20985	KRTCAP2	-1.29214	5.31414	29.6698	5.12e-08	6.78e-07
9196	CAPN1	1.0314	7.46876	29.6667	5.13e-08	6.78e-07
46569	RP13-39P12.3	-2.41461	0.407926	29.6663	5.13e-08	6.78e-07
29503	PTCHD4	-1.36139	3.95678	29.6422	5.2e-08	6.86e-07
56329	ZNF704	-2.52143	0.854664	29.6364	5.21e-08	6.87e-07
21767	LINC00893	-2.63818	0.835022	29.6324	5.22e-08	6.88e-07
50053	SLC16A9	2.70756	4.40202	29.6213	5.25e-08	6.91e-07
39522	RP11-353B9.1	-2.47606	1.64042	29.6001	5.31e-08	6.98e-07
9826	CDH4	3.25864	1.85256	29.5682	5.4e-08	7.09e-07
27904	PCSK7	1.74598	7.20158	29.4981	5.6e-08	7.35e-07
54268	U47924.31	-1.55764	1.37894	29.49	5.62e-08	7.37e-07
55511	YDJC	1.44251	3.55694	29.4671	5.69e-08	7.45e-07
18097	HEXDC	-1.62364	3.3868	29.4662	5.69e-08	7.45e-07
51969	SUV39H1	1.8369	3.02705	29.4576	5.72e-08	7.48e-07
17793	GTPBP4	1.02916	6.18964	29.4517	5.73e-08	7.5e-07
55235	WHSC1	1.40551	6.67921	29.3918	5.91e-08	7.72e-07
7060	APIP	1.38237	3.77278	29.3807	5.95e-08	7.76e-07
56134	ZNF469	1.56911	4.81394	29.3725	5.97e-08	7.79e-07
51361	SPATA6	-1.99688	2.88614	29.3451	6.06e-08	7.89e-07
54072	TTPAL	1.19476	5.43722	29.3413	6.07e-08	7.9e-07
24571	MOK	2.53042	6.08813	29.3252	6.12e-08	7.96e-07
7400	ASAP1	1.14084	7.21905	29.3202	6.14e-08	7.98e-07
24508	MME	-2.09512	5.29569	29.3075	6.18e-08	8.02e-07
22209	LRRC32	-1.82281	4.29467	29.2854	6.25e-08	8.11e-07
27987	PDK4	-4.17033	0.00756361	29.2845	6.25e-08	8.11e-07
25451	NAMPTL	-1.59718	6.64729	29.2177	6.47e-08	8.38e-07
53933	TSPAN32	-2.73874	1.30196	29.2035	6.52e-08	8.44e-07
28661	PODNL1	-1.85425	2.42848	29.1988	6.53e-08	8.45e-07
22168	LRP1	-2.05111	11.4689	29.1836	6.58e-08	8.51e-07
4667	ACPL2	-1.8502	4.6122	29.1801	6.6e-08	8.52e-07
16783	GAPDHP1	1.15453	8.88472	29.1781	6.6e-08	8.52e-07
9261	CASD1	-1.15142	4.07099	29.1501	6.7e-08	8.64e-07
28548	PLIN4	-2.82694	1.27429	29.1211	6.8e-08	8.76e-07
27974	PDHX	0.997517	5.04435	29.0499	7.05e-08	9.08e-07
28818	PPAP2C	-2.14029	2.33092	29.0213	7.16e-08	9.21e-07
7180	ARHGAP11A	2.57013	5.30233	29.0202	7.16e-08	9.21e-07
19770	INPP5D	-3.69201	0.954042	29.0108	7.2e-08	9.25e-07
35577	RP11-121L10.3	2.01977	4.56122	28.9724	7.34e-08	9.42e-07
35322	RP11-111G23.1	2.57597	2.36	28.9329	7.49e-08	9.61e-07
16869	GATA6	2.74523	4.98674	28.8961	7.64e-08	9.79e-07
53743	TRIM47	-2.49112	4.28904	28.839	7.87e-08	1.01e-06
25771	NENF	-1.19868	5.73869	28.8283	7.91e-08	1.01e-06
29508	PTEN	-1.11121	6.14907	28.825	7.92e-08	1.01e-06
50490	SLITRK6	-6.11191	0.913579	28.8144	7.97e-08	1.02e-06
13880	DCK	1.31565	4.40417	28.8036	8.01e-08	1.02e-06
22517	MAN1A2	-0.95762	6.59066	28.8032	8.01e-08	1.02e-06
17546	GREM1	5.32414	9.45137	28.7922	8.06e-08	1.03e-06
7943	BEGAIN	-4.70471	-0.795456	28.7886	8.07e-08	1.03e-06
22073	LMNB1	3.52184	4.7832	28.7478	8.24e-08	1.05e-06
51978	SVEP1	2.25247	7.07608	28.7307	8.32e-08	1.06e-06
56237	ZNF589	-1.35414	3.54527	28.7247	8.34e-08	1.06e-06
10055	CEP78	1.19802	3.94765	28.7165	8.38e-08	1.06e-06
17992	HCG4P5	-1.91919	0.866838	28.7052	8.43e-08	1.07e-06
52937	TMEM205	-1.18556	4.62902	28.695	8.47e-08	1.07e-06
35856	RP11-134K13.2	1.5023	3.23035	28.6619	8.62e-08	1.09e-06
52773	TMBIM4	-0.980416	5.83049	28.6583	8.63e-08	1.09e-06
24881	MST1	-1.9775	2.55899	28.6581	8.64e-08	1.09e-06
28452	PLA2G6	-2.01588	3.4387	28.6444	8.7e-08	1.1e-06
14925	EGR2	-6.06001	3.61917	28.6135	8.84e-08	1.12e-06
22225	LRRC37A7P	-3.12254	-1.001	28.5968	8.91e-08	1.12e-06
8206	BTG2	-1.85668	3.76582	28.5886	8.95e-08	1.13e-06
52732	TLR1	-2.57702	0.581855	28.5797	8.99e-08	1.13e-06
13429	CTSB	-1.26468	11.0116	28.5734	9.02e-08	1.14e-06
38124	RP11-277P12.20	-3.66422	0.0405279	28.5619	9.08e-08	1.14e-06
18115	HHIP	2.51666	4.04172	28.5378	9.19e-08	1.15e-06
28478	PLCD4	-1.80909	3.58395	28.5341	9.21e-08	1.16e-06
51854	STX1B	-1.72812	4.50769	28.5289	9.23e-08	1.16e-06
9705	CD3EAP	1.50134	3.98855	28.5058	9.34e-08	1.17e-06
16556	FST	3.64887	6.58334	28.4344	9.69e-08	1.21e-06
9828	CDH6	0.976116	6.8305	28.4244	9.74e-08	1.22e-06
17523	GRAMD1B	-1.28191	4.34064	28.4175	9.78e-08	1.22e-06
22998	MIA3	-0.942841	6.6529	28.3746	1e-07	1.25e-06
51591	SRSF5	-1.10119	7.30322	28.3431	1.02e-07	1.27e-06
18067	HEPH	-1.87821	7.1508	28.3405	1.02e-07	1.27e-06
14785	EDEM2	-1.34614	5.60809	28.3195	1.03e-07	1.28e-06
22663	MAST2	-0.904743	6.41108	28.2739	1.05e-07	1.31e-06
9217	CAPS2	-1.62346	1.10646	28.2638	1.06e-07	1.32e-06
34252	ROM1	-1.43484	2.64591	28.2595	1.06e-07	1.32e-06
25467	NANOS1	-1.36519	2.54521	28.2371	1.07e-07	1.33e-06
10349	CKAP2	2.03739	5.61648	28.217	1.08e-07	1.35e-06
10853	CPED1	1.55861	4.07414	28.2155	1.09e-07	1.35e-06
38325	RP11-292B8.1	2.48019	1.96854	28.2057	1.09e-07	1.35e-06
9852	CDK2	1.68687	4.98042	28.2048	1.09e-07	1.35e-06
7512	ATF7	-0.872447	5.57329	28.1995	1.09e-07	1.35e-06
29464	PSME4	1.17341	6.90308	28.1848	1.1e-07	1.36e-06
28474	PLCB3	0.933083	5.62792	28.1822	1.1e-07	1.36e-06
50121	SLC25A15	1.35491	2.5685	28.1516	1.12e-07	1.39e-06
29941	RAPH1	1.81926	7.09937	28.1478	1.12e-07	1.39e-06
4470	AC156455.1	4.86755	-0.852253	28.1323	1.13e-07	1.4e-06
16528	FRMPD1	2.56988	0.843488	28.1171	1.14e-07	1.41e-06
21113	LAPTM4B	-1.38245	6.24755	28.1008	1.15e-07	1.42e-06
30161	RCBTB2	-1.32662	4.00078	28.0859	1.16e-07	1.43e-06
7366	ARRB1	-2.29716	3.90412	28.0843	1.16e-07	1.43e-06
28678	POLDIP2	0.946901	6.75546	28.065	1.17e-07	1.44e-06
32250	RNF41	0.904586	5.90854	28.0374	1.19e-07	1.46e-06
20711	KRT18P17	2.98511	2.2737	28.0351	1.19e-07	1.46e-06
22182	LRPAP1	-1.37528	7.97416	28.031	1.19e-07	1.46e-06
19028	ID3	1.55326	7.37599	28.0309	1.19e-07	1.46e-06
56176	ZNF526	1.22016	3.66528	27.9706	1.23e-07	1.51e-06
28461	PLAG1	-1.43065	2.9944	27.9372	1.25e-07	1.53e-06
22345	LURAP1	-1.76511	1.69	27.8846	1.29e-07	1.57e-06
54897	VHL	-0.938592	5.20116	27.8656	1.3e-07	1.59e-06
56200	ZNF558	-0.998576	4.09394	27.8602	1.3e-07	1.59e-06
51192	SOBP	-1.86649	4.21925	27.8369	1.32e-07	1.61e-06
20723	KRT18P28	2.91013	1.76911	27.8238	1.33e-07	1.62e-06
34573	RP1-261G23.7	-2.78883	0.804674	27.8218	1.33e-07	1.62e-06
49705	SESN3	-1.8037	5.89104	27.8096	1.34e-07	1.63e-06
16521	FRMD4B	3.31305	0.49271	27.8087	1.34e-07	1.63e-06
19122	IFRD2	1.02585	5.377	27.8068	1.34e-07	1.63e-06
16289	FHL2	1.39215	7.94986	27.7926	1.35e-07	1.64e-06
10102	CFL1P4	1.43082	3.03556	27.7806	1.36e-07	1.65e-06
10695	COL9A2	-3.22291	2.78162	27.755	1.38e-07	1.67e-06
22853	MEGF10	-5.94497	-1.17309	27.7476	1.38e-07	1.67e-06
41763	RP11-475N22.4	2.06955	2.02654	27.7473	1.38e-07	1.67e-06
38566	RP11-303E16.2	2.72662	1.89494	27.7459	1.38e-07	1.67e-06
2084	AC017002.1	-3.2509	-0.865123	27.7217	1.4e-07	1.69e-06
25975	NME1	0.996921	6.43691	27.7183	1.4e-07	1.69e-06
56046	ZNF333	-1.22174	3.22572	27.685	1.43e-07	1.72e-06
18846	HSP90AA1	1.16633	10.2014	27.6657	1.44e-07	1.74e-06
20733	KRT18P38	2.23246	2.15098	27.6488	1.45e-07	1.75e-06
29839	RACGAP1	2.10702	5.46902	27.6446	1.46e-07	1.75e-06
9778	CDC42EP2	1.43338	4.53552	27.6416	1.46e-07	1.75e-06
29970	RASAL2	1.11809	5.64346	27.6415	1.46e-07	1.75e-06
9799	CDCA7	3.36425	2.10325	27.6366	1.46e-07	1.76e-06
48121	RPL13AP20	3.299	0.246859	27.6345	1.47e-07	1.76e-06
14634	DUSP23	-1.60813	4.32495	27.6143	1.48e-07	1.78e-06
52565	TGFB1I1	1.09457	6.63223	27.6076	1.49e-07	1.78e-06
43406	RP11-58K22.5	-3.41308	0.210316	27.6021	1.49e-07	1.78e-06
14404	DNHD1	-1.44571	2.68264	27.6006	1.49e-07	1.78e-06
50468	SLCO3A1	-1.26436	4.32823	27.5717	1.51e-07	1.81e-06
14141	DHFR	1.65222	5.30789	27.5693	1.52e-07	1.81e-06
50070	SLC1A1	1.28402	5.00125	27.5486	1.53e-07	1.83e-06
55956	ZNF217	0.988527	5.60131	27.5196	1.56e-07	1.86e-06
20705	KRT18P11	2.51834	3.05689	27.5166	1.56e-07	1.86e-06
19033	IDH2	1.57111	6.24199	27.5116	1.56e-07	1.86e-06
23339	MIR29A	3.12448	2.90214	27.501	1.57e-07	1.87e-06
26001	NMT2	1.95665	5.98388	27.4782	1.59e-07	1.89e-06
29838	RAC3	2.04373	2.21782	27.4618	1.6e-07	1.9e-06
52221	TBC1D16	-0.951667	6.15212	27.4515	1.61e-07	1.91e-06
7205	ARHGAP32	-1.15486	4.46062	27.4436	1.62e-07	1.92e-06
20188	KCNAB1	-2.28915	1.47156	27.4246	1.63e-07	1.94e-06
25450	NAMPT	-1.6837	7.09274	27.4199	1.64e-07	1.94e-06
19731	IMPDH1	1.08031	5.23569	27.4061	1.65e-07	1.95e-06
5201	AKAP17A	-0.998908	5.52961	27.3542	1.69e-07	2e-06
4823	ADAMTS4	-2.84768	4.17919	27.3507	1.7e-07	2.01e-06
54582	UNC80	-3.61222	-0.558211	27.3501	1.7e-07	2.01e-06
28634	PNMAL1	-1.7781	3.28594	27.3394	1.71e-07	2.02e-06
50107	SLC23A2	-1.70649	6.75968	27.3269	1.72e-07	2.03e-06
16312	FKBP10	-1.10746	9.18232	27.324	1.72e-07	2.03e-06
26320	NTN1	-4.65792	0.578645	27.3214	1.72e-07	2.03e-06
17436	GPR162	-1.99491	2.06263	27.2973	1.74e-07	2.05e-06
10191	CHI3L1	-7.5793	9.26792	27.2178	1.82e-07	2.14e-06
10751	CORO1A	2.12094	1.45146	27.2143	1.82e-07	2.14e-06
14891	EFNA1	-3.91923	1.37968	27.2024	1.83e-07	2.15e-06
8418	C11orf68	1.09621	6.07682	27.1923	1.84e-07	2.16e-06
54499	UCN2	-2.27744	2.09957	27.1661	1.87e-07	2.19e-06
40113	RP11-386G11.10	2.58074	5.68855	27.1396	1.89e-07	2.22e-06
13871	DCBLD2	1.45891	9.97348	27.1178	1.91e-07	2.24e-06
66	ABCA8	-3.08952	5.37858	27.1079	1.92e-07	2.25e-06
22382	LYPD6B	6.2524	1.82186	27.0812	1.95e-07	2.28e-06
8035	BMPR1B	-2.59094	1.20582	27.0748	1.96e-07	2.29e-06
30091	RBMS2	1.10183	4.63372	27.0605	1.97e-07	2.3e-06
51870	STYK1	3.60127	-0.431186	27.0503	1.98e-07	2.31e-06
5557	AL139819.1	1.90418	4.15552	27.0498	1.98e-07	2.31e-06
9669	CD200	1.48382	5.45722	27.048	1.98e-07	2.31e-06
10031	CEP128	2.45516	2.16103	27.0359	2e-07	2.33e-06
51381	SPDL1	1.74078	4.70403	27.0314	2e-07	2.33e-06
7115	APP	-1.1994	10.3043	26.9824	2.05e-07	2.39e-06
12233	CTD-2027G2.1	2.31759	1.30974	26.953	2.08e-07	2.42e-06
8176	BTBD3	-1.45733	6.22823	26.951	2.09e-07	2.42e-06
16323	FKBP4	0.866951	5.76422	26.9388	2.1e-07	2.44e-06
14604	DTX1	-1.89112	0.345905	26.9117	2.13e-07	2.47e-06
29775	RAB3IL1	-2.08901	3.32197	26.9083	2.13e-07	2.47e-06
42151	RP11-4K3__A.5	1.24493	4.64773	26.881	2.16e-07	2.5e-06
26241	NRG1	3.84935	2.39165	26.8747	2.17e-07	2.51e-06
17368	GPCPD1	-1.25958	4.11131	26.8531	2.2e-07	2.54e-06
9362	CCDC102B	-3.21011	3.35212	26.835	2.22e-07	2.56e-06
17171	GM2A	-1.12963	6.13325	26.8277	2.22e-07	2.57e-06
18427	HMGCR	-0.96382	6.70919	26.8045	2.25e-07	2.6e-06
42841	RP11-54A9.1	2.57843	1.11191	26.7969	2.26e-07	2.61e-06
11612	CTB-58E17.1	-1.66354	0.536412	26.7853	2.27e-07	2.62e-06
16782	GAPDH	1.16921	11.4839	26.7674	2.29e-07	2.64e-06
29676	PYCR1	1.27503	5.73743	26.7537	2.31e-07	2.66e-06
6376	AMY2B	-3.21527	2.48285	26.7337	2.34e-07	2.68e-06
28465	PLAU	1.79214	7.38283	26.7187	2.35e-07	2.7e-06
18801	HSD11B1	-5.52679	2.8669	26.6983	2.38e-07	2.73e-06
28580	PLXNB1	-1.19581	6.37469	26.6968	2.38e-07	2.73e-06
10703	COLGALT2	-2.72111	2.71748	26.6952	2.38e-07	2.73e-06
8454	C12orf57	-1.01047	6.02244	26.6873	2.39e-07	2.74e-06
49975	SIX5	-1.08939	4.41812	26.6815	2.4e-07	2.75e-06
13587	CYB5R2	-1.46993	4.06627	26.6729	2.41e-07	2.75e-06
21256	LGALS1	1.06302	10.2349	26.6726	2.41e-07	2.75e-06
18018	HDAC6	-1.09198	4.88621	26.6619	2.42e-07	2.77e-06
52819	TMEM106C	1.04153	5.18412	26.6598	2.43e-07	2.77e-06
24879	MSRB3	1.54732	7.13517	26.6511	2.44e-07	2.78e-06
17068	GJB2	-4.0978	3.59097	26.6507	2.44e-07	2.78e-06
9696	CD302	-2.75329	3.03452	26.6503	2.44e-07	2.78e-06
17527	GRAMD4	-1.10694	3.8356	26.5837	2.52e-07	2.87e-06
21942	LINC01133	4.30682	0.391764	26.5828	2.52e-07	2.87e-06
6701	AP000580.1	3.04786	-0.576706	26.5795	2.53e-07	2.87e-06
56566	ZWILCH	1.37804	4.71263	26.5559	2.56e-07	2.91e-06
18994	HYAL2	-1.04747	6.07745	26.5409	2.58e-07	2.93e-06
28519	PLEKHG1	-2.25242	1.66663	26.5341	2.59e-07	2.94e-06
52739	TLR6	-1.34577	2.83255	26.526	2.6e-07	2.95e-06
50016	SLC12A2	-2.24033	7.4754	26.5165	2.61e-07	2.96e-06
18170	HIPK3	-1.12613	6.09667	26.482	2.66e-07	3.01e-06
22965	MFSD6	-1.37856	5.39512	26.477	2.67e-07	3.02e-06
22960	MFSD2A	1.90727	2.42035	26.4723	2.67e-07	3.02e-06
16766	GALNT7	-1.03927	5.78734	26.453	2.7e-07	3.05e-06
16401	FNBP1L	-1.00801	5.85747	26.4033	2.77e-07	3.13e-06
16025	FARSB	1.11612	5.82474	26.3937	2.78e-07	3.14e-06
19922	ITGA10	-4.5112	6.75729	26.3524	2.84e-07	3.21e-06
26079	NPAS3	-2.7026	-0.253825	26.3512	2.85e-07	3.21e-06
54	ABCA1	-1.47999	5.34344	26.349	2.85e-07	3.21e-06
32139	RNASE4	-1.92844	4.76128	26.3463	2.85e-07	3.21e-06
8584	C18orf54	2.05189	2.27823	26.3319	2.88e-07	3.23e-06
20791	KRT34	8.15627	3.82784	26.3278	2.88e-07	3.24e-06
53309	TPGS2	0.923053	6.83725	26.314	2.9e-07	3.26e-06
21690	LINC00669	2.92919	-0.376697	26.3128	2.9e-07	3.26e-06
50344	SLC44A1	-1.13141	6.00712	26.2824	2.95e-07	3.31e-06
49573	SEMA3D	-2.37419	5.38118	26.2796	2.95e-07	3.31e-06
25749	NEK10	2.0604	3.34467	26.2671	2.97e-07	3.33e-06
22626	38047	3.17785	5.33072	26.2547	2.99e-07	3.35e-06
14644	DUSP7	0.967077	4.44527	26.2459	3.01e-07	3.36e-06
17540	GRB10	1.13693	4.96781	26.2349	3.02e-07	3.38e-06
38427	RP11-297M9.2	-2.69998	1.54879	26.2295	3.03e-07	3.38e-06
10086	CFB	-3.17245	7.44872	26.2158	3.05e-07	3.4e-06
52797	TMED10	-1.22484	8.81571	26.1832	3.11e-07	3.46e-06
14252	DLG5	-1.20206	7.49832	26.1794	3.11e-07	3.46e-06
25511	NAV1	1.48008	7.91784	26.1542	3.15e-07	3.51e-06
16765	GALNT6	-2.70327	4.44515	26.1461	3.17e-07	3.52e-06
1353	AC009237.17	2.87222	0.380105	26.1263	3.2e-07	3.55e-06
1360	AC009238.7	2.87222	0.380105	26.1263	3.2e-07	3.55e-06
29747	RAB23	1.11997	5.03478	26.1123	3.22e-07	3.57e-06
14496	DPP3	1.03963	5.66785	26.1071	3.23e-07	3.58e-06
16101	FBXO38	-0.91583	5.72164	26.093	3.25e-07	3.61e-06
9552	CCL26	3.52746	0.992589	26.0851	3.27e-07	3.62e-06
50660	SNHG1	1.34746	4.55976	26.0612	3.31e-07	3.66e-06
21717	LINC00702	3.13884	1.85938	26.0398	3.34e-07	3.7e-06
15303	ERCC6-PGBD3	1.93223	4.54111	26.0348	3.35e-07	3.71e-06
51730	STAG3L5P-PVRIG2P-PILRB	-1.76931	3.63192	26.0142	3.39e-07	3.74e-06
29480	PSRC1	2.19031	3.37259	26.0139	3.39e-07	3.74e-06
22060	LMAN2	-1.06479	7.65581	25.986	3.44e-07	3.79e-06
21332	LIMS2	3.2485	3.79487	25.9852	3.44e-07	3.79e-06
30163	RCC1	1.26428	4.81973	25.9765	3.46e-07	3.81e-06
19855	IRAK2	-1.53481	5.20889	25.973	3.46e-07	3.81e-06
50336	SLC3A2	-1.60509	7.84732	25.9664	3.47e-07	3.82e-06
56005	ZNF280D	-0.916029	4.7102	25.9125	3.57e-07	3.92e-06
53972	TSPYL2	-1.35831	6.04633	25.9117	3.57e-07	3.92e-06
10192	CHI3L2	-3.83055	4.90629	25.9113	3.57e-07	3.92e-06
52471	TENC1	-1.86776	5.72328	25.9047	3.59e-07	3.93e-06
25208	MTUS1	-3.58599	2.03439	25.895	3.61e-07	3.95e-06
16671	FZD9	-1.61788	0.840845	25.8932	3.61e-07	3.95e-06
6370	AMT	-2.26539	2.64442	25.8862	3.62e-07	3.96e-06
56544	ZSCAN31	-1.62767	0.63565	25.8708	3.65e-07	3.99e-06
49702	SERTM1	-5.28164	-0.372241	25.8333	3.72e-07	4.07e-06
10366	CKS2	2.16949	3.79089	25.799	3.79e-07	4.14e-06
14343	DNAJB4	2.67014	7.52571	25.7774	3.83e-07	4.18e-06
53155	TNFRSF10C	-2.1533	0.280356	25.7745	3.84e-07	4.18e-06
26390	NUP210	2.76356	1.57025	25.7739	3.84e-07	4.18e-06
50345	SLC44A2	1.4244	6.97368	25.7554	3.88e-07	4.22e-06
28601	PMP22	-1.20002	5.48983	25.7324	3.92e-07	4.27e-06
13538	CXCL5	1.83723	6.54364	25.7176	3.95e-07	4.3e-06
10679	COL4A6	-1.35576	6.81445	25.7046	3.98e-07	4.33e-06
24850	MSANTD3	0.944317	5.38211	25.691	4.01e-07	4.35e-06
52447	TEAD4	1.22857	3.16356	25.6855	4.02e-07	4.36e-06
15462	EZH2P1	3.42035	-0.8235	25.678	4.03e-07	4.38e-06
54672	USP14	0.905557	6.89441	25.6115	4.18e-07	4.53e-06
4656	ACOT7	1.35089	5.77888	25.6022	4.2e-07	4.55e-06
10263	CHST1	-3.8503	2.20557	25.5914	4.22e-07	4.57e-06
50032	SLC15A2	-3.22196	-0.141625	25.5644	4.28e-07	4.63e-06
8017	BMP1	-1.32711	6.98953	25.5474	4.32e-07	4.67e-06
54707	USP2	-2.38889	1.59273	25.5225	4.37e-07	4.72e-06
23726	MIR4435-1HG	1.84786	4.68084	25.5142	4.39e-07	4.74e-06
7253	ARHGEF40	-1.09188	7.18736	25.4948	4.44e-07	4.79e-06
17372	GPER1	-1.4233	4.0703	25.4829	4.46e-07	4.81e-06
30305	RGL2	-1.07932	5.66335	25.4729	4.49e-07	4.83e-06
55964	ZNF226	-0.909555	4.21927	25.4439	4.55e-07	4.9e-06
10597	CNPY3	-0.97823	5.45372	25.4412	4.56e-07	4.91e-06
17203	GNAL	-1.751	1.65611	25.4405	4.56e-07	4.91e-06
40423	RP11-400F19.18	-2.53032	-0.418086	25.4378	4.57e-07	4.91e-06
50602	SMO	-0.953142	4.9817	25.4153	4.62e-07	4.96e-06
55838	ZG16B	-2.41806	1.33547	25.4074	4.64e-07	4.98e-06
29311	PRSS12	1.6587	8.1113	25.3888	4.69e-07	5.03e-06
51501	SPTLC3	-1.5239	3.73014	25.381	4.71e-07	5.04e-06
28384	PITRM1	0.996296	7.39104	25.3733	4.72e-07	5.06e-06
22108	LOX	4.45431	9.14874	25.3563	4.77e-07	5.1e-06
10204	CHKB-CPT1B	-2.95583	-0.729645	25.3341	4.82e-07	5.16e-06
26251	NRIP2	-1.95053	0.0585781	25.3317	4.83e-07	5.16e-06
46842	RP3-416H24.1	6.20934	-0.356261	25.3312	4.83e-07	5.16e-06
9323	CBWD6	1.05193	3.94639	25.3156	4.87e-07	5.2e-06
8079	BOLA3	1.08575	3.61309	25.31	4.88e-07	5.21e-06
6501	ANKRD50	-0.909354	5.81692	25.3095	4.88e-07	5.21e-06
53149	TNFAIP8	-1.50111	5.04438	25.27	4.98e-07	5.31e-06
27846	PCDHGB6	-1.39943	5.34361	25.2546	5.02e-07	5.35e-06
28505	PLEKHA2	0.927324	6.34402	25.2446	5.05e-07	5.37e-06
7378	ARSE	-1.44941	2.79013	25.2415	5.06e-07	5.38e-06
55855	ZKSCAN1	-0.931896	6.89079	25.2306	5.09e-07	5.41e-06
54600	UPF1	0.952965	6.46378	25.225	5.1e-07	5.42e-06
4799	ADAM32	-2.4507	0.987711	25.223	5.11e-07	5.42e-06
28673	POLD1	1.52665	3.84481	25.2108	5.14e-07	5.45e-06
49311	SASH1	-1.20711	5.4372	25.1338	5.35e-07	5.67e-06
18309	HLA-H	-2.00096	2.82229	25.1302	5.36e-07	5.68e-06
54190	TUSC3	-1.08152	6.84057	25.1275	5.37e-07	5.68e-06
13545	CXCR4	-3.09869	-0.749964	25.1162	5.4e-07	5.71e-06
29448	PSMD2	1.47962	8.79629	25.1109	5.41e-07	5.72e-06
2915	AC078899.1	0.92104	5.45003	25.1069	5.42e-07	5.73e-06
50430	SLC8A1	3.01837	2.42355	25.1058	5.43e-07	5.73e-06
29644	PUS7L	1.2134	4.69796	25.0975	5.45e-07	5.75e-06
6555	ANXA11	1.00443	7.88829	25.0943	5.46e-07	5.76e-06
5207	AKAP6	-2.26339	1.38664	25.0718	5.52e-07	5.82e-06
22483	MAGEH1	-0.973635	3.89312	25.0707	5.53e-07	5.82e-06
14446	DOCK2	1.58891	2.85608	25.0572	5.57e-07	5.86e-06
55867	ZMIZ1	-1.22167	7.90699	25.0532	5.58e-07	5.86e-06
20431	KIAA1614	-1.11755	3.16446	25.0157	5.69e-07	5.98e-06
28867	PPIAP22	1.03469	8.61122	25.0116	5.7e-07	5.98e-06
50219	SLC27A3	-1.566	3.07382	24.9129	6e-07	6.29e-06
20405	KIAA1211	-2.44833	3.47839	24.8848	6.09e-07	6.38e-06
9177	CAMKMT	1.42972	2.74478	24.8813	6.1e-07	6.39e-06
9802	CDCP1	-1.36613	7.68206	24.8732	6.12e-07	6.41e-06
15141	EML3	-0.865564	5.93522	24.8532	6.19e-07	6.48e-06
53890	TSC22D3	-1.94717	5.41622	24.8385	6.23e-07	6.52e-06
51622	SSR2	-0.957002	8.05423	24.8334	6.25e-07	6.53e-06
29151	PRKAR1B	1.16737	3.29999	24.8213	6.29e-07	6.57e-06
26385	NUP153	0.984164	5.927	24.8079	6.33e-07	6.61e-06
43106	RP11-567G24.1	1.41304	5.79001	24.8078	6.33e-07	6.61e-06
49800	SGMS2	1.92575	5.4324	24.8036	6.35e-07	6.62e-06
17439	GPR173	-1.34472	3.0183	24.7989	6.36e-07	6.63e-06
56453	ZNF84	-1.00064	4.66355	24.7879	6.4e-07	6.66e-06
20595	KLHL4	-2.22616	4.0929	24.7792	6.43e-07	6.69e-06
28401	PKD1P6	-1.04937	4.55828	24.7459	6.54e-07	6.8e-06
19097	IFNAR2	-0.980629	4.51933	24.7397	6.56e-07	6.82e-06
21115	LARGE	-1.0608	4.35166	24.731	6.59e-07	6.85e-06
29604	PTPRE	-5.17094	2.08692	24.6894	6.74e-07	6.99e-06
22557	MAP3K12	-1.42712	5.36817	24.6882	6.74e-07	6.99e-06
28414	PKMP1	0.894835	6.73101	24.6716	6.8e-07	7.05e-06
20658	KPNA3	0.810008	6.22876	24.6606	6.84e-07	7.08e-06
27898	PCSK1	-6.00459	3.90426	24.6552	6.86e-07	7.1e-06
20406	KIAA1211L	-3.01097	-0.51416	24.6365	6.92e-07	7.16e-06
51527	SRF	0.843578	6.06982	24.6271	6.96e-07	7.19e-06
15591	FAM132B	-1.86762	4.04948	24.6138	7e-07	7.24e-06
55802	ZFP37	-1.23565	2.3742	24.6001	7.05e-07	7.28e-06
16839	GAPDHP72	1.12882	3.82091	24.5987	7.06e-07	7.28e-06
24939	MT1L	3.26584	3.894	24.5979	7.06e-07	7.28e-06
25625	NDRG1	-2.18741	7.08575	24.5934	7.08e-07	7.3e-06
51521	SRD5A3-AS1	-1.92863	0.222972	24.5646	7.19e-07	7.4e-06
29128	PRICKLE2	-0.882264	5.61229	24.56	7.2e-07	7.41e-06
29434	PSMC3IP	2.56943	2.34677	24.5445	7.26e-07	7.47e-06
49433	SCN9A	1.99644	6.84843	24.5338	7.3e-07	7.51e-06
28847	PPIA	1.04568	8.82734	24.5099	7.39e-07	7.59e-06
26218	NR4A2	-2.69118	4.24389	24.4922	7.46e-07	7.66e-06
7884	BCCIP	1.16546	5.63333	24.4866	7.48e-07	7.68e-06
52927	TMEM198B	-1.81689	3.82114	24.4854	7.49e-07	7.68e-06
30232	RERE	-1.09614	7.28198	24.467	7.56e-07	7.75e-06
17496	GPRASP2	-0.888084	4.67772	24.4553	7.61e-07	7.79e-06
13830	DBF4B	1.58552	2.6075	24.4401	7.67e-07	7.84e-06
10587	CNOT6L	-1.14419	4.27149	24.4208	7.74e-07	7.92e-06
2426	AC025335.1	-1.64365	1.18976	24.4161	7.76e-07	7.93e-06
10053	CEP72	1.8289	1.25081	24.4147	7.77e-07	7.93e-06
6554	ANXA10	3.33791	3.03018	24.4012	7.82e-07	7.98e-06
10685	COL6A2	-1.51169	11.8392	24.3938	7.85e-07	8.01e-06
14626	DUSP14	1.26034	5.687	24.3722	7.94e-07	8.1e-06
6897	AP001816.1	-1.56834	2.04066	24.3616	7.98e-07	8.13e-06
41794	RP11-478B9.3	2.39116	0.994011	24.3394	8.08e-07	8.22e-06
45918	RP11-872D17.8	-5.44407	1.56077	24.317	8.17e-07	8.31e-06
53145	TNFAIP1	1.15916	6.8091	24.3141	8.18e-07	8.32e-06
4737	ACTR3	1.04597	8.03288	24.2978	8.25e-07	8.39e-06
24528	MMP24-AS1	1.24396	6.0759	24.2765	8.35e-07	8.48e-06
19610	IKZF4	-1.47287	3.92577	24.2661	8.39e-07	8.52e-06
8111	BRCA2	2.44673	2.6367	24.2642	8.4e-07	8.52e-06
50361	SLC4A11	-1.62805	2.19956	24.2163	8.61e-07	8.73e-06
8727	C1orf85	-1.03259	6.01302	24.2118	8.63e-07	8.74e-06
7952	BEST1	-1.4631	1.99028	24.2022	8.67e-07	8.78e-06
55320	WWTR1	-1.50169	8.67626	24.1959	8.7e-07	8.8e-06
53210	TNPO1	1.40013	8.2591	24.1696	8.82e-07	8.92e-06
29433	PSMC3	0.950885	6.75239	24.1684	8.83e-07	8.92e-06
13533	CXCL16	-2.90012	3.78158	24.146	8.93e-07	9.02e-06
52618	THEMIS2	-2.5289	0.900589	24.1432	8.94e-07	9.03e-06
9892	CDO1	-1.1429	3.11621	24.1276	9.02e-07	9.09e-06
52095	TACSTD2	-5.22177	1.04548	24.1143	9.08e-07	9.15e-06
15387	ETS1	1.56916	6.43645	24.1047	9.12e-07	9.19e-06
55930	ZNF181	-1.08468	3.38509	24.0926	9.18e-07	9.24e-06
17870	H2AFX	1.9079	5.77365	24.0816	9.23e-07	9.29e-06
4793	ADAM22	-2.75438	2.56379	24.0782	9.25e-07	9.3e-06
29579	PTPN11	0.920868	7.54355	24.062	9.33e-07	9.37e-06
20763	KRT18P65	3.27115	1.32222	23.9882	9.69e-07	9.73e-06
5126	AHCYL2	-1.5632	4.95621	23.9857	9.71e-07	9.74e-06
35642	RP11-124N14.3	0.964188	5.59479	23.9666	9.8e-07	9.83e-06
55531	YPEL1	-2.36806	1.07044	23.9651	9.81e-07	9.83e-06
28343	PIK3R3	-1.64186	5.75863	23.9628	9.82e-07	9.84e-06
25388	MZT1	1.27248	3.65967	23.925	1e-06	1e-05
21948	LINC01139	-1.32791	3.12563	23.92	1e-06	1e-05
46442	RP11-999E24.3	-1.57323	0.870508	23.9134	1.01e-06	1.01e-05
1422	AC009506.1	-1.87815	0.903708	23.9091	1.01e-06	1.01e-05
49783	SFXN2	1.64982	2.39609	23.882	1.02e-06	1.02e-05
13809	DARC	-3.67695	-0.909315	23.8671	1.03e-06	1.03e-05
9219	CAPZA1	0.920075	7.52196	23.8378	1.05e-06	1.05e-05
51942	SUMO3	0.870279	6.74597	23.822	1.06e-06	1.05e-05
25512	NAV2	1.54262	6.1182	23.809	1.06e-06	1.06e-05
42834	RP11-549B18.1	-1.7959	0.732469	23.7847	1.08e-06	1.07e-05
29535	PTGR1	1.15303	6.52891	23.7801	1.08e-06	1.07e-05
49316	SATB1	-1.28488	4.72388	23.766	1.09e-06	1.08e-05
36887	RP11-190A12.8	-3.12261	0.07376	23.7553	1.09e-06	1.09e-05
55018	VPS37D	-1.40203	1.84929	23.7509	1.1e-06	1.09e-05
52408	TCP1P1	0.879954	4.68571	23.7467	1.1e-06	1.09e-05
15118	EMC10	-1.06403	7.66022	23.7348	1.11e-06	1.1e-05
17250	GNPNAT1	0.913996	5.80992	23.7223	1.11e-06	1.1e-05
29647	PVR	1.72329	6.49343	23.7199	1.11e-06	1.1e-05
13436	CTSK	-2.54891	7.82877	23.7069	1.12e-06	1.11e-05
27790	PCDH9	2.86419	4.95922	23.7058	1.12e-06	1.11e-05
49911	SIDT2	0.952053	5.74689	23.7013	1.13e-06	1.11e-05
50213	SLC26A6	-1.35723	4.2312	23.6839	1.14e-06	1.12e-05
65	ABCA7	-1.60136	2.87197	23.6696	1.14e-06	1.13e-05
22370	LYAR	1.23014	3.48464	23.6596	1.15e-06	1.13e-05
37882	RP11-262D11.2	-0.971507	5.70743	23.654	1.15e-06	1.14e-05
6248	ALDH3A2	-1.1059	6.25043	23.6514	1.15e-06	1.14e-05
3777	AC104654.2	-3.61957	0.0245702	23.6487	1.16e-06	1.14e-05
34565	RP1-257A7.5	-2.48594	-0.333209	23.6449	1.16e-06	1.14e-05
11051	CREG1	-2.35753	6.45611	23.6384	1.16e-06	1.14e-05
15701	FAM193B	-1.22317	4.67453	23.6381	1.16e-06	1.14e-05
52428	TDO2	-5.25426	1.77385	23.6342	1.16e-06	1.14e-05
47992	RP6-109B7.3	1.65728	1.37476	23.6223	1.17e-06	1.15e-05
24499	MLXIP	0.908825	6.16623	23.6041	1.18e-06	1.16e-05
28536	PLEKHO1	-1.26586	6.20519	23.6022	1.18e-06	1.16e-05
29823	RABL2A	-1.56095	2.90709	23.5967	1.19e-06	1.16e-05
50513	SMAD3	1.5356	7.77823	23.5826	1.2e-06	1.17e-05
9576	CCND1	1.99129	10.198	23.5786	1.2e-06	1.17e-05
6560	ANXA2P3	1.76665	5.40928	23.5781	1.2e-06	1.17e-05
9684	CD274	1.6665	3.21747	23.5543	1.21e-06	1.19e-05
52871	TMEM155	1.94743	0.354418	23.5525	1.22e-06	1.19e-05
3471	AC093673.5	1.23272	2.96369	23.5362	1.23e-06	1.2e-05
480	AC004941.5	1.43509	1.54426	23.4914	1.25e-06	1.22e-05
20790	KRT33B	8.10504	0.316869	23.4738	1.27e-06	1.24e-05
9229	CARD6	-1.32014	3.88277	23.4697	1.27e-06	1.24e-05
16695	GABPB2	-1.15847	3.49391	23.4649	1.27e-06	1.24e-05
19134	IFT80	-1.19149	5.22908	23.4299	1.3e-06	1.26e-05
19787	INSR	-1.08984	2.89786	23.4268	1.3e-06	1.26e-05
51453	SPP1	-4.74801	3.53713	23.4157	1.31e-06	1.27e-05
19965	ITM2B	-1.70721	9.04084	23.4011	1.32e-06	1.28e-05
9719	CD58	-1.19285	3.17868	23.3949	1.32e-06	1.28e-05
21693	LINC00672	-2.06506	1.51244	23.3814	1.33e-06	1.29e-05
30189	RDH10	-2.60086	7.89971	23.3771	1.33e-06	1.29e-05
10475	CLOCK	0.874395	5.93951	23.3229	1.37e-06	1.33e-05
54306	UAP1L1	-0.908341	4.58044	23.3199	1.37e-06	1.33e-05
4834	ADAMTS9-AS2	-2.58364	-0.475724	23.319	1.37e-06	1.33e-05
17717	GSN	-1.52872	8.55033	23.3123	1.38e-06	1.33e-05
13935	DDT	0.847804	5.20448	23.303	1.38e-06	1.34e-05
7674	ATP6V1C2	-1.85964	3.21148	23.3017	1.38e-06	1.34e-05
26311	NTF3	2.09659	2.75328	23.2983	1.39e-06	1.34e-05
27648	PALM3	2.85434	0.325903	23.2841	1.4e-06	1.35e-05
55742	ZDHHC11B	-3.18115	-0.0611769	23.273	1.41e-06	1.36e-05
21685	LINC00663	-1.9756	0.556179	23.2377	1.43e-06	1.38e-05
25315	MYL6	1.49028	9.99512	23.2295	1.44e-06	1.39e-05
21730	LINC00842	6.5018	0.907789	23.2223	1.44e-06	1.39e-05
7185	ARHGAP18	1.0439	5.9048	23.2133	1.45e-06	1.4e-05
40982	RP11-434D2.6	1.51107	3.58432	23.2051	1.46e-06	1.4e-05
10100	CFL1P2	1.03315	3.82822	23.2022	1.46e-06	1.4e-05
55659	ZBTB22	-0.952401	4.60283	23.1939	1.46e-06	1.41e-05
26039	NOP16	1.15993	4.39083	23.1925	1.47e-06	1.41e-05
26345	NUDCD1	1.00634	4.58768	23.1915	1.47e-06	1.41e-05
21280	LGR4	1.28534	4.78475	23.121	1.52e-06	1.46e-05
9246	CASC15	-2.0217	2.09365	23.0874	1.55e-06	1.48e-05
50077	SLC20A1	-2.0033	9.35389	23.0848	1.55e-06	1.49e-05
29874	RAET1G	-1.56332	1.34927	23.0777	1.56e-06	1.49e-05
1805	AC012354.8	-1.36207	3.57155	23.0755	1.56e-06	1.49e-05
50655	SNCB	-3.65814	-1.20239	23.0125	1.61e-06	1.54e-05
27506	OTUD1	-1.26655	2.29163	22.9989	1.62e-06	1.55e-05
15698	FAM189B	0.906427	5.88096	22.9809	1.64e-06	1.56e-05
29146	PRKAG2	1.16481	4.81975	22.9735	1.64e-06	1.57e-05
29599	PTPRA	-0.864189	6.48749	22.9719	1.64e-06	1.57e-05
5231	AKR1C3	-2.00045	3.96054	22.9653	1.65e-06	1.57e-05
25732	NEDD4	1.32752	5.59073	22.9509	1.66e-06	1.58e-05
19742	INCENP	1.49814	4.59704	22.9273	1.68e-06	1.6e-05
50095	SLC22A23	-1.02418	6.92949	22.9244	1.69e-06	1.6e-05
10178	CHD9	-0.801696	6.18677	22.9231	1.69e-06	1.6e-05
43138	RP11-568N6.1	-2.63403	1.38405	22.9112	1.7e-06	1.61e-05
11056	CRH	-2.70665	-0.57125	22.9046	1.7e-06	1.62e-05
29897	RAMP1	-3.61597	5.42889	22.8908	1.71e-06	1.63e-05
9211	CAPNS1	0.951399	8.89121	22.8887	1.72e-06	1.63e-05
50521	SMAGP	1.25366	4.42777	22.8727	1.73e-06	1.64e-05
16045	FAXDC2	-2.03472	3.51649	22.8705	1.73e-06	1.64e-05
56411	ZNF785	-0.99405	3.49879	22.8589	1.74e-06	1.65e-05
13537	CXCL3	1.57742	4.70828	22.8126	1.79e-06	1.69e-05
25620	NDNF	-3.21557	4.71224	22.7696	1.83e-06	1.73e-05
9710	CD44	1.15511	10.1912	22.7452	1.85e-06	1.75e-05
51274	SP6	-6.16482	1.4503	22.7411	1.85e-06	1.75e-05
25378	MYRF	-1.49443	6.63898	22.7256	1.87e-06	1.76e-05
16669	FZD7	1.00247	6.25153	22.6963	1.9e-06	1.79e-05
49670	SERPINA9	8.67918	1.28385	22.6919	1.9e-06	1.79e-05
4708	ACTG1	1.27033	11.7946	22.6852	1.91e-06	1.8e-05
49782	SFXN1	0.813884	5.92831	22.6734	1.92e-06	1.81e-05
668	AC005592.1	-2.47505	-0.397653	22.6503	1.94e-06	1.83e-05
50631	SMYD4	-0.998298	3.95283	22.6379	1.96e-06	1.84e-05
22782	ME3	1.50873	1.74871	22.6278	1.97e-06	1.85e-05
47440	RP4-800G7.2	-1.98006	2.74884	22.6166	1.98e-06	1.86e-05
13588	CYB5R3	1.16104	8.85141	22.61	1.98e-06	1.86e-05
28136	PGAP1	-1.43845	4.97486	22.6048	1.99e-06	1.87e-05
52678	TIMM23	0.80054	5.81554	22.5905	2e-06	1.88e-05
21141	LBH	-1.61557	5.80412	22.5784	2.02e-06	1.89e-05
54035	TTC3P1	-0.929836	6.6359	22.5728	2.02e-06	1.9e-05
50248	SLC2A6	1.43757	4.91142	22.5694	2.03e-06	1.9e-05
50270	SLC35A1	-1.00286	4.05812	22.5635	2.03e-06	1.9e-05
50156	SLC25A32	0.935061	4.87881	22.5573	2.04e-06	1.91e-05
50074	SLC1A5	1.01763	6.88118	22.5539	2.04e-06	1.91e-05
20312	KCTD9	0.877655	5.36814	22.5525	2.04e-06	1.91e-05
28658	POC1B-GALNT4	-1.83259	1.31481	22.5358	2.06e-06	1.93e-05
50081	SLC20A2	-1.51945	7.34964	22.5341	2.06e-06	1.93e-05
29605	PTPRF	1.28487	7.15225	22.5138	2.09e-06	1.95e-05
16463	FOXJ3	-0.811456	5.81135	22.4949	2.11e-06	1.96e-05
29366	PSAT1P4	1.47069	1.13983	22.4696	2.13e-06	1.99e-05
9632	CCT5	1.08472	7.80216	22.4458	2.16e-06	2.01e-05
26418	NUTF2	0.855503	6.27426	22.4193	2.19e-06	2.04e-05
17968	HCCS	0.858471	4.86256	22.4112	2.2e-06	2.05e-05
32155	RNASEL	-1.4904	4.06091	22.4084	2.2e-06	2.05e-05
10598	CNPY4	-1.14933	4.4899	22.398	2.22e-06	2.06e-05
24684	MRPL12	1.07062	5.3905	22.3864	2.23e-06	2.07e-05
14467	DONSON	1.28029	3.96885	22.3645	2.26e-06	2.09e-05
15038	EIF4EBP1	1.23625	5.06636	22.3452	2.28e-06	2.11e-05
32175	RNF125	-1.98056	0.382809	22.3364	2.29e-06	2.12e-05
14318	DNAH5	2.60718	1.80752	22.3175	2.31e-06	2.14e-05
49742	SETX	-0.85034	6.88973	22.3134	2.32e-06	2.14e-05
29943	RARA	-1.01878	4.25237	22.2837	2.35e-06	2.18e-05
52570	TGFBR2	1.17069	8.7493	22.2788	2.36e-06	2.18e-05
19983	ITSN1	1.01343	6.47788	22.277	2.36e-06	2.18e-05
51948	SUOX	-0.961461	4.98513	22.2549	2.39e-06	2.21e-05
49090	RRM1	1.5992	6.45022	22.2476	2.4e-06	2.21e-05
55032	VRK1	2.16965	3.15657	22.2443	2.4e-06	2.22e-05
49009	RPS6KA4	0.919428	5.35796	22.2346	2.41e-06	2.22e-05
52314	TCEA3	-1.90862	3.67936	22.234	2.41e-06	2.22e-05
29109	PRELID1	0.955773	5.96088	22.2082	2.45e-06	2.25e-05
26572	OPN3	-1.07794	4.57064	22.203	2.45e-06	2.26e-05
51703	ST6GALNAC5	2.84598	5.37764	22.1919	2.47e-06	2.27e-05
28698	POLR1E	1.16579	4.88107	22.1775	2.49e-06	2.29e-05
26431	NXF1	-1.13393	6.29907	22.1678	2.5e-06	2.3e-05
26519	OGFOD3	-0.933427	5.1821	22.1632	2.5e-06	2.3e-05
27872	PCMTD1	-1.23848	4.91335	22.1192	2.56e-06	2.35e-05
34495	RP1-20N2.6	-1.48129	1.40979	22.1137	2.57e-06	2.36e-05
17315	GOLM1	-0.996815	6.94164	22.0892	2.6e-06	2.39e-05
5150	AIFM2	0.913671	4.52297	22.086	2.61e-06	2.39e-05
10256	CHRNB1	-1.23946	1.77544	22.0683	2.63e-06	2.41e-05
6382	ANAPC1	0.839228	5.54789	22.0557	2.65e-06	2.42e-05
54750	USP51	-1.66373	0.73408	22.0522	2.65e-06	2.43e-05
30092	RBMS2P1	1.20932	3.44899	22.0459	2.66e-06	2.43e-05
17916	HAPLN3	-2.63666	3.03635	22.0047	2.72e-06	2.49e-05
10728	COPS3	0.886201	5.58365	22.0028	2.72e-06	2.49e-05
15238	EPC1	-0.940171	4.71957	21.9925	2.74e-06	2.5e-05
21149	LCA5	-1.21426	2.93522	21.9789	2.76e-06	2.51e-05
53129	TMSB4XP6	1.212	6.79324	21.961	2.78e-06	2.54e-05
77	ABCB6	-1.17282	4.69386	21.9588	2.79e-06	2.54e-05
20051	KANSL1L	-1.33155	3.53553	21.9552	2.79e-06	2.54e-05
17826	GUSBP4	-2.89736	-0.780523	21.9454	2.81e-06	2.55e-05
10735	COPS8	-0.99173	6.13648	21.9385	2.82e-06	2.56e-05
49814	SH2B2	-1.58351	0.496828	21.9316	2.83e-06	2.57e-05
7393	ARVCF	-1.43171	3.22189	21.9266	2.83e-06	2.57e-05
30075	RBM43	-1.42538	3.86294	21.925	2.84e-06	2.57e-05
1894	AC013394.2	-0.854079	4.57704	21.9221	2.84e-06	2.58e-05
20461	KIF1C	1.25164	8.24633	21.9159	2.85e-06	2.58e-05
51482	SPRYD7	0.93585	4.213	21.9024	2.87e-06	2.6e-05
19715	ILK	0.88073	7.65623	21.8992	2.87e-06	2.6e-05
22848	MEF2D	-0.861977	6.05603	21.8971	2.88e-06	2.61e-05
21988	LIPT1	-1.34355	1.6899	21.8632	2.93e-06	2.65e-05
8185	BTD	-1.04419	4.30513	21.8463	2.95e-06	2.67e-05
28583	PLXNC1	-3.18821	2.11445	21.8449	2.96e-06	2.67e-05
55162	WDR44	0.852341	4.97149	21.8308	2.98e-06	2.69e-05
49192	RUVBL1	0.918812	5.74639	21.823	2.99e-06	2.7e-05
18774	HRH1	-1.43076	5.3893	21.8225	2.99e-06	2.7e-05
27677	PAPSS2	1.22567	8.95763	21.8097	3.01e-06	2.72e-05
16900	GCAT	1.09535	3.52198	21.8005	3.03e-06	2.73e-05
28420	PKN1	0.922847	6.84335	21.8002	3.03e-06	2.73e-05
52844	TMEM132B	-1.62521	4.63095	21.7961	3.03e-06	2.73e-05
29095	PRDX3	0.824092	6.90859	21.7899	3.04e-06	2.74e-05
7959	BEX2	-2.76773	-0.00698494	21.7769	3.06e-06	2.76e-05
55860	ZKSCAN7	-1.35591	2.66477	21.705	3.18e-06	2.86e-05
28529	PLEKHH3	-0.898293	4.34771	21.682	3.22e-06	2.89e-05
7482	ASTN1	-2.23597	3.64237	21.6637	3.25e-06	2.92e-05
15757	FAM213B	1.05953	5.03534	21.6532	3.27e-06	2.93e-05
25559	NCAPD3	1.49732	4.96947	21.6458	3.28e-06	2.94e-05
15893	FAM72B	1.86338	1.72106	21.6398	3.29e-06	2.95e-05
7463	ASPHD2	-1.16822	2.45439	21.6286	3.31e-06	2.96e-05
6557	ANXA2	1.66808	9.74527	21.6225	3.32e-06	2.97e-05
52635	THRB	-1.95962	2.1948	21.6094	3.34e-06	2.99e-05
49599	SENP7	-1.26024	3.32924	21.5861	3.38e-06	3.03e-05
36952	RP11-196G11.1	-1.40727	1.40904	21.5853	3.38e-06	3.03e-05
55038	VSIG10L	-2.47504	1.48982	21.5802	3.39e-06	3.03e-05
56321	ZNF697	-1.21694	3.4989	21.5797	3.39e-06	3.03e-05
5686	AL353791.1	2.03289	1.46489	21.5778	3.4e-06	3.03e-05
29572	PTPDC1	-1.14966	2.97588	21.575	3.4e-06	3.03e-05
18392	HMGB2	2.62276	5.3953	21.5748	3.4e-06	3.03e-05
22736	MCHR1	-3.5693	2.84463	21.5566	3.44e-06	3.06e-05
7578	ATP2A3	-4.37802	1.40166	21.553	3.44e-06	3.07e-05
16620	FUCA2	-1.04125	7.27039	21.5516	3.44e-06	3.07e-05
7973	BHLHE40	-2.09299	5.98307	21.5464	3.45e-06	3.07e-05
25418	NAB1	-0.871988	5.65227	21.5249	3.49e-06	3.11e-05
8361	BZW2	0.805089	5.77817	21.5202	3.5e-06	3.11e-05
26040	NOP2	0.902195	5.29489	21.5179	3.51e-06	3.11e-05
55688	ZBTB7C	-4.41751	0.866589	21.5078	3.52e-06	3.13e-05
51198	SOCS3	-2.11582	5.94931	21.5068	3.53e-06	3.13e-05
30287	RFTN2	-1.79421	3.49361	21.4977	3.54e-06	3.14e-05
25970	NMB	-2.59681	4.14693	21.4912	3.55e-06	3.15e-05
20643	KMT2E	-1.01823	6.53127	21.4796	3.58e-06	3.17e-05
8863	C4orf21	1.74832	2.01414	21.4795	3.58e-06	3.17e-05
53909	TSHZ3	-1.12674	4.60412	21.475	3.58e-06	3.17e-05
15230	EPB41L2	1.37769	7.11837	21.4686	3.6e-06	3.18e-05
26386	NUP155	1.14125	4.88704	21.4656	3.6e-06	3.18e-05
32211	RNF182	1.40487	1.7547	21.4642	3.6e-06	3.18e-05
10450	CLIC2	-2.61542	0.424563	21.4468	3.64e-06	3.21e-05
29483	PSTPIP2	1.10082	3.17924	21.443	3.65e-06	3.22e-05
54202	TWF1	0.950753	6.63374	21.4295	3.67e-06	3.24e-05
27995	PDLIM4	-1.52345	6.8727	21.4211	3.69e-06	3.25e-05
14770	ECM1	-1.68777	7.04383	21.3893	3.75e-06	3.3e-05
53130	TMSB4XP8	1.2991	7.68902	21.3848	3.76e-06	3.31e-05
39483	RP11-350N15.4	-2.8274	-0.198782	21.3768	3.77e-06	3.32e-05
24580	MORC4	-1.01748	7.59038	21.3601	3.81e-06	3.35e-05
4850	ADC	-1.69339	1.88568	21.357	3.81e-06	3.35e-05
49676	SERPINB2	4.71723	2.93463	21.3471	3.83e-06	3.37e-05
52738	TLR5	-2.32552	0.904361	21.3299	3.87e-06	3.39e-05
136	ABHD2	-1.20273	7.64237	21.3291	3.87e-06	3.39e-05
22293	LSAMP	-3.48832	3.82174	21.3106	3.91e-06	3.42e-05
28392	PIWIL4	-1.97287	0.130564	21.3103	3.91e-06	3.42e-05
16665	FZD3	-1.60766	1.5302	21.31	3.91e-06	3.42e-05
20528	KLF10	-1.50064	5.87831	21.3073	3.91e-06	3.42e-05
1048	AC007362.1	-1.06444	5.76755	21.3064	3.91e-06	3.42e-05
17341	GPAA1	-0.869968	7.06434	21.3059	3.92e-06	3.42e-05
7703	ATP9B	-0.946638	4.03888	21.2904	3.95e-06	3.45e-05
11055	CREM	-0.887775	4.35946	21.288	3.95e-06	3.45e-05
9077	CACFD1	-1.1438	3.51101	21.2772	3.97e-06	3.47e-05
20246	KCNK1	-2.27021	3.39502	21.27	3.99e-06	3.48e-05
26171	NPPB	5.99338	1.26745	21.2567	4.02e-06	3.5e-05
30312	RGP1	-2.02492	7.53447	21.2382	4.06e-06	3.54e-05
55316	WWOX	-1.38446	1.8512	21.231	4.07e-06	3.55e-05
50443	SLC9A3R2	1.07678	6.84346	21.2247	4.08e-06	3.56e-05
22933	METTL7B	-3.28585	2.51542	21.2221	4.09e-06	3.56e-05
52695	TIMP4	-2.55558	2.10798	21.222	4.09e-06	3.56e-05
7777	B3GNT7	-2.88656	-0.526516	21.2009	4.14e-06	3.6e-05
7242	ARHGEF28	2.07317	5.14513	21.1981	4.14e-06	3.6e-05
50450	SLC9A9	-2.19194	3.49301	21.1734	4.2e-06	3.64e-05
20446	KIAA2026	-0.843192	4.92235	21.1695	4.2e-06	3.65e-05
6559	ANXA2P2	1.65107	10.3343	21.1419	4.26e-06	3.7e-05
15061	EIF6	0.92743	7.00276	21.1249	4.3e-06	3.73e-05
28207	PHC2	-1.12961	7.68778	21.0875	4.39e-06	3.8e-05
5203	AKAP2	1.03908	8.26943	21.0519	4.47e-06	3.87e-05
9713	CD47	-0.875129	6.68042	21.0502	4.47e-06	3.87e-05
27785	PCDH19	-1.96569	5.62847	21.0285	4.53e-06	3.91e-05
14390	DNAJC9	1.24781	4.6836	21.0254	4.53e-06	3.92e-05
15978	FAM91A1	-1.06055	6.01509	21.0092	4.57e-06	3.95e-05
25564	NCBP1	0.798111	5.77184	21.0066	4.58e-06	3.95e-05
17499	GPRC5C	-2.59575	4.08165	21.0049	4.58e-06	3.95e-05
17387	GPN3	1.13314	3.80907	20.9688	4.67e-06	4.03e-05
55303	WSCD1	1.66289	1.78553	20.9609	4.69e-06	4.04e-05
16951	GDF6	-2.33508	0.117585	20.9554	4.7e-06	4.05e-05
52989	TMEM255B	-3.04958	2.63399	20.9541	4.7e-06	4.05e-05
56296	ZNF668	-1.11152	4.81948	20.9432	4.73e-06	4.07e-05
6414	ANKEF1	2.34363	1.90743	20.9306	4.76e-06	4.1e-05
56469	ZNF862	-1.51112	3.79639	20.9306	4.76e-06	4.1e-05
53850	TRO	-1.51647	5.23867	20.8873	4.87e-06	4.19e-05
14477	DPF1	2.4093	1.55949	20.8873	4.87e-06	4.19e-05
19148	IGF2	-3.07581	-0.0584585	20.8794	4.89e-06	4.2e-05
16983	GFM2	1.07856	5.26527	20.8603	4.94e-06	4.24e-05
25736	NEDD9	1.97755	5.42278	20.8548	4.95e-06	4.25e-05
8603	C19orf48	1.41194	4.55889	20.8457	4.98e-06	4.27e-05
49888	SHMT1	1.53878	3.12902	20.8326	5.01e-06	4.29e-05
54019	TTC3	-0.945201	8.22787	20.8301	5.02e-06	4.3e-05
35960	RP11-13A1.1	-2.12275	0.274064	20.8239	5.04e-06	4.31e-05
17224	GNG12	1.05256	9.17206	20.8159	5.06e-06	4.33e-05
17142	GLTSCR1L	-1.26916	4.57841	20.8106	5.07e-06	4.34e-05
5210	AKAP8L	-0.859889	5.63844	20.8028	5.09e-06	4.35e-05
22525	MANBA	-1.09522	6.18864	20.7945	5.11e-06	4.37e-05
22235	LRRC40	1.12742	3.79474	20.787	5.13e-06	4.38e-05
15265	EPN1	0.858766	6.92327	20.7835	5.14e-06	4.39e-05
7579	ATP2B1	-1.60874	7.56893	20.7834	5.14e-06	4.39e-05
27644	PALLD	1.08058	8.29918	20.7639	5.2e-06	4.43e-05
17707	GSDMB	-1.58094	0.833751	20.7617	5.2e-06	4.43e-05
51323	SPATA18	-1.40758	2.86835	20.754	5.22e-06	4.45e-05
26446	NXPH2	-3.32556	-0.86689	20.749	5.24e-06	4.46e-05
53043	TMEM62	1.18605	3.50882	20.7386	5.26e-06	4.47e-05
15738	FAM207BP	1.48923	2.10499	20.7386	5.26e-06	4.47e-05
16476	FOXO1	-1.34768	3.47109	20.7229	5.31e-06	4.51e-05
22632	MARCKS	1.10023	7.69722	20.7225	5.31e-06	4.51e-05
49074	RPTOR	0.787273	5.4328	20.6874	5.41e-06	4.59e-05
8061	BNIP1	1.10136	2.77848	20.6842	5.42e-06	4.59e-05
53194	TNKS1BP1	-0.977981	7.76889	20.6771	5.44e-06	4.61e-05
7484	ASUN	0.857481	4.8352	20.6701	5.46e-06	4.62e-05
7882	BCAT1	0.980698	6.86374	20.6679	5.46e-06	4.63e-05
47361	RP4-758J24.5	-1.37055	1.73847	20.6591	5.49e-06	4.64e-05
16432	FOSL1P1	3.75806	-0.0516951	20.6523	5.51e-06	4.66e-05
54807	UTP6	0.87878	5.84173	20.6506	5.51e-06	4.66e-05
52796	TMED1	-0.849706	5.20248	20.6482	5.52e-06	4.66e-05
15312	ERGIC3	-1.08298	7.8586	20.6351	5.56e-06	4.69e-05
4754	ACVR1	-0.825344	6.40091	20.6246	5.59e-06	4.72e-05
27778	PCDH10	4.95136	6.3896	20.6132	5.62e-06	4.74e-05
15339	ERRFI1	-2.25616	7.87789	20.6089	5.63e-06	4.75e-05
52987	TMEM254-AS1	-2.11284	0.533994	20.6085	5.63e-06	4.75e-05
25309	MYL12A	1.28059	8.28178	20.6068	5.64e-06	4.75e-05
14429	DNMBP	1.30405	7.41082	20.6012	5.66e-06	4.76e-05
4658	ACOT9	0.929583	5.6626	20.595	5.67e-06	4.78e-05
27996	PDLIM5	1.00433	8.58008	20.5941	5.68e-06	4.78e-05
52288	TBRG4	0.82703	5.22742	20.5799	5.72e-06	4.81e-05
9346	CBX7	-1.20085	3.65123	20.5785	5.72e-06	4.81e-05
17539	GRASP	-3.3578	0.162106	20.5691	5.75e-06	4.83e-05
9746	CD99	-0.903359	8.97376	20.561	5.78e-06	4.85e-05
17002	GGN	-1.52548	1.69391	20.5466	5.82e-06	4.88e-05
45468	RP11-801F7.1	3.88795	-0.373738	20.5369	5.85e-06	4.9e-05
27653	PAN2	-1.23888	4.10942	20.5345	5.86e-06	4.91e-05
8822	C2orf88	-2.14517	-0.0093331	20.5188	5.9e-06	4.94e-05
14926	EGR3	-3.3101	3.19418	20.5187	5.91e-06	4.94e-05
28592	PMEPA1	-2.68325	5.42274	20.5109	5.93e-06	4.96e-05
6246	ALDH2	0.910867	5.30544	20.4722	6.05e-06	5.06e-05
44352	RP11-688G15.3	3.24224	-0.323007	20.4696	6.06e-06	5.06e-05
53472	TRAK1	1.07273	6.25287	20.4603	6.09e-06	5.09e-05
22263	LRRC8A	-1.20924	6.86304	20.4349	6.17e-06	5.15e-05
6558	ANXA2P1	1.64103	5.68811	20.4333	6.17e-06	5.15e-05
14084	DENND4C	-0.85237	5.62196	20.425	6.2e-06	5.17e-05
20438	KIAA1755	-1.50612	3.4097	20.4191	6.22e-06	5.19e-05
49703	SESN1	-1.30731	3.98942	20.4051	6.27e-06	5.22e-05
49903	SIAE	-0.948385	5.33695	20.3999	6.28e-06	5.23e-05
16907	GCH1	-1.25674	3.58038	20.3886	6.32e-06	5.26e-05
14901	EFS	-0.977209	4.5039	20.3818	6.34e-06	5.28e-05
49852	SH3RF3-AS1	2.26036	0.478483	20.3641	6.4e-06	5.32e-05
10402	CLDN23	-2.61832	0.841593	20.3628	6.41e-06	5.32e-05
14628	DUSP16	-1.08456	3.842	20.3617	6.41e-06	5.32e-05
25255	MXI1	-1.5094	4.35178	20.3544	6.43e-06	5.34e-05
52630	THOP1	0.942785	5.41541	20.3483	6.45e-06	5.36e-05
27967	PDGFD	-3.00058	4.96485	20.3254	6.53e-06	5.42e-05
16912	GCLM	0.934356	5.92429	20.2985	6.63e-06	5.49e-05
52559	TFRC	0.840941	8.12733	20.2865	6.67e-06	5.52e-05
26041	NOP56	1.03035	6.44806	20.2765	6.7e-06	5.55e-05
10098	CFL1	1.18862	9.69573	20.2761	6.7e-06	5.55e-05
17599	GRPEL1	0.971069	4.9877	20.2735	6.71e-06	5.55e-05
52225	TBC1D20	-0.79128	6.29607	20.2708	6.72e-06	5.56e-05
11191	CSRNP3	-1.75648	2.47103	20.2684	6.73e-06	5.56e-05
28032	PEAR1	2.57313	2.23031	20.2484	6.8e-06	5.62e-05
49239	S1PR1	-2.65363	1.22232	20.2433	6.82e-06	5.63e-05
7883	BCAT2	0.897191	4.11013	20.2431	6.82e-06	5.63e-05
28405	PKDCC	-1.64646	5.76561	20.2427	6.82e-06	5.63e-05
14399	DNASE2	-1.25579	5.80513	20.2415	6.83e-06	5.63e-05
49315	SAT2	-0.872627	5.13292	20.2294	6.87e-06	5.66e-05
14767	ECHS1	0.794985	6.63113	20.2286	6.87e-06	5.66e-05
32173	RNF122	-2.24153	1.73954	20.2011	6.97e-06	5.74e-05
25623	NDP	-2.3639	2.98497	20.1988	6.98e-06	5.74e-05
36072	RP11-144L1.8	1.10645	2.91818	20.1634	7.11e-06	5.85e-05
18049	HECTD2	-1.504	4.0106	20.1585	7.13e-06	5.86e-05
15380	ETFA	0.871121	5.86683	20.118	7.28e-06	5.98e-05
49833	SH3BP5	-0.995247	4.78564	20.1087	7.32e-06	6.01e-05
16881	GBA2	-1.59761	6.92313	20.1009	7.35e-06	6.02e-05
14611	DTYMK	1.32798	4.7559	20.1007	7.35e-06	6.02e-05
14431	DNMT1	1.51867	6.71074	20.1006	7.35e-06	6.02e-05
56103	ZNF423	-1.98591	0.514812	20.0973	7.36e-06	6.03e-05
7846	BASP1	1.09323	8.24896	20.0965	7.36e-06	6.03e-05
49718	SETD8	0.748718	5.42293	20.0859	7.4e-06	6.06e-05
51778	STK10	1.01682	5.18865	20.0694	7.47e-06	6.11e-05
16683	GAB2	-0.942045	4.28808	20.0663	7.48e-06	6.12e-05
11759	CTC-296K1.3	2.94651	-0.282801	20.0623	7.5e-06	6.13e-05
50469	SLCO4A1	-2.22766	0.465284	20.0608	7.5e-06	6.13e-05
25390	MZT2B	0.891839	6.05511	20.051	7.54e-06	6.16e-05
22781	ME2	0.874604	5.56463	20.0437	7.57e-06	6.18e-05
54901	VIM	1.07273	12.0929	20.0421	7.58e-06	6.18e-05
5154	AIM1	2.52391	2.35876	20.0364	7.6e-06	6.19e-05
20552	KLF8	-1.73256	2.58477	20.0285	7.63e-06	6.22e-05
13580	CYB5A	1.09183	3.88742	20.0259	7.64e-06	6.22e-05
55800	ZFP36L1	-1.59274	7.87853	20.0021	7.74e-06	6.3e-05
49784	SFXN3	-0.881897	6.40006	19.9884	7.79e-06	6.34e-05
29935	RAPGEF3	-1.53393	2.59558	19.975	7.85e-06	6.38e-05
16703	GABRB2	-1.58338	1.95876	19.9617	7.9e-06	6.42e-05
10557	CNKSR3	1.28849	3.08577	19.9497	7.95e-06	6.46e-05
23021	MID2	-0.972573	3.50874	19.9482	7.96e-06	6.46e-05
22364	LY75	-2.65359	-0.880645	19.947	7.96e-06	6.46e-05
15181	ENOX1	-1.93221	4.07069	19.9413	7.99e-06	6.48e-05
19894	ISCU	-0.986512	6.62817	19.939	8e-06	6.48e-05
13761	CYTL1	-2.69495	1.1624	19.9277	8.04e-06	6.52e-05
7716	ATXN2	0.935309	5.71964	19.9062	8.13e-06	6.59e-05
8085	BPGM	-1.53094	5.4711	19.9018	8.15e-06	6.6e-05
20255	KCNK3	-3.05671	7.49683	19.8663	8.31e-06	6.72e-05
34258	ROR1	-1.00613	5.31742	19.8491	8.38e-06	6.78e-05
20704	KRT18P10	2.47286	2.21888	19.8464	8.39e-06	6.78e-05
55170	WDR52	-1.68262	2.46578	19.8452	8.4e-06	6.78e-05
52398	TCP1	0.81071	7.19656	19.8427	8.41e-06	6.79e-05
22119	LPAR3	2.866	2.30574	19.8372	8.43e-06	6.8e-05
14253	DLG5-AS1	-1.81111	-0.237506	19.8283	8.47e-06	6.83e-05
52497	TET3	-1.43504	4.56037	19.8276	8.47e-06	6.83e-05
22340	LUC7L	-1.18632	5.30973	19.777	8.7e-06	7.01e-05
25950	NLN	0.872023	5.78427	19.7705	8.73e-06	7.03e-05
10892	CPXM2	-1.29296	8.54504	19.7687	8.74e-06	7.03e-05
28547	PLIN3	0.819259	7.82126	19.7575	8.79e-06	7.07e-05
53048	TMEM65	-1.03878	3.5374	19.7503	8.82e-06	7.1e-05
8798	C2orf44	1.13756	3.44451	19.7371	8.89e-06	7.14e-05
17547	GREM2	1.13239	4.15975	19.7293	8.92e-06	7.17e-05
[truncated: 3,852 more rows]

## Sheet: DEG DTM vs PTM
	Symbol	logFC	logCPM	LR	PValue	FDR
28574	PLXDC1	4.40292	6.59065	138.92	4.58542e-32	7.3628e-28
52475	TENM4	2.37365	7.77427	119.311	8.95138e-28	7.18662e-24
4902	ADORA2A	-4.38059	1.0215	83.922	5.14685e-20	2.75477e-16
6417	ANKH	1.83314	8.27596	72.35	1.80226e-17	7.23474e-14
16860	GAS7	4.02673	4.58059	65.4577	5.93736e-16	1.90672e-12
20359	KIAA0040	2.12113	7.26169	59.4955	1.22573e-14	3.28026e-11
27994	PDLIM3	1.49827	7.14452	52.3162	4.7245e-13	1.08373e-09
17807	GUCY1A3	2.29117	5.88903	47.7046	4.95534e-12	9.946e-09
10521	CMKLR1	2.28011	5.89707	45.4068	1.60075e-11	2.85591e-08
43363	RP11-588K22.2	2.66569	4.21718	44.1767	3.00037e-11	4.81769e-08
26171	NPPB	-4.07455	1.26745	43.2517	4.81319e-11	7.02595e-08
30028	RBFOX1	3.39134	0.549857	42.8799	5.82064e-11	7.7885e-08
22768	MDGA1	1.53501	6.32582	42.5515	6.88443e-11	8.50333e-08
49701	SERTAD4-AS1	2.48859	1.98126	41.5228	1.16506e-10	1.33624e-07
56173	ZNF521	2.88155	3.10869	40.5263	1.93987e-10	2.07657e-07
50488	SLITRK4	3.59508	2.78271	40.1107	2.39966e-10	2.40821e-07
52871	TMEM155	2.6574	0.354418	39.08	4.06791e-10	3.84226e-07
55059	VTN	-2.4969	4.40581	38.8816	4.50315e-10	4.01706e-07
14792	EDNRA	2.48006	6.59882	38.3746	5.8386e-10	4.93423e-07
51695	ST6GAL2	6.90423	1.17067	38.1134	6.67488e-10	5.35893e-07
17498	GPRC5B	-2.20449	5.07203	37.9759	7.16241e-10	5.47652e-07
49676	SERPINB2	-3.77374	2.93463	37.6312	8.54672e-10	6.23794e-07
27787	PCDH7	3.39155	4.64554	37.2386	1.04522e-09	7.29697e-07
8640	C1QL4	4.33831	-0.449064	35.6195	2.39873e-09	1.56286e-06
24536	MMP9	-4.74293	3.80082	35.5916	2.43329e-09	1.56286e-06
53167	TNFRSF1B	-2.49869	1.29722	34.957	3.37063e-09	2.08162e-06
19655	IL1RN	2.87783	1.30654	34.4141	4.45495e-09	2.64938e-06
29545	PTK2B	-1.8827	3.77694	33.4112	7.45927e-09	4.27763e-06
49870	SHC4	2.34574	3.99316	33.2093	8.27554e-09	4.58208e-06
46110	RP11-91K9.1	-2.25082	1.59304	32.6405	1.1088e-08	5.93464e-06
29993	RASSF2	2.06544	4.99176	32.5402	1.16751e-08	6.04731e-06
10391	CLDN11	-1.31749	6.44568	32.1886	1.39907e-08	7.02028e-06
26062	NOVA1	1.72867	4.50954	30.9519	2.6451e-08	1.27052e-05
8020	BMP2	-1.46818	5.43588	30.8794	2.74565e-08	1.27052e-05
30342	RGS7BP	-3.79886	2.09991	30.8627	2.7694e-08	1.27052e-05
7146	ARAP2	-2.18113	1.63647	29.8573	4.65047e-08	2.07424e-05
7989	BIRC3	-1.81172	3.90591	29.2427	6.38549e-08	2.77113e-05
16372	FLVCR2	1.48549	4.16139	29.0866	6.92151e-08	2.9247e-05
9172	CAMK2N1	1.01229	4.70411	28.4252	9.73914e-08	4.00978e-05
20724	KRT18P29	-2.07979	1.08958	28.312	1.03252e-07	4.14481e-05
29619	PTPRU	1.22344	6.58358	28.2491	1.06667e-07	4.17743e-05
20733	KRT18P38	-1.84701	2.15098	27.9468	1.24698e-07	4.76732e-05
9819	CDH20	5.25438	-0.0448085	27.0752	1.95697e-07	7.30768e-05
27563	P4HA3	1.937	7.09884	26.6585	2.4278e-07	8.85981e-05
22950	MFI2	-2.09634	3.11081	26.4865	2.65384e-07	9.4695e-05
20702	KRT18	-1.89238	6.37742	26.3736	2.81363e-07	9.82141e-05
26175	NPR3	1.56457	4.29416	26.2376	3.01888e-07	0.000103136
32189	RNF144A	2.75304	5.65426	25.9517	3.50066e-07	0.000117104
56081	ZNF385D	1.63842	4.27963	25.6209	4.15507e-07	0.000136159
15533	FAM101B	0.987712	6.45658	25.5412	4.33027e-07	0.000139062
53732	TRIM39-RPP21	4.60731	-0.848124	25.4676	4.49874e-07	0.00014164
18115	HHIP	2.30684	4.04172	24.997	5.74187e-07	0.000177302
10174	CHD5	-2.1471	-0.333727	24.8087	6.33112e-07	0.000191809
51867	STXBP5-AS1	-1.88018	1.07613	24.6522	6.86679e-07	0.000204185
49659	SERPINA1	-3.7379	0.626335	24.5249	7.33569e-07	0.000214162
15186	ENPP1	1.59346	5.47503	24.4579	7.59516e-07	0.000217778
22887	MERTK	4.73981	1.19171	24.4031	7.81434e-07	0.000220131
53147	TNFAIP3	-1.31032	6.81033	23.9377	9.95054e-07	0.000275476
49700	SERTAD4	3.40345	4.32065	23.7295	1.10871e-06	0.000301738
54568	UNC13A	3.45605	1.05649	23.3093	1.37931e-06	0.000369125
6	A2M	2.15616	7.15436	22.6494	1.94424e-06	0.000511782
20705	KRT18P11	-2.05247	3.05689	22.5898	2.00541e-06	0.000514433
4865	ADCY8	3.6176	-0.679112	22.5775	2.01839e-06	0.000514433
16669	FZD7	0.992029	6.25153	22.221	2.43008e-06	0.000609683
2472	AC026703.1	1.69691	2.32425	22.0772	2.61899e-06	0.000646972
7050	APCDD1L-AS1	-1.73022	2.38812	22.0095	2.71301e-06	0.000660043
53146	TNFAIP2	-1.6986	4.71988	21.8133	3.0051e-06	0.000720192
22376	LYPD1	1.14326	5.40472	21.7214	3.15247e-06	0.000744399
28552	PLK2	-1.26338	7.45997	21.6537	3.26571e-06	0.000759965
16951	GDF6	3.94548	0.117585	21.5124	3.51548e-06	0.000806402
16703	GABRB2	1.91631	1.95876	21.4816	3.57243e-06	0.000807923
25378	MYRF	-1.43712	6.63898	21.273	3.98312e-06	0.000879723
29600	PTPRB	-1.59887	3.28056	21.2651	3.99949e-06	0.000879723
54916	VMO1	2.98931	4.10603	21.1756	4.19062e-06	0.000909308
20723	KRT18P28	-1.992	1.76911	20.9396	4.73987e-06	0.00101477
19646	IL1B	-2.10504	6.73382	20.9138	4.80419e-06	0.00101501
29154	PRKAR2B	1.28398	3.73637	20.7301	5.28769e-06	0.00109002
55304	WSCD2	2.55997	2.72536	20.7275	5.29499e-06	0.00109002
3784	AC104698.1	2.81087	1.86515	20.4176	6.22536e-06	0.00124888
14549	DRAXIN	6.37803	4.74464	20.3873	6.32466e-06	0.00124888
29518	PTGER4	1.55443	3.80416	20.3808	6.34627e-06	0.00124888
52038	SYPL2	2.48541	0.584587	20.3713	6.37777e-06	0.00124888
26217	NR4A1	1.77354	3.87242	20.2978	6.62781e-06	0.0012822
26317	NTM	1.25058	5.80707	20.2215	6.8973e-06	0.00130818
16528	FRMPD1	2.07561	0.843488	20.1965	6.98822e-06	0.00130818
20711	KRT18P17	-2.13116	2.2737	20.1915	7.00653e-06	0.00130818
54751	USP53	-1.01666	5.20276	19.8114	8.54692e-06	0.00155299
6496	ANKRD44	1.26401	4.45633	19.806	8.57132e-06	0.00155299
29609	PTPRJ	-1.14622	5.02034	19.7979	8.60784e-06	0.00155299
50428	SLC7A8	2.35609	8.19103	19.5246	9.93108e-06	0.00177181
16781	GAP43	3.69557	6.49036	19.2855	1.1256e-05	0.00198612
26541	OLFML3	1.40294	7.1553	19.2524	1.14524e-05	0.00199881
55270	WLS	1.11157	7.76411	19.1375	1.21632e-05	0.00210004
24557	MOB3B	2.52307	1.79267	18.9654	1.33112e-05	0.0022738
30353	RHBDF2	-1.93095	3.95988	18.7753	1.47062e-05	0.00248565
14838	EEF1A2	-2.34326	2.37512	18.5934	1.61778e-05	0.00270591
16051	FBLN2	-3.63233	1.62347	18.4668	1.72887e-05	0.0028619
8135	BRINP1	2.37675	5.51142	18.4395	1.75388e-05	0.00287367
16885	GBE1	-0.899665	6.73562	18.2802	1.90674e-05	0.00307335
9669	CD200	-1.20377	5.45722	18.273	1.91402e-05	0.00307335
20169	KBTBD11	-3.3641	-0.0632051	18.2343	1.95331e-05	0.00310538
52568	TGFBI	-1.41099	8.69379	18.192	1.99717e-05	0.00314397
55310	WWC1	-1.15779	4.05392	18.1488	2.04294e-05	0.0031848
21088	LAMB3	-1.54012	4.94656	18.1252	2.06843e-05	0.00319353
16455	FOXF2	0.916206	4.84637	18.0846	2.11301e-05	0.0032313
10868	CPNE7	-2.31597	2.59389	18.0044	2.20389e-05	0.0033179
25865	NHSL1	1.20643	4.89004	17.9983	2.21097e-05	0.0033179
52830	TMEM119	3.84174	5.12188	17.9651	2.24994e-05	0.00334512
14231	DKK2	3.42647	2.33668	17.7092	2.57385e-05	0.00379159
20709	KRT18P15	-1.86906	1.86529	17.6877	2.60305e-05	0.00379975
26454	NYNRIN	1.7859	3.84691	17.6534	2.65043e-05	0.00383405
51690	ST3GAL5	1.05464	7.11034	17.6119	2.70891e-05	0.00388366
51776	STIM2	0.824047	7.11932	17.5507	2.79747e-05	0.00397513
22942	MFAP2	1.01425	7.31092	17.3745	3.06916e-05	0.00432294
5224	AKR1B1P2	-1.4839	5.63391	17.177	3.40529e-05	0.00475468
53561	TRBC2	3.16733	0.264291	17.0694	3.60389e-05	0.00498859
16240	FGF13	3.9403	0.225576	17.0519	3.63711e-05	0.00499154
5218	AKR1B1	-1.53722	9.35919	16.9721	3.79331e-05	0.00516179
17099	GLDN	2.23162	3.07649	16.8987	3.94276e-05	0.00532007
18784	HS3ST1	2.72141	1.52172	16.8522	4.04074e-05	0.00540684
24320	MIR622	-1.90883	1.56838	16.7777	4.20237e-05	0.00555183
14738	E2F8	1.45361	1.62985	16.7706	4.21824e-05	0.00555183
30328	RGS16	2.15837	3.85705	16.6959	4.38751e-05	0.00572766
41240	RP11-449L13.2	-1.62009	2.82575	16.6441	4.50915e-05	0.00583899
50417	SLC7A14	-1.81476	5.27404	16.5142	4.8287e-05	0.00620276
8059	BNC1	-0.662675	5.62907	16.4695	4.94379e-05	0.0063002
24602	MOXD1	-1.83972	3.78241	16.4439	5.01107e-05	0.00633566
20486	KIF5C	1.82349	2.03012	16.3294	5.32322e-05	0.00667773
13538	CXCL5	-1.46322	6.54364	16.2793	5.46587e-05	0.00680352
14080	DENND2D	-2.06178	0.531167	16.2276	5.61712e-05	0.00693801
8966	C7orf69	-3.73874	0.860657	16.207	5.67827e-05	0.00696
16916	GCNT1	-0.971786	3.99169	16.1096	5.97806e-05	0.00727195
26349	NUDT10	1.31671	1.49882	16.0666	6.11523e-05	0.00738287
9173	CAMK2N2	1.25529	2.01998	16.033	6.2247e-05	0.00740829
10893	CPZ	-2.0538	4.39153	16.0313	6.23034e-05	0.00740829
7584	ATP2B4	-0.9925	8.99394	16.0056	6.31558e-05	0.00740829
20554	KLF9	1.20799	6.00552	15.9932	6.35717e-05	0.00740829
5223	AKR1B1P1	-1.49359	4.01549	15.9902	6.36697e-05	0.00740829
30221	RELN	-2.6217	1.99007	15.9592	6.4721e-05	0.00747644
38211	RP11-284F21.10	-1.64792	0.496602	15.7678	7.16099e-05	0.00816312
22675	MATN2	-1.83842	6.3304	15.7659	7.16821e-05	0.00816312
3875	AC107016.1	-2.29499	0.163363	15.7084	7.38963e-05	0.00828467
5227	AKR1B1P7	-1.53854	3.03102	15.7028	7.41126e-05	0.00828467
51714	ST8SIA5	5.60136	2.44341	15.6981	7.42973e-05	0.00828467
52607	THBD	3.09791	4.01013	15.663	7.56886e-05	0.00838159
20209	KCNE4	2.14095	5.91114	15.6035	7.8109e-05	0.00859039
49692	SERPING1	-1.61822	3.96901	15.4406	8.51402e-05	0.00922318
29973	RASD1	1.98285	3.76799	15.4376	8.52728e-05	0.00922318
10620	CNTNAP3B	1.52087	5.23677	15.4307	8.55859e-05	0.00922318
54847	VCAM1	-1.57958	7.97697	15.3315	9.02007e-05	0.00965569
16907	GCH1	-1.08944	3.58038	15.2579	9.37817e-05	0.00997254
16752	GALNT1	0.765395	6.8601	15.1843	9.75083e-05	0.0103006
50658	SNED1	1.70704	8.07951	15.1235	0.000100701	0.0105683
22893	MESTP1	-2.34264	-0.214475	15.0546	0.000104444	0.0108588
9277	CASP4	-0.778376	4.31751	15.0478	0.000104821	0.0108588
17136	GLT8D2	1.2956	5.42787	14.8972	0.000113532	0.0116857
20375	KIAA0355	0.675437	6.02376	14.8735	0.000114966	0.011758
56103	ZNF423	2.15023	0.514812	14.7689	0.000121523	0.01235
16439	FOXC1	0.98305	6.23398	14.7198	0.000124728	0.0125349
45918	RP11-872D17.8	-3.93042	1.56077	14.7172	0.000124904	0.0125349
52709	TK1	0.813434	4.84105	14.6801	0.000127383	0.0127043
55217	WFDC1	3.38844	2.36431	14.6522	0.000129281	0.0128139
53008	TMEM35	2.50177	4.89986	14.6123	0.000132049	0.0130081
49092	RRM2	0.728098	6.12052	14.5158	0.000138989	0.0136082
51222	SORBS1	1.92982	4.40061	14.459	0.000143243	0.0139397
16945	GDF11	0.714626	5.26421	14.423	0.00014601	0.0141234
30389	RHOU	-1.41163	1.32847	14.3768	0.000149634	0.0143873
29615	PTPRQ	-1.93891	1.54201	14.2753	0.000157927	0.0150236
7687	ATP6V1G2-DDX39B	1.96227	1.71988	14.262	0.000159047	0.0150236
7080	APOBEC3B	0.994075	3.21421	14.2618	0.000159059	0.0150236
21906	LINC01085	-1.72275	1.44204	14.2095	0.000163542	0.0153567
28445	PLA2G4A	1.54418	6.65911	14.1262	0.000170948	0.0159407
20180	KCNA1	3.38944	0.931422	14.1174	0.000171747	0.0159407
54888	VEPH1	-0.960445	5.87925	14.0791	0.000175278	0.0161749
37131	RP11-20B24.4	1.57096	0.304259	13.9959	0.000183208	0.0168101
20342	KDR	3.06697	6.22988	13.93	0.000189746	0.017311
22504	MALL	3.02082	1.27544	13.815	0.000201718	0.0182592
25529	NBPF10	-0.632183	6.37831	13.8086	0.000202413	0.0182592
6238	ALDH1A1	1.68903	4.92782	13.7157	0.000212673	0.0190776
508	AC005013.1	4.06554	3.22899	13.6551	0.000219645	0.0195936
25376	MYPN	-3.00112	2.16143	13.6252	0.000223169	0.0197979
20477	KIF2C	0.868346	4.28165	13.6136	0.000224549	0.0198106
49280	SAMD5	1.70441	4.47896	13.6034	0.000225779	0.0198106
37390	RP11-225H22.7	2.94284	-0.373716	13.5393	0.000233624	0.0203016
45637	RP11-818F20.5	-1.19366	0.778761	13.537	0.000233904	0.0203016
4814	ADAMTS15	2.08578	3.26571	13.5029	0.000238189	0.0205624
54880	VEGFC	-0.778425	5.1572	13.4848	0.000240498	0.0206507
6332	ALX3	1.35078	1.25771	13.4268	0.000248049	0.0211857
4690	ACSS2	0.778988	5.9647	13.4139	0.000249763	0.0212193
56134	ZNF469	-1.02421	4.81394	13.3953	0.000252251	0.0213178
29837	RAC2	-1.59411	2.33192	13.2956	0.000266023	0.022364
53122	TMSB15A	1.94343	0.720505	13.2619	0.000270851	0.022558
30308	RGMA	2.26349	3.53157	13.2586	0.000271332	0.022558
46871	RP3-430N8.11	-1.80247	-0.107029	13.2459	0.000273178	0.022558
51448	SPOCK3	3.35648	1.16563	13.2274	0.000275882	0.022558
25812	NFATC4	0.828941	5.88691	13.2238	0.00027641	0.022558
19848	IQGAP3	0.832323	4.89251	13.2215	0.000276759	0.022558
49793	SGIP1	1.95121	3.04628	13.1726	0.000284075	0.0230373
27449	OSBPL10	0.804026	4.78477	13.1315	0.000290378	0.0234301
18502	HMGN5	1.14226	1.44201	13.0831	0.000297973	0.0238942
18021	HDAC9	-1.23833	2.89676	13.076	0.000299106	0.0238942
6526	ANO1	4.7314	-0.294083	13.0112	0.000309635	0.0246129
49952	SIPA1L2	2.70682	6.79659	12.907	0.000327358	0.0258935
53700	TRIL	2.62574	4.44669	12.8582	0.000336005	0.0263778
27748	PBK	0.771894	4.21147	12.854	0.000336766	0.0263778
22992	MGST1	-1.88251	1.87874	12.7889	0.000348683	0.0271787
51869	STXBP6	-1.7021	2.48912	12.7404	0.000357834	0.0277572
28486	PLCH2	2.48106	2.66557	12.5952	0.000386731	0.0298545
29802	RAB8B	-0.653207	4.7778	12.5745	0.000391047	0.030004
22374	LYN	-0.677433	4.42363	12.5622	0.00039363	0.030004
9268	CASP10	-2.31945	0.156939	12.5591	0.000394273	0.030004
56329	ZNF704	2.09953	0.854664	12.5455	0.000397161	0.0300812
10553	CNIH3	2.70459	4.90078	12.5005	0.000406837	0.0306694
10192	CHI3L2	-2.66342	4.90629	12.4784	0.000411693	0.0308301
24645	MRAP2	1.04525	2.86151	12.4733	0.000412808	0.0308301
46842	RP3-416H24.1	-1.96055	-0.356261	12.4505	0.000417884	0.0310647
25477	NAP1L3	0.946168	3.34394	12.4251	0.000423603	0.0313447
13407	CTHRC1	1.088	6.04862	12.4074	0.000427629	0.0314974
53187	TNIP1	-0.721632	7.32524	12.3942	0.000430664	0.0315761
51792	STK32B	1.11686	2.05036	12.3254	0.00044683	0.0326125
53165	TNFRSF19	1.72607	4.04395	12.2958	0.000453991	0.0329852
1048	AC007362.1	-0.80762	5.76755	12.2867	0.000456207	0.0329969
28169	PGM2L1	1.2481	6.46751	12.2552	0.000463952	0.0334066
18116	HHIP-AS1	1.31751	2.23558	12.2056	0.000476466	0.0341545
53857	TRPC4	-1.32263	0.773589	12.153	0.000490099	0.0349185
54018	TTC29	2.6629	-0.0294356	12.1477	0.000491473	0.0349185
52821	TMEM108	2.70295	-0.218778	12.086	0.000508009	0.0359042
20691	KRT15	-1.0824	1.34412	12.0742	0.000511241	0.0359042
28380	PITPNC1	2.24324	5.86118	12.0632	0.000514256	0.0359042
55033	VRK2	0.709689	4.73106	12.0631	0.000514291	0.0359042
38325	RP11-292B8.1	1.54929	1.96854	12.0113	0.000528786	0.0367563
10691	COL7A1	1.08308	8.15645	11.9802	0.000537697	0.0372147
15475	F2RL1	3.00977	5.44393	11.9563	0.000544627	0.0375325
7905	BCL3	0.905063	5.44256	11.9419	0.000548862	0.0376627
11042	CREB3L1	-1.15554	4.87942	11.8988	0.000561708	0.0383802
28510	PLEKHA6	-2.42389	2.93526	11.8019	0.000591694	0.0402578
30417	RIMS2	2.22836	0.147763	11.7456	0.000609871	0.0413194
22895	MESTP3	-2.54228	0.461545	11.6973	0.000625924	0.0422288
37187	RP11-212D19.4	2.18982	-0.439614	11.6615	0.000638062	0.0428676
25916	NKD1	4.09431	0.992139	11.648	0.000642708	0.0429316
20547	KLF5	1.11894	3.50409	11.6432	0.000644362	0.0429316
18107	HGF	2.25097	4.83661	11.6227	0.000651521	0.0430757
19884	IRX5	1.35042	1.12495	11.6216	0.00065189	0.0430757
49298	SAPCD2	0.980655	2.70587	11.5741	0.000668785	0.044011
22317	LSP1	4.61946	3.70181	11.5607	0.000673607	0.0441474
19103	IFNGR2	0.673449	6.57295	11.5427	0.000680174	0.0443488
53226	TNS3	-1.1612	7.7612	11.5371	0.000682205	0.0443488
9168	CAMK2A	-1.30007	1.5456	11.5226	0.00068756	0.0445167
34258	ROR1	-0.763893	5.31742	11.5071	0.00069331	0.0445348
7099	APOL1	-2.23731	2.06654	11.5069	0.000693385	0.0445348
9802	CDCP1	-0.924812	7.68206	11.4359	0.000720376	0.046084
22971	MGAM	-3.84012	0.215855	11.4051	0.000732435	0.0466694
9584	CCNE2	1.18335	2.06085	11.3936	0.000736957	0.046772
29632	PTX3	-1.12645	6.7629	11.3749	0.000744418	0.0470595
40212	RP11-390P2.4	1.48909	2.48089	11.3577	0.000751344	0.0473111
20735	KRT18P4	-1.70829	0.702008	11.3391	0.000758931	0.0476022
17176	GMDS	1.08944	5.50146	11.3298	0.000762712	0.0476531
7981	BID	-0.595698	5.37174	11.2807	0.000783168	0.0487416
