# Supplementary material for: Transcriptome Profiling of Trabecular Meshwork Progenitor Cells
Source: Stem Cell Rev Rep. 2025 May 27;21(6):1776–97. doi: 10.1007/s12015-025-10900-0 (PMC12356736; doi:10.1007/s12015-025-10900-0)
Supplement: Supplementary file 3 — Supplementary file3 (XLS 563 KB) [file 12015_2025_10900_MOESM3_ESM.xls]

## Sheet: Pathway-sphere vs PTM
© 2000-2021 QIAGEN. All rights reserved.
Ingenuity Canonical Pathways	-log(p-value)	Ratio	z-score	Molecules
Molecular Mechanisms of Cancer	12.2	0.384	#NUM!	ABL1,ADCY9,APAF1,APC,APH1B,ARHGEF10,ARHGEF11,ARHGEF12,ARHGEF17,ARHGEF18,ARHGEF19,ARHGEF3,ARHGEF9,AURKA,BBC3,BCL2L11,BID,BIRC3,BMP1,BMP2,BMP4,BMP6,BMPR1A,BMPR1B,BMPR2,BRCA1,CAMK2A,CAMK2B,CASP9,CCND1,CCNE1,CCNE2,CDC25A,CDC25B,CDC25C,CDC42,CDK1,CDK15,CDK16,CDK19,CDK2,CDK20,CDK3,CDK6,CDK7,CDK8,CDKN2A,CDKN2B,CTNNB1,CYCS,DIRAS3,DVL1,E2F1,E2F2,E2F6,E2F7,E2F8,FANCD2,FAS,FNBP1,FOS,FOXO1,FZD1,FZD3,FZD8,FZD…
Axonal Guidance Signaling	11.2	0.36	#NUM!	ABL1,ABLIM1,ACE,ACTR2,ACTR3,ADAM17,ADAM19,ADAM22,ADAM28,ADAM32,ADAM9,ADAMTS1,ADAMTS13,ADAMTS14,ADAMTS15,ADAMTS2,ADAMTS4,ARHGEF11,ARHGEF12,ARPC1A,ARPC2,ARPC3,ARPC5,BAIAP2,BMP1,BMP2,BMP4,BMP6,BRCC3,CDC42,CFL1,CFL2,CHMP1A,CXCL12,DPYSL2,EFNA1,EFNA3,EFNA4,EFNA5,EFNB1,EFNB3,EGF,EPHB1,EPHB3,EPHB4,ERBB2,FARP2,FES,FZD1,FZD3,FZD8,FZD9,GLI1,GLI2,GLI3,GLIS1,GNA11,GNAI2,GNAL,GNB3,GNB4,GNB5,GNG12,GNG2,HRAS,IGF…
Hepatic Fibrosis Signaling Pathway	9.16	0.364	-0.44	ACTA2,ACVR1,ACVR1B,ACVR2A,ACVR2B,AGT,BAMBI,BMPR2,CACNA1C,CALM1 (includes others),CCL2,CCN2,CCND1,CDC42,COL11A2,COL18A1,COL3A1,COL5A3,CREB3,CREB3L4,CREB5,CTNNB1,CXCL8,DIRAS3,DVL1,DVL2,EDNRA,EZH2,FGF2,FGFR1,FNBP1,FOS,FOXO1,FZD1,FZD3,FZD8,FZD9,GLI1,GLI2,GLI3,GLIS1,GNAI2,HRAS,IKBKB,IKBKE,IL1B,IL1RN,IRAK2,IRAK4,ITGA4,ITGA5,ITGB1,ITGB3,JAK1,KDR,KLF9,LEF1,LEPR,LRP6,MAP2K1,MAP2K3,MAPK13,MAPK9,MTOR,MYC,MY…
Virus Entry via Endocytic Pathways	9.14	0.495	#NUM!	ABL1,ACTA2,ACTB,ACTG1,ACTG2,AP1B1,AP1M1,AP1S1,AP2A1,AP2A2,AP2M1,AP3B1,AP3M1,AP3S1,B2M,CAV1,CDC42,CLTB,CLTCL1,CXADR,DNM1,FLNA,FLNB,FLNC,HLA-A,HLA-B,HLA-C,HRAS,ITGA4,ITGA5,ITGB1,ITGB3,ITGB4,ITGB5,ITGB8,ITSN1,PIK3C2B,PIK3CB,PIK3CD,PIK3R3,PLCG1,PRKCA,PRKCD,PRKD3,RAC1,RAC2,RAC3,RAP1A,RASD1,RRAS,RRAS2,SRC,TFRC
Synaptogenesis Signaling Pathway	8.31	0.369	1.335	ACTR2,ACTR3,ADCY9,AP1B1,AP2A1,AP2A2,AP2M1,APOE,ARPC1A,ARPC2,ARPC3,ARPC5,CACNA2D1,CADM1,CALM1 (includes others),CAMK2A,CAMK2B,CDC42,CDH23,CDH24,CDH4,CDH6,CFL1,CNTNAP1,CNTNAP2,CREB3,CREB3L4,CREB5,CTNNB1,DAB1,DLG4,DNAJC5,EFNA1,EFNA3,EFNA4,EFNA5,EFNB1,EFNB3,EIF4EBP1,EPHB1,EPHB3,EPHB4,GOSR2,GPAA1,GRIA3,GRIN2A,GRIN3A,HRAS,ITPR1,ITSN1,ITSN2,KALRN,LRP1,LRRTM2,LYN,MAP1B,MAPT,MARCKS,MTOR,NLGN1,NLGN3,NLGN4X…
Hepatic Fibrosis / Hepatic Stellate Cell Activation	8.26	0.414	#NUM!	A2M,ACTA2,AGT,BAMBI,CCL2,CCN2,COL11A1,COL11A2,COL12A1,COL13A1,COL15A1,COL17A1,COL18A1,COL21A1,COL22A1,COL24A1,COL25A1,COL27A1,COL3A1,COL4A1,COL4A2,COL4A4,COL4A5,COL4A6,COL5A3,COL6A1,COL6A2,COL6A3,COL7A1,COL8A1,COL9A2,CXCL8,CYP2E1,EDNRA,EGF,FAS,FGF2,FGFR1,HGF,IFNAR1,IFNAR2,IFNGR2,IGF1,IGF1R,IGFBP5,IL1B,IL4R,IL6,IL6R,KDR,KLF6,LEPR,LY96,MET,MMP2,MMP9,MYH9,MYL6,MYL9,NFKB1,NFKB2,PDGFD,PDGFRA,PDGFRB,SE…
Pancreatic Adenocarcinoma Signaling	8.26	0.477	-0.507	ABL1,BIRC5,BRCA2,CASP9,CCND1,CCNE1,CDC42,CDK2,CDKN2A,CDKN2B,CYP2E1,E2F1,E2F2,E2F6,E2F7,E2F8,EGF,ERBB2,GPLD1,HBEGF,HMOX1,JAK1,JAK3,MAP2K1,MAPK9,MMP9,NFKB1,NFKB2,NOTCH1,PA2G4,PIK3C2B,PIK3CB,PIK3CD,PIK3R3,PLD1,PLD3,PTGS2,RAC1,RAD51,RAF1,RALBP1,RALGDS,SMAD3,STAT3,SUV39H1,TFDP1,TGFB1,TGFB3,TGFBR2,VEGFA,VEGFC,VEGFD
Osteoarthritis Pathway	7.62	0.393	0.717	ACVRL1,ADAMTS4,AGER,ANKH,ANXA2,BMP2,BMPR1A,BMPR2,CASP4,CASP9,CREB3,CREB3L4,CREB5,CTNNB1,CXCL8,DCN,DKK1,EPAS1,FGF2,FGFR1,FOXO3,FRZB,FZD1,FZD3,FZD8,FZD9,GDF5,GLI1,GLI2,GLI3,GLIS1,GREM1,H19,HDAC4,HES1,HMGB1,HTRA1,IL1B,ITGA4,ITGA5,ITGB1,LEF1,LRP1,MATN3,MEF2C,MMP3,MMP9,MTOR,MYBBP1A,NAMPT,NFKB1,NFKB2,NOTCH1,OCRL,PPARGC1A,PRG4,PRKAA2,PRKAB1,PRKAB2,PRKAG2,PTCH1,PTGS2,RAC1,SDC4,SIK3,SIRT1,SMAD1,SMAD3,SMO,…
Protein Ubiquitination Pathway	7.48	0.37	#NUM!	ANAPC1,B2M,BAG1,BIRC3,BRCA1,CDC20,CUL2,DNAJB2,DNAJB4,DNAJB9,DNAJC10,DNAJC11,DNAJC14,DNAJC18,DNAJC28,DNAJC3,DNAJC30,DNAJC4,DNAJC5,DNAJC6,DNAJC9,ELOC,FBXW7,FZR1,HLA-A,HLA-B,HLA-C,HSP90AA1,HSP90B1,HSPA13,HSPA4L,HSPB6,HSPD1,HSPH1,NEDD4,NEDD4L,PAN2,PRKN,PSMA1,PSMA2,PSMA3,PSMA5,PSMA6,PSMA7,PSMB2,PSMB3,PSMB4,PSMB5,PSMC1,PSMC2,PSMC3,PSMC4,PSMD1,PSMD11,PSMD12,PSMD13,PSMD14,PSMD2,PSMD3,PSME1,PSME2,RPS27A,S…
Senescence Pathway	7.3	0.367	0.503	ACVR1,ACVR1B,ACVR2A,ACVR2B,ANAPC1,ASXL2,ATF3,BMPR2,CACNA1C,CALM1 (includes others),CAPN1,CAPN3,CAPN5,CAPNS1,CBX7,CCNB1,CCNB2,CCND1,CDC16,CDC25A,CDC25B,CDC25C,CDK1,CDK2,CDK6,CDKN2A,CDKN2B,CXCL8,DLAT,DLD,DMTF1,E2F1,E2F2,E2F6,E2F7,E2F8,EED,EIF4EBP1,ELF2,ELF4,ETS1,EZH2,FOXO3,FZR1,GADD45A,HBP1,HRAS,IKBKB,IKBKE,IL6,ING1,IRF3,ITSN2,KAT2B,MAP2K1,MAP2K3,MAPK7,MCU,MRE11,MTOR,NFATC4,NFKB1,NFKB2,PCGF2,PDHX,P…
ILK Signaling	7.03	0.395	-1	ACTA2,ACTB,ACTG1,ACTG2,BMP2,CCND1,CDC42,CFL1,CFL2,CREB3,CREB3L4,CREB5,CTNNB1,DIRAS3,DSP,FLNA,FLNB,FLNC,FNBP1,FOS,ILK,IRS1,ITGB1,ITGB3,ITGB4,ITGB5,ITGB8,KRT18,LEF1,LIMS2,MAPK9,MMP9,MTOR,MYC,MYH9,MYL6,MYL9,NCK2,NFKB1,NFKB2,PARVA,PARVB,PIK3C2B,PIK3CB,PIK3CD,PIK3R3,PPM1L,PPP1R12A,PPP2CB,PPP2R1B,PPP2R2A,PTEN,PTGS2,PTK2,PTPA,RAC1,RAC2,RAC3,RHOA,RHOBTB1,RHOBTB2,RHOC,RHOG,RHOJ,RND2,RPS6KA4,RPS6KA5,RSU1,T…
Signaling by Rho Family GTPases	7	0.373	-2.982	ACTA2,ACTB,ACTG1,ACTG2,ACTR2,ACTR3,ARHGEF10,ARHGEF11,ARHGEF12,ARHGEF17,ARHGEF18,ARHGEF19,ARHGEF3,ARHGEF9,ARPC1A,ARPC2,ARPC3,ARPC5,BAIAP2,CDC42,CDC42EP1,CDC42EP2,CDC42EP3,CDC42EP4,CDC42EP5,CDH23,CDH24,CDH4,CDH6,CFL1,CFL2,CLIP1,CYFIP1,DES,DIAPH3,DIRAS3,EZR,FNBP1,FOS,GNA11,GNAI2,GNAL,GNB3,GNB4,GNB5,GNG12,GNG2,IQGAP1,ITGA4,ITGA5,ITGB1,MAP2K1,MAP3K12,MAPK9,MYL12A,MYL12B,MYL6,MYL9,NEDD4,NFKB1,NFKB2,PAK…
Epithelial Adherens Junction Signaling	6.91	0.414	#NUM!	ACTA2,ACTB,ACTG1,ACTG2,ACTR2,ACTR3,ACVR1,ACVR1B,ACVR2A,ACVR2B,APC,ARPC1A,ARPC2,ARPC3,ARPC5,BAIAP2,BMPR2,CDC42,CLIP1,CTNNB1,EGF,EPN1,EPN2,FARP2,FGFR1,HGF,HRAS,IQGAP1,JUP,LEF1,LMO7,MAGI1,MET,MYH9,MYL6,MYL9,NOTCH1,NOTCH4,PTEN,PTPRM,RAC1,RAP1A,RASD1,RHOA,RRAS,RRAS2,SORBS1,SRC,TCF4,TCF7,TGFBR2,TGFBR3,TUBA1B,TUBA1C,TUBA4A,TUBB,TUBB2A,TUBB4B,TUBB6,TUBG1,VCL,WASL,ZYX
Glioma Invasiveness Signaling	6.72	0.5	-1.095	CD44,CDC42,DIRAS3,F2R,FNBP1,HMMR,HRAS,ITGB3,ITGB5,MMP2,MMP9,PIK3C2B,PIK3CB,PIK3CD,PIK3R3,PLAU,PLAUR,PTK2,RAC1,RAC2,RAC3,RAP1A,RASD1,RHOA,RHOBTB1,RHOBTB2,RHOC,RHOG,RHOJ,RND2,RRAS,RRAS2,TIMP1,TIMP2,TIMP3,TIMP4,VTN
Integrin Signaling	6.38	0.376	-2.73	ABL1,ACTA2,ACTB,ACTG1,ACTG2,ACTR2,ACTR3,ARF4,ARF5,ARPC1A,ARPC2,ARPC3,ARPC5,ASAP1,BCAR3,CAPN1,CAPN3,CAPN5,CAPNS1,CAV1,CDC42,DIRAS3,FNBP1,GSN,HRAS,ILK,ITGA10,ITGA4,ITGA5,ITGA7,ITGAE,ITGB1,ITGB3,ITGB4,ITGB5,ITGB8,MAP2K1,MYL12A,MYL12B,MYL9,NCK2,PAK1,PAK4,PARVA,PARVB,PFN1,PIK3C2B,PIK3CB,PIK3CD,PIK3R3,PLCG1,PPP1CB,PPP1R12A,PTEN,PTK2,RAC1,RAC2,RAC3,RAF1,RAP1A,RASD1,RHOA,RHOBTB1,RHOBTB2,RHOC,RHOG,RHOJ,RN…
Ephrin Receptor Signaling	6.32	0.389	-1.361	ABL1,ACP1,ACTR2,ACTR3,ARPC1A,ARPC2,ARPC3,ARPC5,CDC42,CFL1,CFL2,CREB3,CREB3L4,CREB5,CXCL12,EFNA1,EFNA3,EFNA4,EFNA5,EFNB1,EFNB3,EGF,EPHB1,EPHB3,EPHB4,GNA11,GNAI2,GNAL,GNB3,GNB4,GNB5,GNG12,GNG2,GRIN2A,GRIN3A,HRAS,ITGA4,ITGA5,ITGB1,ITSN1,KALRN,MAP2K1,NCK2,PAK1,PAK4,PDGFD,PTK2,PTPN11,PTPN13,RAC1,RAC2,RAC3,RAF1,RAP1A,RASA1,RASD1,RHOA,ROCK2,RRAS,RRAS2,SDC2,SDCBP,SORBS1,SRC,STAT3,VEGFA,VEGFC,VEGFD,WASL,W…
Protein Kinase A Signaling	6.28	0.332	0.192	ACP1,ADCY9,ADD2,ADD3,AKAP11,AKAP13,AKAP17A,AKAP5,AKAP6,AKAP7,ANAPC1,CALM1 (includes others),CAMK2A,CAMK2B,CDC16,CDC25A,CDC25B,CDC25C,CDKN3,CREB3,CREB3L4,CREB5,CREM,CTNNB1,DUSP1,DUSP16,DUSP18,DUSP3,DUSP4,DUSP6,EYA1,EYA3,FLNA,FLNB,FLNC,GLI3,GNAI2,GNB3,GNB4,GNB5,GNG12,GNG2,GYS1,H1-2,H3-3A/H3-3B,HHAT,ITPR1,LEF1,MAP2K1,MPPE1,MTMR3,MYL12A,MYL12B,MYL6,MYL9,NFATC4,NFKB1,NFKB2,NTN1,PALM2AKAP2,PDE10A,PDE11…
Glioblastoma Multiforme Signaling	6.15	0.394	-0.277	APC,CCND1,CCNE1,CDC42,CDK2,CDK6,CDKN2A,CTNNB1,DIRAS3,E2F1,E2F2,E2F6,E2F7,E2F8,EGF,FNBP1,FOXO1,FZD1,FZD3,FZD8,FZD9,HRAS,IGF1,IGF1R,ITPR1,LEF1,MAP2K1,MTOR,MYC,NF2,PDGFD,PDGFRA,PDGFRB,PDIA3,PIK3C2B,PIK3CB,PIK3CD,PIK3R3,PLCB3,PLCD4,PLCE1,PLCG1,PRKCD,PTEN,RAC1,RAC2,RAC3,RAF1,RAP1A,RASD1,RHOA,RHOBTB1,RHOBTB2,RHOC,RHOG,RHOJ,RND2,RRAS,RRAS2,SMO,SRC,WNT2,WNT2B,WNT5B,WNT7B
NRF2-mediated Oxidative Stress Response	6.08	0.381	-2.137	ABCC4,ACTA2,ACTB,ACTG1,ACTG2,AKR7A2,AOX1,CCT7,CLPP,DNAJA3,DNAJB2,DNAJB4,DNAJB9,DNAJC10,DNAJC11,DNAJC14,DNAJC18,DNAJC3,DNAJC4,DNAJC5,DNAJC6,DNAJC9,EIF2AK3,ENC1,EPHX1,ERP29,FKBP5,FOS,FOSL1,GCLM,GSTA4,GSTM4,GSTM5,GSTO1,GSTP1,HMOX1,HRAS,JUNB,JUND,MAF,MAFF,MAFK,MAP2K1,MAP2K3,MAPK7,MAPK9,MGST1,MGST2,NFE2L2,PIK3C2B,PIK3CB,PIK3CD,PIK3R3,PPIB,PRDX1,PRKCA,PRKCD,PRKD3,RAF1,RAP1A,RASD1,RRAS,RRAS2,SCARB1,SOD1…
Actin Nucleation by ARP-WASP Complex	6.02	0.486	-2.268	ACTR2,ACTR3,ARPC1A,ARPC2,ARPC3,ARPC5,BAIAP2,CDC42,DIRAS3,FNBP1,HRAS,ITGA4,ITGA5,ITGB1,NCK2,PPP1R12A,PPP1R12C,RAC1,RAC2,RAC3,RAP1A,RASD1,RHOA,RHOBTB1,RHOBTB2,RHOC,RHOG,RHOJ,RND2,ROCK2,RRAS,RRAS2,VASP,WASL,WIPF1
Cyclins and Cell Cycle Regulation	5.99	0.469	-3.78	ABL1,CCNA1,CCNA2,CCNB1,CCNB2,CCND1,CCNE1,CCNE2,CCNH,CDC25A,CDK1,CDK2,CDK6,CDK7,CDKN2A,CDKN2B,E2F1,E2F2,E2F6,E2F7,E2F8,HDAC4,HDAC5,HDAC6,HDAC8,HDAC9,PA2G4,PPM1L,PPP2CB,PPP2R1B,PPP2R2A,PTPA,RAF1,SKP2,SUV39H1,TFDP1,TGFB1,TGFB3
Regulation of Actin-based Motility by Rho	5.84	0.447	-3.244	ACTA2,ACTB,ACTG2,ACTR2,ACTR3,ARHGDIA,ARPC1A,ARPC2,ARPC3,ARPC5,BAIAP2,CDC42,CFL1,DIRAS3,FNBP1,GSN,ITGA4,ITGA5,ITGB1,MYL12A,MYL12B,MYL6,MYL9,PAK1,PAK4,PFN1,PI4KA,PIP5K1A,PPP1CB,PPP1R12A,RAC1,RAC2,RAC3,RHOA,RHOBTB1,RHOBTB2,RHOC,RHOG,RHOJ,RND2,WASL,WIPF1
Cell Cycle Control of Chromosomal Replication	5.81	0.518	-4.271	CDC45,CDC6,CDK1,CDK15,CDK16,CDK19,CDK2,CDK20,CDK3,CDK6,CDK7,CDK8,CDT1,DNA2,MCM2,MCM3,MCM4,MCM5,ORC1,ORC5,ORC6,POLA2,POLD1,POLE,PRIM1,PRIM2,RPA2,RPA3,TOP2A
Ovarian Cancer Signaling	5.75	0.403	-1.347	ABL1,APC,ARRB1,BRCA1,BRCA2,CCND1,CD44,CDKN2A,CTNNB1,DVL1,E2F1,EDNRA,EGF,FZD1,FZD3,FZD8,FZD9,HRAS,LEF1,MAP2K1,MMP2,MMP9,MTOR,PA2G4,PIK3C2B,PIK3CB,PIK3CD,PIK3R3,PRKAG2,PRKAR1A,PRKAR1B,PRKAR2A,PRKAR2B,PTEN,PTGS1,PTGS2,RAD51,RAF1,RAP1A,RASD1,RPS6KB2,RRAS,RRAS2,SMO,SRC,SUV39H1,TCF4,TCF7,TFDP1,VEGFA,VEGFC,VEGFD,WNT2,WNT2B,WNT5B,WNT7B
RhoGDI Signaling	5.63	0.378	2.405	ACTA2,ACTB,ACTG1,ACTG2,ACTR2,ACTR3,ARHGDIA,ARHGDIB,ARHGEF10,ARHGEF11,ARHGEF12,ARHGEF17,ARHGEF18,ARHGEF19,ARHGEF3,ARHGEF9,ARPC1A,ARPC2,ARPC3,ARPC5,CD44,CDC42,CDH23,CDH24,CDH4,CDH6,CFL1,CFL2,DGKZ,DIRAS3,DLC1,EZR,FNBP1,GNA11,GNAI2,GNAL,GNB3,GNB4,GNB5,GNG12,GNG2,ITGA4,ITGA5,ITGB1,MYL12A,MYL12B,MYL6,MYL9,PAK1,PAK4,PI4KA,PIP5K1A,PPP1R12A,PPP1R12C,PRKCA,RAC1,RAC2,RAC3,RHOA,RHOBTB1,RHOBTB2,RHOC,RHOG,RHOJ…
Colorectal Cancer Metastasis Signaling	5.6	0.352	0.351	ADCY9,APC,APPL1,ARRB1,BIRC5,CASP9,CCND1,CDC42,CTNNB1,DIRAS3,DVL1,EGF,FNBP1,FOS,FZD1,FZD3,FZD8,FZD9,GNB3,GNB4,GNB5,GNG12,GNG2,HRAS,IL6,IL6R,JAK1,JAK3,LEF1,LRP1,LRP6,MAP2K1,MAPK9,MMP11,MMP14,MMP2,MMP24,MMP3,MMP9,MYC,NFKB1,NFKB2,PIK3C2B,PIK3CB,PIK3CD,PIK3R3,PRKAG2,PRKAR1A,PRKAR1B,PRKAR2A,PRKAR2B,PTGER4,PTGS2,RAC1,RAC2,RAC3,RALGDS,RAP1A,RASD1,RHOA,RHOBTB1,RHOBTB2,RHOC,RHOG,RHOJ,RND2,RRAS,RRAS2,SIAH1,…
Cell Cycle: G2/M DNA Damage Checkpoint Regulation	5.53	0.531	1.279	ABL1,AURKA,BORA,BRCA1,CCNB1,CCNB2,CDC25B,CDC25C,CDK1,CDK7,CDKN2A,CKS2,GADD45A,KAT2B,MDM4,PKMYT1,PLK1,PPM1D,PRKDC,RPS6KA1,SKP2,TOP2A,YWHAE,YWHAG,YWHAH,YWHAZ
Estrogen-mediated S-phase Entry	5.46	0.654	-2.5	CCNA1,CCNA2,CCND1,CCNE1,CCNE2,CDC25A,CDK1,CDK2,E2F1,E2F2,E2F6,E2F7,E2F8,MYC,RBL1,SKP2,TFDP1
PTEN Signaling	5.37	0.405	1.857	BCL2L11,BMPR1A,BMPR1B,BMPR2,CASP9,CCND1,CDC42,CNKSR3,FGFR1,FOXO1,FOXO3,HRAS,IGF1R,IKBKB,IKBKE,ILK,INPP5B,INPP5D,INSR,ITGA4,ITGA5,ITGB1,KDR,MAGI1,MAGI3,MAP2K1,MAST2,NFKB1,NFKB2,OCRL,PDGFRA,PDGFRB,PIK3CB,PIK3CD,PIK3R3,PTEN,PTK2,RAC1,RAC2,RAC3,RAF1,RAP1A,RASD1,RPS6KB2,RRAS,RRAS2,SYNJ1,TGFBR2,TGFBR3,TNFRSF11A,YWHAH
Caveolar-mediated Endocytosis Signaling	5.34	0.466	#NUM!	ABL1,ACTA2,ACTB,ACTG1,ACTG2,B2M,CAV1,CAVIN1,COPB2,DYRK3,EGF,FLNA,FLNB,FLNC,HLA-A,HLA-B,HLA-C,INSR,ITGA10,ITGA4,ITGA5,ITGA7,ITGAE,ITGB1,ITGB3,ITGB4,ITGB5,ITGB8,ITSN1,MAP3K2,PRKCA,PTPN1,RAB5C,SRC
Germ Cell-Sertoli Cell Junction Signaling	5.19	0.374	#NUM!	A2M,ACTA2,ACTB,ACTG1,ACTG2,CDC42,CFL1,CFL2,CTNNB1,DIRAS3,EPN1,EPN2,FNBP1,GSN,HRAS,ILK,IQGAP1,ITGB1,JUP,MAP2K1,MAP2K3,MAP3K12,MAP3K2,MAP3K8,MAPK9,MTMR2,PAK1,PAK4,PIK3C2B,PIK3CB,PIK3CD,PIK3R3,PTK2,RAB8B,RAC1,RAC2,RAC3,RAP1A,RASD1,RHOA,RHOBTB1,RHOBTB2,RHOC,RHOG,RHOJ,RND2,RRAS,RRAS2,SORBS1,SRC,TGFB1,TGFB3,TGFBR2,TUBA1B,TUBA1C,TUBA4A,TUBB,TUBB2A,TUBB4B,TUBB6,TUBG1,VCL,WASL,ZYX
Clathrin-mediated Endocytosis Signaling	5.06	0.363	#NUM!	ACTA2,ACTB,ACTG1,ACTG2,ACTR2,ACTR3,AP1B1,AP1M1,AP1S1,AP2A1,AP2A2,AP2M1,AP3B1,AP3M1,AP3S1,APOD,APOE,ARPC1A,ARPC2,ARPC3,ARPC5,ARRB1,CD2AP,CDC42,CLTB,CLTCL1,CLU,DAB2,DNM1,EGF,EPN1,EPS15,F2R,FGF10,FGF13,FGF2,FGF5,FGF7,HIP1R,IGF1,ITGA5,ITGB1,ITGB3,ITGB4,ITGB5,ITGB8,MET,NUMB,PDGFD,PIK3C2B,PIK3CB,PIK3CD,PIK3R3,PPP3CA,PPP3CC,RAB11B,RAB4B,RAB5C,RAC1,RPS27A,SH3BP4,SNX9,SRC,STAM,SYNJ1,TFRC,VEGFA,VEGFC,VEGFD…
ERK5 Signaling	5.02	0.458	-1.061	CREB3,CREB3L4,CREB5,EGF,ELK4,FOS,FOSL1,FOXO3,GAB1,HRAS,MAP3K2,MAP3K8,MAPK7,MEF2A,MEF2C,MEF2D,MYC,NGF,PTPN11,RAP1A,RASD1,RPS6KA1,RPS6KA4,RPS6KA5,RPS6KB2,RRAS,RRAS2,SGK1,SRC,YWHAE,YWHAG,YWHAH,YWHAZ
Fcγ Receptor-mediated Phagocytosis in Macrophages and Monocytes	4.96	0.426	-1.581	ACTA2,ACTB,ACTG1,ACTG2,ACTR2,ACTR3,ARPC1A,ARPC2,ARPC3,ARPC5,CDC42,EZR,GAB2,GPLD1,HMOX1,INPP5D,LYN,MYO5A,NCK2,PAK1,PIK3R3,PIP5K1A,PLA2G6,PLCG1,PLD1,PLD3,PRKCA,PRKCD,PRKD3,PTEN,PTK2B,RAB11B,RAC1,RAC2,RAC3,RPS6KB2,SRC,TLN1,VAMP3,VASP
RhoA Signaling	4.96	0.398	-2.236	ABL2,ACTA2,ACTB,ACTG1,ACTG2,ACTR2,ACTR3,ANLN,ARHGEF11,ARHGEF12,ARPC1A,ARPC2,ARPC3,ARPC5,BAIAP2,CDC42EP1,CDC42EP2,CDC42EP3,CDC42EP4,CDC42EP5,CFL1,CFL2,DLC1,EZR,IGF1,IGF1R,LPAR2,LPAR3,LPAR6,MYL12A,MYL12B,MYL6,MYL9,NEDD4,NRP2,PFN1,PI4KA,PIP5K1A,PKN1,PLD1,PLEKHG5,PPP1CB,PPP1R12A,PTK2,PTK2B,RHOA,RHPN2,ROCK2,RTKN
Role of Tissue Factor in Cancer	4.9	0.402	#NUM!	ARRB1,CCN1,CCN2,CDC42,CFL1,CFL2,CXCL1,CXCL8,EGR1,F10,F2RL1,F3,FGF5,GNA11,HBEGF,HRAS,IL1B,ITGB1,ITGB3,ITGB5,LYN,MAPK13,MTOR,PAK1,PDIA6,PDXP,PIK3C2B,PIK3CB,PIK3CD,PIK3R3,PLAUR,PRKCA,PTEN,PTK2B,PTPN11,RAC1,RAP1A,RASD1,RPS6KA1,RPS6KA4,RPS6KA5,RRAS,RRAS2,SRC,STAT5A,VEGFA,VEGFC
Cell Cycle: G1/S Checkpoint Regulation	4.85	0.463	1.569	ABL1,BMI1,CCND1,CCNE1,CCNE2,CDC25A,CDK2,CDK6,CDKN2A,CDKN2B,E2F1,E2F2,E2F6,E2F7,E2F8,FOXO1,HDAC4,HDAC5,HDAC6,HDAC8,HDAC9,MYC,NRG1,PA2G4,RBL1,SKP2,SMAD3,SUV39H1,TFDP1,TGFB1,TGFB3
Small Cell Lung Cancer Signaling	4.7	0.451	-0.853	ABL1,APAF1,BID,CASP9,CCND1,CCNE1,CCNE2,CDK2,CDK6,CDKN2B,CYCS,E2F1,IKBKB,IKBKE,MYC,NFKB1,NFKB2,PA2G4,PIK3C2B,PIK3CB,PIK3CD,PIK3R3,PTEN,PTGS2,PTK2,RARB,SKP2,SUV39H1,TFDP1,TRAF1,TRAF2,TRAF3
Remodeling of Epithelial Adherens Junctions	4.69	0.456	-3.051	ACTA2,ACTB,ACTG1,ACTG2,ACTR2,ACTR3,APC,ARPC1A,ARPC2,ARPC3,ARPC5,CLIP1,CTNNB1,DNM1,HGF,IQGAP1,MAPRE2,MET,NME1,RAB5C,SRC,TUBA1B,TUBA1C,TUBA4A,TUBB,TUBB2A,TUBB4B,TUBB6,TUBG1,VCL,ZYX
Chronic Myeloid Leukemia Signaling	4.63	0.408	#NUM!	ABL1,CCND1,CDK6,CDKN2A,E2F1,E2F2,E2F6,E2F7,E2F8,GAB2,HDAC4,HDAC5,HDAC6,HDAC8,HDAC9,HRAS,IKBKB,IKBKE,MAP2K1,MECOM,MYC,NFKB1,NFKB2,PA2G4,PIK3C2B,PIK3CB,PIK3CD,PIK3R3,PTPN11,RAF1,RAP1A,RASD1,RBL1,RRAS,RRAS2,SMAD3,STAT5A,SUV39H1,TFDP1,TGFB1,TGFB3,TGFBR2
Sumoylation Pathway	4.63	0.408	1.671	ARHGDIA,ARHGDIB,CBX4,CDC42,DIRAS3,DNMT3A,ETS1,FAS,FNBP1,FOS,ISG20,MAPK9,NFKB1,NFKB2,NR3C1,RAC1,RAC2,RAC3,RAN,RANGAP1,RCC1,RFC4,RFC5,RHOA,RHOBTB1,RHOBTB2,RHOC,RHOG,RHOJ,RND2,SAE1,SENP3,SENP7,SIRT1,SNCA,SP1,SP100,SP3,STUB1,SUMO3,ZEB1,ZNF217
NER Pathway	4.63	0.408	-3.307	CCNH,CDK7,CHAF1A,CHAF1B,COPS3,COPS6,COPS8,CUL4A,DDB2,DNA2,ERCC1,ERCC2,ERCC6,GPS1,GTF2H1,GTF2H5,H3-3A/H3-3B,H4C8,MNAT1,NEDD8,POLA2,POLD1,POLE,POLE2,POLE3,POLE4,POLR2D,POLR2E,POLR2L,PRIM1,PRIM2,RAD23B,RFC4,RFC5,RNF111,RPA2,RPA3,TOP2A,UBE2N,UVSSA,XPC,XRCC1
Factors Promoting Cardiogenesis in Vertebrates	4.59	0.373	2.449	ACVR1,ACVR1B,ACVR2A,ACVR2B,APC,BMP1,BMP2,BMP4,BMP6,BMPR1A,BMPR1B,BMPR2,CAMK2A,CAMK2B,CCND1,CREB3,CREB3L4,CREB5,CTNNB1,DKK1,DVL1,FZD1,FZD3,FZD8,FZD9,LEF1,LRP1,LRP6,MAPK9,MEF2C,MYC,MYOCD,NOG,NPPB,PDIA3,PLCB3,PLCD4,PLCE1,PLCG1,PRKCA,PRKCD,PRKD3,RHOA,ROCK2,SMAD1,SMO,TCF4,TCF7,TGFB1,TGFB3,TGFBR2,TGFBR3,WNT2,WNT2B,WNT5B,WNT7B
Glioma Signaling	4.57	0.4	-0.378	ABL1,CALM1 (includes others),CAMK1,CAMK1D,CAMK1G,CAMK2A,CAMK2B,CCND1,CDK6,CDKN2A,CDKN2B,E2F1,E2F2,E2F6,E2F7,E2F8,EGF,HRAS,IDH2,IGF1,IGF1R,MAP2K1,MTOR,PA2G4,PDGFD,PDGFRA,PDGFRB,PIK3C2B,PIK3CB,PIK3CD,PIK3R3,PLCG1,PRKCA,PRKCD,PRKD3,PTEN,RAF1,RAP1A,RASD1,RBL1,RRAS,RRAS2,SUV39H1,TFDP1
Ephrin B Signaling	4.55	0.444	0.6	ACP1,CAP1,CDC42,CFL1,CFL2,CTNNB1,CXCL12,EFNB1,EFNB3,EPHB1,EPHB3,EPHB4,GNA11,GNAI2,GNAL,GNB3,GNB4,GNB5,GNG12,GNG2,HRAS,ITSN1,ITSN2,KALRN,NCK2,PAK1,PTK2,RAC1,RAC2,RAC3,RHOA,ROCK2
RAN Signaling	4.5	0.706	-2.887	CSE1L,IPO5,KPNA2,KPNA3,KPNA4,KPNA5,KPNA6,KPNB1,RAN,RANGAP1,RCC1,TNPO1
Adipogenesis pathway	4.49	0.381	#NUM!	BMP2,BMP4,BMPR1A,BMPR2,BSCL2,CCNH,CDK7,CLOCK,CTNNB1,EBF1,EGR2,ERCC2,EZH2,FBXW7,FGF2,FGFR1,FOXO1,FZD1,FZD3,FZD8,FZD9,GTF2H1,GTF2H5,HDAC4,HDAC5,HDAC6,HDAC8,HDAC9,KAT2B,KAT6B,KAT7,KLF3,KLF5,MNAT1,NFATC4,NOCT,PER2,RBBP4,RBBP7,RBP1,RPS6KA1,SAP30L,SIRT1,SMAD1,SMAD3,SMO,SOX9,TCF7,TGFB1,TXNIP,ZNF423
IL-8 Signaling	4.47	0.35	-1.408	CCND1,CDC42,CXCL1,CXCL8,DIRAS3,EGF,EIF4EBP1,FNBP1,FOS,GNAI2,GNB3,GNB4,GNB5,GNG12,GNG2,GPLD1,HBEGF,HMOX1,HRAS,IKBKB,IKBKE,IQGAP1,IRAK2,IRAK4,ITGB3,ITGB5,KDR,LASP1,MAP2K1,MAPK9,MMP2,MMP9,MTOR,MYL12B,MYL9,NFKB1,PIK3C2B,PIK3CB,PIK3CD,PIK3R3,PLD1,PLD3,PRKCA,PRKCD,PRKD3,PTGS2,PTK2,PTK2B,RAC1,RAC2,RAC3,RAF1,RAP1A,RASD1,RHOA,RHOBTB1,RHOBTB2,RHOC,RHOG,RHOJ,RND2,ROCK2,RRAS,RRAS2,SRC,VASP,VCAM1,VEGFA,VEGFC,…
Estrogen Receptor Signaling	4.41	0.32	-0.396	ADCY9,AGT,ARG2,ATP5F1C,ATP5PB,CACNA1C,CAV1,CCNC,CCND1,CDK8,CFL1,CFL2,CREB3,CREB3L4,CREB5,CYC1,DDX5,DLG4,EGF,EIF2B3,EIF4EBP1,FOS,FOXO1,FOXO3,GNA11,GNAI2,GNAL,GNB3,GNG2,GPER1,HES1,HRAS,HSP90AA1,HSP90B1,IGF1,IGF1R,JAK1,JAK3,LEPR,MAP2K1,MCU,MDK,MED10,MED4,MMP11,MMP14,MMP2,MMP24,MMP3,MMP9,MTOR,MYC,MYL12A,MYL12B,MYL6,MYL9,NCOA1,NCOA3,NFKB1,NFKB2,NOTCH1,NR3C1,PAK1,PDIA3,PIK3C2B,PIK3CB,PIK3CD,PIK3R3,PLCB…
Rac Signaling	4.35	0.393	-3.395	ACTR2,ACTR3,ANK1,ARPC1A,ARPC2,ARPC3,ARPC5,BAIAP2,CD44,CDC42,CFL1,CFL2,CYFIP1,CYFIP2,ELK4,HRAS,IQGAP1,IQGAP3,ITGA4,ITGA5,ITGB1,MAP2K1,NFKB1,NFKB2,PAK1,PAK4,PI4KA,PIK3C2B,PIK3CB,PIK3CD,PIK3R3,PIP5K1A,PLD1,PTK2,PTK2B,RAC1,RAF1,RAP1A,RASD1,RHOA,RRAS,RRAS2,SH3RF1,TIAM1
Regulation of the Epithelial-Mesenchymal Transition Pathway	4.26	0.349	#NUM!	ADAM17,APC,APH1B,BCL9,CTNNB1,DVL1,DVL2,EGF,EGR1,ETS1,FGF10,FGF13,FGF2,FGF5,FGF7,FGFR1,FZD1,FZD3,FZD8,FZD9,GAB1,HGF,HRAS,ID2,JAG2,JAK1,JAK3,LEF1,LOX,MAP2K1,MAP2K3,MET,MMP2,MMP9,NFKB1,NFKB2,NOTCH1,NOTCH4,PARD6G,PDGFD,PDGFRB,PIK3C2B,PIK3CB,PIK3CD,PIK3R3,PTPN11,PYGO1,PYGO2,RAF1,RAP1A,RASD1,RHOA,RRAS,RRAS2,SMAD3,SMO,STAT3,TCF4,TCF7,TGFB1,TGFB3,TGFBR2,WNT2,WNT2B,WNT5B,WNT7B,ZEB1
PI3K/AKT Signaling	4.21	0.354	-3.015	CCND1,CDC37,CTNNB1,EIF4EBP1,FOXO1,FOXO3,GAB1,GAB2,GDF15,GYS1,HRAS,HSP90AA1,HSP90B1,IFNAR1,IKBKB,IKBKE,IL11RA,IL15RA,IL17RC,IL17RD,IL17RE,IL27RA,IL4R,IL6R,IL7R,ILK,INPP5B,INPP5D,ITGA4,ITGA5,ITGB1,JAK1,JAK3,MAP2K1,MAP3K8,MAPK8IP1,MCL1,MTOR,NFKB1,NFKB2,OCRL,PIK3CB,PIK3CD,PIK3R3,PPM1L,PPP2CB,PPP2R1B,PPP2R2A,PTEN,PTGS2,PTPA,RAF1,RAP1A,RASD1,RPS6KB2,RRAS,RRAS2,SYNJ1,YWHAE,YWHAG,YWHAH,YWHAZ
Actin Cytoskeleton Signaling	4.18	0.339	-3.654	ACTA2,ACTB,ACTG1,ACTG2,ACTR2,ACTR3,APC,ARHGEF12,ARPC1A,ARPC2,ARPC3,ARPC5,BAIAP2,CDC42,CFL1,CFL2,CYFIP1,CYFIP2,DIAPH1,DIAPH3,EGF,EZR,F2R,FGD1,FGF10,FGF13,FGF2,FGF5,FGF7,FLNA,GNG12,GSN,HRAS,IQGAP1,IQGAP3,ITGA4,ITGA5,ITGB1,MAP2K1,MYH9,MYL12A,MYL12B,MYL6,MYL9,PAK1,PAK4,PDGFD,PFN1,PIK3C2B,PIK3CB,PIK3CD,PIK3R3,PIP5K1A,PPP1CB,PPP1R12A,PTK2,RAC1,RAC2,RAC3,RAF1,RAP1A,RASD1,RHOA,ROCK2,RRAS,RRAS2,SLC9A1,SSH…
ERK/MAPK Signaling	4.18	0.347	-1.638	CREB3,CREB3L4,CREB5,DUSP1,DUSP4,DUSP6,EIF4EBP1,ELF2,ELF4,ETS1,FOS,H3-3A/H3-3B,HRAS,ITGA4,ITGA5,ITGB1,JMJD7-PLA2G4B,KSR1,MAP2K1,MYC,PAK1,PAK4,PIK3C2B,PIK3CB,PIK3CD,PIK3R3,PLA2G4A,PLA2G4B,PLA2G6,PLCG1,PPM1L,PPP1CB,PPP1R12A,PPP1R3C,PPP2CB,PPP2R1B,PPP2R2A,PRKAG2,PRKAR1A,PRKAR1B,PRKAR2A,PRKAR2B,PRKCA,PRKCD,PTK2,PTK2B,PTPA,RAC1,RAC2,RAC3,RAF1,RAP1A,RAPGEF3,RASD1,RPS6KA1,RPS6KA4,RPS6KA5,RRAS,RRAS2,SRC,S…
IGF-1 Signaling	4.14	0.394	-1.3	CASP9,CCN1,CCN2,CCN3,FOS,FOXO1,FOXO3,GRB10,HRAS,IGF1,IGF1R,IGFBP5,IRS1,JAK1,MAP2K1,NEDD4,PIK3C2B,PIK3CB,PIK3CD,PIK3R3,PRKAG2,PRKAR1A,PRKAR1B,PRKAR2A,PRKAR2B,PTK2,PTPN11,RAF1,RAP1A,RASA1,RASD1,RPS6KB2,RRAS,RRAS2,SOCS3,SRF,STAT3,YWHAE,YWHAG,YWHAH,YWHAZ
Mitotic Roles of Polo-Like Kinase	4.07	0.439	-2.524	ANAPC1,CAPN1,CCNB1,CCNB2,CDC16,CDC20,CDC25A,CDC25B,CDC25C,CDK1,ESPL1,FZR1,HSP90AA1,HSP90B1,KIF11,KIF23,PKMYT1,PLK1,PLK2,PLK4,PPM1L,PPP2CB,PPP2R1B,PPP2R2A,PRC1,PTPA,PTTG1,SLK,TGFB1
HIPPO signaling	4.07	0.412	-0.626	AJUBA,CD44,DLG2,DLG3,DLG4,DLG5,FAT4,FRMD6,LATS1,LATS2,MST1,NF2,PPM1L,PPP1CB,PPP1R12A,PPP1R3C,PPP2CB,PPP2R1B,PPP2R2A,PTPA,RASSF1,SAV1,SKP2,SMAD1,SMAD3,TEAD1,TEAD2,TEAD4,TJP2,WWC1,WWTR1,YWHAE,YWHAG,YWHAH,YWHAZ
Semaphorin Signaling in Neurons	4.05	0.45	#NUM!	ARHGEF12,CDC42,CFL1,CFL2,CRMP1,DIRAS3,DPYSL2,FES,FNBP1,ITGB1,MET,PAK1,PAK4,PLXNB1,PTK2,RAC1,RAC2,RAC3,RHOA,RHOBTB1,RHOBTB2,RHOC,RHOG,RHOJ,RND2,ROCK2,SEMA4D
GP6 Signaling Pathway	3.97	0.378	1.043	CALM1 (includes others),COL11A1,COL11A2,COL12A1,COL13A1,COL15A1,COL17A1,COL18A1,COL21A1,COL22A1,COL24A1,COL25A1,COL27A1,COL3A1,COL4A1,COL4A2,COL4A4,COL4A5,COL4A6,COL5A3,COL6A1,COL6A2,COL6A3,COL7A1,COL8A1,COL9A2,ITGB3,ITPR1,LAMA2,LAMA3,LAMA5,LAMB1,LAMC2,LYN,PIK3C2B,PIK3CB,PIK3CD,PIK3R3,PRKCA,PRKCD,PRKD3,PTK2,RAC1,RHOG,TLN1
Sonic Hedgehog Signaling	3.88	0.552	2.138	CCNB1,CDK1,DYRK1A,GLI1,GLI2,GLI3,GLIS1,PRKAG2,PRKAR1A,PRKAR1B,PRKAR2A,PRKAR2B,PTCH1,SMO,SUFU,ZNF875
FAT10 Cancer Signaling Pathway	3.88	0.478	1.279	ACVR1,ACVR1B,ACVR2A,ACVR2B,BMPR2,CTNNB1,IKBKB,IKBKE,IL6,MAD2L1,MAD2L2,NFKB1,NFKB2,SMAD3,STAT3,TCF4,TGFB1,TGFB3,TGFBR2,TGFBR3,TNFRSF11B,TNFRSF1B
Cardiac Hypertrophy Signaling (Enhanced)	3.85	0.296	0.763	ACE,ACVR1,ACVR1B,ACVR2A,ACVR2B,ADCY9,ADRA1B,AGT,AKAP13,ATP2A3,BMPR2,CACNA1C,CALM1 (includes others),CAMK2A,CAMK2B,CLCF1,CTNNB1,CXCL8,DIAPH1,DIAPH3,DVL1,DVL2,EDNRA,EIF2B3,EIF4EBP1,FGF10,FGF13,FGF2,FGF5,FGF7,FGFR1,FZD1,FZD3,FZD8,FZD9,GNA11,GNAI2,GNB3,GNG2,HDAC4,HDAC5,HDAC6,HDAC8,HDAC9,HRAS,IFNAR1,IGF1,IGF1R,IKBKB,IKBKE,IL11RA,IL12A,IL15RA,IL17RC,IL17RD,IL17RE,IL1B,IL27RA,IL4R,IL6,IL6R,IL7R,ITGA4,IT…
Pyridoxal 5'-phosphate Salvage Pathway	3.77	0.431	-2.646	ACVR2A,CDK1,CDK2,CDK6,CDK7,CDK8,DAPK1,DYRK1A,EIF2AK2,FAM20B,GRK5,GRK6,HIPK1,MAP2K1,MAP2K3,MAP3K8,MAPK7,MAPK9,NEK2,PAK1,PDXK,PKN1,PLK1,PNPO,PRKAA2,PRKCD,SGK1,TTK
mTOR Signaling	3.72	0.333	-1.474	AKT1S1,CDC42,DGKZ,DIRAS3,EIF3B,EIF3I,EIF3J,EIF4A1,EIF4EBP1,EIF4G1,FKBP1A,FNBP1,GPLD1,HMOX1,HRAS,INSR,IRS1,MAPKAP1,MTOR,PIK3C2B,PIK3CB,PIK3CD,PIK3R3,PLD1,PLD3,PPM1L,PPP2CB,PPP2R1B,PPP2R2A,PRKAA2,PRKAB1,PRKAB2,PRKAG2,PRKCA,PRKCD,PRKD3,PTPA,RAC1,RAC2,RAC3,RAP1A,RASD1,RHOA,RHOBTB1,RHOBTB2,RHOC,RHOG,RHOJ,RND2,RPS10,RPS15,RPS17,RPS18,RPS2,RPS21,RPS27,RPS27A,RPS6KA1,RPS6KA4,RPS6KA5,RPS6KB2,RPS7,RPSA,RPT…
Myc Mediated Apoptosis Signaling	3.71	0.46	-0.209	APAF1,BBC3,BCL2L11,BID,CASP9,CDKN2A,CYCS,FAS,IKBKB,IKBKE,MCL1,MYC,NFKB1,NFKB2,PMAIP1,PRKAG2,PRKAR1A,PRKAR1B,PRKAR2A,PRKAR2B,TNFRSF11B,TNFRSF1B,TRAF2
Polyamine Regulation in Colon Cancer	3.65	0.591	#NUM!	APC,AZIN1,CTNNB1,MXD1,MYC,OAZ1,PSME1,PSME2,PSME3,PSME4,PSMF1,SAT2,TCF4
Pyrimidine Deoxyribonucleotides De Novo Biosynthesis I	3.65	0.591	-1.941	AK4,AK5,AK9,CMPK1,DTYMK,NME1,NME2,NME3,NME4,RRM1,RRM2,RRM2B,TYMS
Hereditary Breast Cancer Signaling	3.62	0.357	#NUM!	ACTB,ARID1A,BARD1,BRCA1,BRCA2,CCNB1,CCND1,CDC25C,CDK1,CDK6,DDB2,DPF1,E2F1,FAAP24,FANCA,FANCB,FANCD2,FANCG,FANCM,GADD45A,H2AX,HDAC4,HDAC5,HDAC6,HDAC8,HDAC9,HRAS,MRE11,NPM1,PHF10,PIK3C2B,PIK3CB,PIK3CD,PIK3R3,POLR2D,POLR2E,POLR2L,PTEN,RAD51,RAP1A,RASD1,RFC4,RFC5,RPS27A,RRAS,RRAS2,SMARCA2,SMARCD1,TUBG1,XPC
Thrombin Signaling	3.61	0.332	-0.577	ADCY9,ARHGEF10,ARHGEF11,ARHGEF12,ARHGEF3,ARHGEF9,CAMK1,CAMK1D,CAMK1G,CAMK2A,CAMK2B,CDC42,DIRAS3,EGF,F2R,F2RL2,FNBP1,GATA6,GNA11,GNAI2,GNAL,GNB3,GNB4,GNB5,GNG12,GNG2,HRAS,IKBKB,ITPR1,MAP2K1,MAPK13,MYL12A,MYL12B,MYL6,MYL9,NFKB1,NFKB2,PDIA3,PIK3C2B,PIK3CB,PIK3CD,PIK3R3,PLCB3,PLCD4,PLCE1,PLCG1,PPP1CB,PPP1R12A,PRKCA,PRKCD,PRKD3,PTK2,RAC1,RAC2,RAC3,RAF1,RAP1A,RASD1,RHOA,RHOBTB1,RHOBTB2,RHOC,RHOG,RHOJ,R…
tRNA Charging	3.56	0.487	-3.9	AARS2,CARS1,CARS2,DARS1,EPRS1,FARSA,FARSB,GARS1,IARS1,KARS1,LARS2,MARS1,MARS2,RARS1,TARS1,VARS1,VARS2,WARS1,YARS1
Phospholipase C Signaling	3.54	0.319	-0.611	ADCY9,AHNAK,ARHGEF10,ARHGEF11,ARHGEF12,ARHGEF17,ARHGEF18,ARHGEF19,ARHGEF3,ARHGEF9,CALM1 (includes others),CDC42,CREB3,CREB3L4,CREB5,DIRAS3,FNBP1,GNB3,GNB4,GNB5,GNG12,GNG2,GPLD1,HDAC4,HDAC5,HDAC6,HDAC8,HDAC9,HMOX1,HRAS,ITGA4,ITGA5,ITGB1,ITPR1,JMJD7-PLA2G4B,LYN,MAP2K1,MARCKS,MEF2A,MEF2C,MEF2D,MYL12A,MYL12B,MYL6,MYL9,NFATC4,NFKB1,NFKB2,PLA2G4A,PLA2G4B,PLA2G6,PLCB3,PLCD4,PLCE1,PLCG1,PLD1,PLD3,PPP1CB,…
Salvage Pathways of Pyrimidine Ribonucleotides	3.46	0.381	-3.452	ACVR2A,AK4,AK5,AK9,APOBEC3B,CDK1,CDK2,CDK6,CDK7,CDK8,CMPK1,DAPK1,DYRK1A,EIF2AK2,FAM20B,GRK5,GRK6,HIPK1,MAP2K1,MAP2K3,MAP3K8,MAPK7,MAPK9,NEK2,NME1,NME2,NME3,NME4,PAK1,PKN1,PLK1,PRKAA2,PRKCD,PYCR3,SGK1,TTK,UCK2
Prostate Cancer Signaling	3.38	0.385	#NUM!	ABL1,CASP9,CCND1,CCNE1,CCNE2,CDK2,CREB3,CREB3L4,CREB5,CTNNB1,E2F1,FOXO1,GSTP1,HRAS,HSP90AA1,HSP90B1,LEF1,MAP2K1,MTOR,NFKB1,NFKB2,PA2G4,PIK3C2B,PIK3CB,PIK3CD,PIK3R3,PTEN,RAF1,RAP1A,RASD1,RRAS,RRAS2,SRD5A1,SUV39H1,TFDP1
Endocannabinoid Developing Neuron Pathway	3.37	0.365	-1.667	ADCY9,AKT1S1,BRCA1,CCND1,CREB3,CREB3L4,CREB5,CTNNB1,GNAI2,GNAL,GNB3,GNG2,HRAS,MAP2K1,MAP2K3,MAPK13,MAPK7,MAPK9,MGLL,MTOR,PIK3C2B,PIK3CB,PIK3CD,PIK3R3,PRKAG2,PRKAR1A,PRKAR1B,PRKAR2A,PRKAR2B,RAC1,RAC2,RAC3,RAF1,RAP1A,RASD1,RHOA,RPTOR,RRAS,RRAS2,SRC,STAT3,STMN2
Reelin Signaling in Neurons	3.36	0.357	-1.043	ACTR2,ACTR3,APOE,APP,ARHGEF10,ARHGEF11,ARHGEF12,ARHGEF3,ARHGEF9,ARPC1A,ARPC2,ARPC3,ARPC5,CAMK2A,CAMK2B,CDC42,CFL1,DAB1,GRIN2A,GRIN3A,ITGA4,ITGA5,ITGB1,ITGB3,LYN,MAP1B,MAP2K1,MAP2K3,MAPK8IP1,MAPK8IP3,MAPK9,MAPT,MTOR,PDK1,PDK2,PDK4,PIK3C2B,PIK3CB,PIK3CD,PIK3R3,RAC1,RAP1A,RHOA,SRC,VLDLR,WASL
Wnt/β-catenin Signaling	3.26	0.335	0.283	ACVR1,ACVR1B,ACVR2A,ACVR2B,APC,APPL1,AXIN2,BCL9,BMPR2,CCND1,CD44,CDKN2A,CSNK1G1,CTNNB1,DKK1,DVL1,DVL2,FRAT1,FRZB,FZD1,FZD3,FZD8,FZD9,ILK,KREMEN1,LEF1,LRP1,LRP6,MYC,PIN1,PPM1L,PPP2CB,PPP2R1B,PPP2R2A,PTPA,RARA,RARB,RARG,RPS27A,RUVBL2,SMO,SOX4,SOX5,SOX6,SOX9,SRC,TCF4,TCF7,TGFB1,TGFB3,TGFBR2,TGFBR3,TLE1,TLE4,WNT2,WNT2B,WNT5B,WNT7B
Role of Macrophages, Fibroblasts and Endothelial Cells in Rheumatoid Arthritis	3.21	0.304	#NUM!	ADAMTS4,APC,C5,CALM1 (includes others),CAMK2A,CAMK2B,CCL2,CCND1,CEBPG,CREB3,CREB3L4,CREB5,CTNNB1,CXCL12,CXCL8,DKK1,DVL1,F2RL1,FGF2,FOS,FRZB,FZD1,FZD3,FZD8,FZD9,HRAS,IKBKB,IKBKE,IL17RC,IL1B,IL1RN,IL32,IL6,IL6R,IRAK2,IRAK4,LEF1,LRP1,LRP6,MAP2K1,MAP2K3,MAPK9,MIF,MMP3,MYC,NFATC4,NFKB1,PDGFD,PDIA3,PIK3C2B,PIK3CB,PIK3CD,PIK3R3,PLCB3,PLCD4,PLCE1,PLCG1,PPP3CA,PPP3CC,PRKCA,PRKCD,PRKD3,RAC1,RAF1,RAP1A,RASD…
PDGF Signaling	3.2	0.384	0.354	ABL1,ABL2,ACP1,CAV1,EIF2AK2,FOS,HRAS,INPP5B,INPP5D,JAK1,JAK3,MAP2K1,MYC,OCRL,PDGFD,PDGFRA,PDGFRB,PIK3C2B,PIK3CB,PIK3CD,PIK3R3,PLCG1,PRKCA,RAF1,RAP1A,RASA1,RASD1,RRAS,RRAS2,SRC,SRF,STAT3,SYNJ1
Non-Small Cell Lung Cancer Signaling	3.17	0.397	-2.683	ABL1,CASP9,CCND1,CDK6,CDKN2A,E2F1,EGF,ERBB2,FOXO3,HRAS,ITPR1,MAP2K1,PA2G4,PIK3C2B,PIK3CB,PIK3CD,PIK3R3,PLCG1,PRKCA,RAF1,RAP1A,RARB,RASD1,RASSF1,RASSF5,RRAS,RRAS2,SUV39H1,TFDP1
Bladder Cancer Signaling	3.12	0.371	-1.069	ABL1,CCND1,CDKN2A,CXCL8,DAPK1,E2F1,EGF,ERBB2,FGF10,FGF13,FGF2,FGF5,FGF7,HRAS,MAP2K1,MMP11,MMP14,MMP2,MMP24,MMP3,MMP9,MYC,PA2G4,RAF1,RAP1A,RASD1,RASSF1,RPS6KA5,RRAS,RRAS2,SUV39H1,TFDP1,THBS1,VEGFA,VEGFC,VEGFD
Sirtuin Signaling Pathway	3.11	0.306	1.698	ABCA1,ACLY,ACSS2,APP,ARG2,ATG16L1,ATG4D,ATP5F1B,ATP5F1C,ATP5PB,BCL2L11,BPGM,CLOCK,CRTC2,CXCL8,CYC1,DUSP6,E2F1,EPAS1,FOXO1,FOXO3,GABPA,GABPB2,GADD45A,GLS,GOT2,H1-2,H3-3A/H3-3B,IDH2,LDHA,MAP1LC3B2,MAPK7,MTOR,MYC,NAMPT,NDRG1,NDUFA4L2,NDUFA7,NDUFAB1,NDUFAF2,NDUFB3,NDUFS3,NDUFV2,NDUFV3,NEDD4,NFE2L2,NFKB1,NFKB2,NR1H3,OGG1,PAM16,PCK2,PDK1,PFKFB3,PGAM1,PGK1,POLR1C,POLR1E,POLR3D,PPARGC1A,PPID,PPIF,PRKAA2,…
Tight Junction Signaling	3.11	0.333	#NUM!	ACTA2,ACTB,ACTG1,ACTG2,CASK,CDC42,CLDN1,CLDN11,CLDN23,CNKSR3,CPSF1,CSTF2,CSTF3,CTNNB1,F2RL2,FOS,GOSR2,GPAA1,JAM2,JAM3,MPDZ,MPP5,MYH9,MYL6,MYL9,NFKB1,NFKB2,NSF,PPM1L,PPP2CB,PPP2R1B,PPP2R2A,PRKAG2,PRKAR1A,PRKAR1B,PRKAR2A,PRKAR2B,PTEN,PTPA,RAB13,RAC1,RHOA,STX16,STX4,TGFB1,TGFB3,TGFBR2,TIAM1,TJP2,TNFRSF11B,TNFRSF1B,VAMP2,VAMP3,VASP,VCL,VTI1A
HGF Signaling	3.1	0.36	-1.521	CCND1,CDC42,CDK2,CDKN2A,ELF2,ELF4,ETS1,FOS,GAB1,HGF,HRAS,IL6,ITGA4,ITGA5,ITGB1,MAP2K1,MAP3K12,MAP3K2,MAP3K8,MAPK9,MET,PAK1,PIK3C2B,PIK3CB,PIK3CD,PIK3R3,PLCG1,PRKCA,PRKCD,PRKD3,PTGS2,PTK2,PTPN11,RAC1,RAF1,RAP1A,RASD1,RRAS,RRAS2,STAT3
Role of IL-17F in Allergic Inflammatory Airway Diseases	3.05	0.452	-2.668	CCL2,CREB3,CREB3L4,CREB5,CXCL1,CXCL5,CXCL6,CXCL8,IGF1,IL17RC,IL1B,IL6,MAP2K1,NFKB1,NFKB2,RAF1,RPS6KA1,RPS6KA4,RPS6KA5
Gαq Signaling	3.04	0.335	0	ADRA1B,CALM1 (includes others),CDC42,CHRM3,DIRAS3,FNBP1,GNA11,GNB3,GNB4,GNB5,GNG12,GNG2,GPLD1,GYS1,HMOX1,HRH1,HTR2A,IKBKB,IKBKE,ITPR1,MAP2K1,NFATC4,NFKB1,NFKB2,PIK3C2B,PIK3CB,PIK3CD,PIK3R3,PLCB3,PLCG1,PLD1,PLD3,PPP3CA,PPP3CC,PRKCA,PRKCD,PRKD3,PTK2B,RAC1,RAC2,RAC3,RAF1,RGS16,RGS2,RGS4,RHOA,RHOBTB1,RHOBTB2,RHOC,RHOG,RHOJ,RND2,ROCK2
Inhibition of Matrix Metalloproteases	3.04	0.462	0	A2M,ADAM17,HSPG2,LRP1,MMP11,MMP14,MMP2,MMP24,MMP3,MMP9,RECK,SDC1,SDC2,TFPI2,TIMP1,TIMP2,TIMP3,TIMP4
Phagosome Maturation	3.03	0.338	#NUM!	ATP6AP1,ATP6V0A1,ATP6V0A2,ATP6V0E2,ATP6V1C1,ATP6V1C2,ATP6V1D,ATP6V1E1,B2M,CTSA,CTSB,CTSC,CTSD,CTSF,CTSK,CTSL,CTSO,CTSS,DYNC1H1,DYNC1I1,DYNLL1,DYNLT1,GOSR2,GPAA1,HLA-A,HLA-B,HLA-C,LAMP1,LAMP2,NSF,PRDX1,PRDX6,RAB5C,RILP,STX16,TUBA1B,TUBA1C,TUBA4A,TUBB,TUBB2A,TUBB4B,TUBB6,TUBE1,TUBG1,VAMP2,VAMP3,VPS11,VPS28,VPS37A,VPS37B,VTI1A
Cardiac Hypertrophy Signaling	3	0.312	-1	ADCY9,ADRA1B,CACNA1C,CALM1 (includes others),CDC42,DIRAS3,EIF2B3,FNBP1,GNA11,GNAI2,GNAL,GNB3,GNB4,GNB5,GNG12,GNG2,HRAS,IGF1,IGF1R,IL6,IL6R,IRS1,MAP2K1,MAP2K3,MAP3K12,MAP3K2,MAP3K8,MAPK13,MAPK9,MEF2A,MEF2C,MEF2D,MTOR,MYL12A,MYL12B,MYL6,MYL9,NFATC4,PDIA3,PIK3C2B,PIK3CB,PIK3CD,PIK3R3,PLCB3,PLCD4,PLCE1,PLCG1,PPP3CA,PPP3CC,PRKAG2,PRKAR1A,PRKAR1B,PRKAR2A,PRKAR2B,RAC1,RAC2,RAC3,RAF1,RAP1A,RASD1,RHOA,RHO…
FAK Signaling	2.98	0.368	#NUM!	ACTA2,ACTB,ACTG1,ACTG2,ASAP1,CAPN1,CAPN3,CAPN5,CAPNS1,EGF,GIT2,HMMR,HRAS,ITGA4,ITGA5,ITGB1,MAP2K1,PAK1,PAK4,PIK3C2B,PIK3CB,PIK3CD,PIK3R3,PLCG1,PTEN,PTK2,RAC1,RAF1,RAP1A,RASD1,RRAS,RRAS2,SRC,TLN1,VCL
Huntington's Disease Signaling	2.96	0.312	0.48	AP2A2,APAF1,ATP5F1B,ATP5F1C,ATP5PB,CAPN1,CAPN3,CAPN5,CAPNS1,CASP4,CASP9,CLTB,CLTCL1,CREB3,CREB3L4,CREB5,CTSD,CYCS,DLG4,DNAJC5,DNM1,EGF,GLS,GNA11,GNB3,GNB4,GNB5,GNG12,GNG2,GOSR2,GPAA1,HDAC4,HDAC5,HDAC6,HDAC8,HDAC9,HRAS,IGF1,IGF1R,ITPR1,MAPK9,MTOR,NGF,NSF,PIK3C2B,PIK3CB,PIK3CD,PIK3R3,PLCB3,POLR2D,POLR2E,POLR2L,PRKCA,PRKCD,PRKD3,PSME1,PSME2,PSME3,PSME4,PSMF1,RASA1,RCOR3,REST,RPS27A,SGK1,SNCA,SP1,STX…
Basal Cell Carcinoma Signaling	2.91	0.389	0.655	APC,BMP1,BMP2,BMP4,BMP6,CTNNB1,DVL1,DVL2,FZD1,FZD3,FZD8,FZD9,GLI1,GLI2,GLI3,GLIS1,KIF7,LEF1,PTCH1,SMO,SUFU,TCF4,TCF7,WNT2,WNT2B,WNT5B,WNT7B,ZNF875
Neuregulin Signaling	2.89	0.365	-1.3	ADAM17,AREG,DCN,DLG4,EGF,ERBB2,ERRFI1,HBEGF,HRAS,HSP90AA1,HSP90B1,ITGA4,ITGA5,ITGB1,MAP2K1,MTOR,MYC,NRG1,NRG2,PIK3R3,PLCG1,PRKCA,PRKCD,PRKD3,PTEN,PTPN11,RAF1,RAP1A,RASD1,RNF41,RPS6KB2,RRAS,RRAS2,SRC,STAT5A
TGF-β Signaling	2.89	0.365	-0.186	ACVR1,ACVR1B,ACVR2A,ACVR2B,BMP2,BMP4,BMPR1A,BMPR1B,BMPR2,CDC42,FOS,HRAS,INHBB,MAP2K1,MAP2K3,MAPK13,MAPK9,PITX2,PMEPA1,RAF1,RAP1A,RASD1,RNF111,RRAS,RRAS2,SERPINE1,SKI,SMAD1,SMAD3,SMURF2,TGFB1,TGFB3,TGFBR2,TGIF1,ZNF423
Tec Kinase Signaling	2.88	0.329	-1.265	ACTA2,ACTB,ACTG1,ACTG2,CDC42,DIRAS3,FAS,FNBP1,FOS,GNA11,GNAI2,GNAL,GNB3,GNB4,GNB5,GNG12,GNG2,ITGA4,ITGA5,ITGB1,JAK1,JAK3,LYN,MAPK9,NFKB1,NFKB2,PAK1,PAK4,PIK3C2B,PIK3CB,PIK3CD,PIK3R3,PLCG1,PRKCA,PRKCD,PRKD3,PTK2,PTK2B,RAC1,RAC2,RAC3,RHOA,RHOBTB1,RHOBTB2,RHOC,RHOG,RHOJ,RND2,SRC,STAT3,STAT5A,STAT6,TNFRSF21,TNFRSF25
STAT3 Pathway	2.88	0.341	0.649	BMP6,BMPR1A,BMPR1B,BMPR2,CDC25A,EGF,FGF2,FGFR1,HGF,HRAS,IFNAR1,IGF1,IGF1R,IL11RA,IL15RA,IL17RC,IL17RD,IL17RE,IL1B,IL27RA,IL4R,IL6R,IL7R,INSR,KDR,MAP2K1,MAP3K12,MAPK13,MAPK9,MYC,PDGFRA,PDGFRB,RAC1,RAF1,RAP1A,RASD1,RRAS,RRAS2,SOCS3,SRC,STAT3,TGFB1,TGFBR2,TGFBR3,TNFRSF11A,VEGFA
Cell Cycle Regulation by BTG Family Proteins	2.88	0.459	-0.905	BTG1,BTG2,CCND1,CCNE1,CCNE2,CDK2,E2F1,E2F2,E2F6,E2F7,E2F8,NOCT,PPM1L,PPP2CB,PPP2R1B,PPP2R2A,PTPA
Macropinocytosis Signaling	2.84	0.382	-1.606	CDC42,EGF,HGF,HRAS,ITGA5,ITGB1,ITGB3,ITGB4,ITGB5,ITGB8,MET,NGF,PAK1,PDGFD,PIK3C2B,PIK3CB,PIK3CD,PIK3R3,PLCG1,PRKCA,PRKCD,PRKD3,RAC1,RAP1A,RASD1,RHOA,RRAS,RRAS2,SRC
Role of BRCA1 in DNA Damage Response	2.78	0.375	-2.524	ACTB,ARID1A,ATRIP,BARD1,BRCA1,BRCA2,BRCC3,BRIP1,DPF1,E2F1,E2F2,E2F6,E2F7,E2F8,FAAP24,FANCA,FANCB,FANCD2,FANCG,FANCM,GADD45A,MRE11,PHF10,PLK1,RAD51,RBL1,RFC4,RFC5,SMARCA2,SMARCD1
Stearate Biosynthesis I (Animals)	2.78	0.426	0.471	ACOT11,ACOT7,ACOT9,ACSL1,ACSL5,BDH2,CYP2E1,ELOVL1,ELOVL6,FASN,LPCAT4,MBOAT7,PPT1,PRXL2B,SLC27A1,SLC27A3,SRD5A3,TBXAS1,TECR,ZADH2
AMPK Signaling	2.77	0.313	0	ACACB,ACTB,ADRA1B,AK2,AK4,AK5,AK9,AKT1S1,ARID1A,CCNA2,CCND1,CHRM2,CHRM3,CHRNB1,CREB3,CREB3L4,CREB5,CRTC2,DPF1,EEF2K,EIF4EBP1,FASN,FOXO1,FOXO3,GYS1,HMGCR,INSR,IRS1,KAT2B,MAP2K3,MAPK13,MTOR,ORAI1,PCK2,PFKFB2,PFKFB3,PFKP,PHF10,PHLPP2,PIK3C2B,PIK3CB,PIK3CD,PIK3R3,PPARGC1A,PPM1D,PPM1G,PPM1L,PPP2CB,PPP2R1B,PPP2R2A,PRKAA2,PRKAB1,PRKAB2,PRKAG2,PRKAR1A,PRKAR1B,PRKAR2A,PRKAR2B,PTPA,RAB8A,RAB9B,RPTOR,SIRT1,…
PCP pathway	2.77	0.4	0.426	CELSR1,CTHRC1,DVL1,DVL2,EFNB1,FZD1,FZD3,FZD8,FZD9,JUNB,JUND,LGR4,MAPK9,NDP,PFN1,PRICKLE1,RAC1,RHOA,ROCK2,SMO,WNT2,WNT2B,WNT5B,WNT7B
Apelin Endothelial Signaling Pathway	2.77	0.348	-2.722	ADCY9,APLN,CALM1 (includes others),CCL2,FOS,GNA11,GNAI2,GNAL,HDAC4,HDAC5,HRAS,MAP2K1,MAPK9,MEF2A,MEF2C,MEF2D,MTOR,NFKB1,NFKB2,PIK3C2B,PIK3CB,PIK3CD,PIK3R3,PLCB3,PRKAA2,PRKAB1,PRKAB2,PRKAG2,PRKCA,PRKCD,PRKD3,RAF1,RAP1A,RASD1,RPS6KB2,RRAS,RRAS2,SMAD3,SP1,VCAM1
3-phosphoinositide Degradation	2.74	0.329	0.849	ACP1,ATP1A1,CDC25A,CDC25B,CDC25C,CILP,DUSP1,DUSP14,DUSP16,DUSP23,EPHX2,INPP4A,INPP5B,INPP5D,MDP1,MTMR1,MTMR14,MTMR2,MTMR3,NOCT,NUDT14,OCRL,PAWR,PDXP,PGAM5,PIP4P1,PIP4P2,PPFIBP2,PPP1R12A,PPP1R12C,PPP3CA,PPP4C,PRUNE1,PTEN,PTPA,PTPN1,PTPN11,PTPN13,PTPN22,PTPRF,PTPRH,PTPRJ,PTPRM,PTPRN,PTPRO,PXYLP1,RASA1,SOCS3,STYX,STYXL1,SYNJ1
Cholecystokinin/Gastrin-mediated Signaling	2.73	0.345	-1.029	CDC42,CREM,DIRAS3,FNBP1,FOS,HRAS,IL1B,IL1RN,ITPR1,MAP2K1,MAP2K3,MAPK7,MAPK9,MEF2A,MEF2C,MEF2D,PLCB3,PRKCA,PRKCD,PRKD3,PTGS2,PTK2,PTK2B,RAC1,RAC2,RAC3,RAF1,RAP1A,RASD1,RHOA,RHOBTB1,RHOBTB2,RHOC,RHOG,RHOJ,RND2,ROCK2,RRAS,RRAS2,SRC,SRF
HER-2 Signaling in Breast Cancer	2.72	0.369	#NUM!	AREG,CASP9,CCND1,CCNE1,CCNE2,CDC42,CDK6,EGF,ERBB2,FOXO1,HRAS,ITGB1,ITGB3,ITGB4,ITGB5,ITGB8,MMP2,NRG1,PARD6G,PIK3C2B,PIK3CB,PIK3CD,PIK3R3,PLCG1,PRKCA,PRKCD,PRKD3,RAP1A,RASD1,RRAS,RRAS2
CXCR4 Signaling	2.68	0.323	-1.718	ADCY9,ARHGEF11,CDC42,CXCL12,DIRAS3,EGR1,ELMO2,FNBP1,FOS,GNA11,GNAI2,GNAL,GNB3,GNB4,GNB5,GNG12,GNG2,HRAS,ITPR1,LYN,MAP2K1,MAPK9,MYL12A,MYL12B,MYL6,MYL9,PAK1,PAK4,PIK3C2B,PIK3CB,PIK3CD,PIK3R3,PLCB3,PRKCA,PRKCD,PRKD3,PTK2,RAC1,RAC2,RAC3,RAF1,RAP1A,RASD1,RHOA,RHOBTB1,RHOBTB2,RHOC,RHOG,RHOJ,RND2,ROCK2,RRAS,RRAS2,SRC
Leukocyte Extravasation Signaling	2.67	0.315	-2.177	ABL1,ACTA2,ACTB,ACTG1,ACTG2,CD44,CD99,CDC42,CLDN1,CLDN11,CLDN23,CTNNB1,CXCL12,DLC1,EDIL3,EZR,GNAI2,ITGA4,ITGA5,ITGB1,ITGB3,JAM2,JAM3,MAPK13,MAPK9,MMP11,MMP14,MMP2,MMP24,MMP3,MMP9,MYL6,PIK3C2B,PIK3CB,PIK3CD,PIK3R3,PLCG1,PRKCA,PRKCD,PRKD3,PTK2,PTK2B,PTPN11,RAC1,RAC2,RAP1A,RAPGEF3,RASSF5,RHOA,ROCK2,SELPLG,SRC,THY1,TIMP1,TIMP2,TIMP3,TIMP4,VASP,VCAM1,VCL,WASL,WIPF1
VEGF Signaling	2.63	0.354	-1.177	ACTA2,ACTB,ACTG1,ACTG2,EIF1AX,EIF2B3,EIF2S1,EIF2S2,EIF2S3,FOXO1,FOXO3,HRAS,KDR,MAP2K1,PIK3C2B,PIK3CB,PIK3CD,PIK3R3,PLCG1,PRKCA,PTK2,PTK2B,PTPN11,RAF1,RAP1A,RASD1,ROCK2,RRAS,RRAS2,SRC,VCL,VEGFA,VEGFC,VEGFD,YWHAE
Opioid Signaling Pathway	2.63	0.304	-0.819	ADCY9,AP1B1,AP2A1,AP2A2,AP2M1,ARRB1,CACNA1C,CACNA2D1,CACNB2,CALM1 (includes others),CAMK1,CAMK1D,CAMK1G,CAMK2A,CAMK2B,CDC42,CLTB,CLTCL1,CREB3,CREB3L4,CREB5,CTNNB1,FOS,FOSB,GNAI2,GNAL,GNB3,GNG2,GRIN2A,GRIN3A,GRK5,GRK6,HRAS,ITPR1,KCNJ6,LYN,MAP2K1,MAP2K3,MAPK7,MYC,NFKB1,NFKB2,PDE1A,PDK1,PPP3CA,PPP3CC,PRKAG2,PRKAR1A,PRKAR1B,PRKAR2A,PRKAR2B,PRKCA,PRKCD,PRKD3,RAC1,RAC2,RAC3,RAF1,RAP1A,RASD1,RGS10,RGS11…
Phenylethylamine Degradation I	2.59	1	1	ALDH2,ALDH3A2,AOC2,AOC3
Mouse Embryonic Stem Cell Pluripotency	2.59	0.35	-0.686	APC,BMP4,BMPR1A,BMPR2,CTNNB1,DVL1,DVL2,FZD1,FZD3,FZD8,FZD9,HRAS,ID2,ID3,JAK1,JAK3,LEF1,LIFR,MAP2K1,MAPK13,MYC,PIK3C2B,PIK3CB,PIK3CD,PIK3R3,PTPN11,RAF1,RAP1A,RASD1,RRAS,RRAS2,SMAD1,SMO,STAT3,TCF4,TCF7
Regulation of Cellular Mechanics by Calpain Protease	2.58	0.385	-1.147	CAPN1,CAPN3,CAPN5,CAPNS1,CCNA1,CCNA2,CCND1,CCNE1,CDK1,CDK2,CDK6,EGF,EZR,HRAS,ITGA4,ITGA5,ITGB1,PTK2,RAP1A,RASD1,RRAS,RRAS2,SRC,TLN1,VCL
Aryl Hydrocarbon Receptor Signaling	2.57	0.329	-1.567	ALDH1A3,ALDH1B1,ALDH1L2,ALDH2,ALDH3A2,ALDH4A1,APAF1,CCNA1,CCNA2,CCND1,CCNE1,CCNE2,CDK2,CDK6,CDKN2A,CTSD,DHFR,E2F1,FAS,FOS,GSTA4,GSTM4,GSTM5,GSTO1,GSTP1,HSP90AA1,HSP90B1,IL1B,IL6,MGST1,MGST2,MYC,NCOA3,NEDD8,NFE2L2,NFIA,NFKB1,NFKB2,RARA,RARB,RARG,RBL1,SP1,SRC,TFDP1,TGFB1,TGFB3
Agrin Interactions at Neuromuscular Junction	2.55	0.367	-2.746	ACTA2,ACTB,ACTG1,ACTG2,CDC42,DVL1,ERBB2,GABPA,HRAS,ITGA4,ITGA5,ITGB1,ITGB3,LAMA2,LAMB1,MAPK9,NRG1,NRG2,PAK1,PAK4,PTK2,RAC1,RAC2,RAC3,RAP1A,RASD1,RRAS,RRAS2,SRC
Insulin Receptor Signaling	2.52	0.329	-2.287	ACLY,ASIC1,EIF2B3,EIF4EBP1,FOXO1,FOXO3,GAB1,GRB10,GYS1,HRAS,INPP5B,INPP5D,INSR,IRS1,JAK1,MAP2K1,MTOR,OCRL,PIK3C2B,PIK3CB,PIK3CD,PIK3R3,PPP1CB,PPP1R12A,PPP1R3C,PRKAG2,PRKAR1A,PRKAR1B,PRKAR2A,PRKAR2B,PTEN,PTPN1,PTPN11,PTPRF,RAF1,RAP1A,RASD1,RPS6KB2,RPTOR,RRAS,RRAS2,SGK1,SOCS3,STX4,SYNJ1,VAMP2
PAK Signaling	2.5	0.351	-1.826	ARHGAP10,CDC42,CFL1,CFL2,EPHB3,HRAS,ITGA4,ITGA5,ITGB1,MAP2K1,MAPK9,MYL12A,MYL12B,MYL6,MYL9,NCK2,PAK1,PAK4,PDGFD,PDGFRA,PDGFRB,PIK3C2B,PIK3CB,PIK3CD,PIK3R3,PTK2,PTK2B,RAC1,RAF1,RAP1A,RASD1,RRAS,RRAS2,WASL
Sertoli Cell-Sertoli Cell Junction Signaling	2.49	0.314	#NUM!	A2M,ACTA2,ACTB,ACTG1,ACTG2,CDC42,CLDN1,CLDN11,CLDN23,CTNNB1,EPN1,EPN2,GUCY1A1,GUCY1B1,HRAS,ILK,ITGA4,ITGA5,ITGB1,JAM2,JAM3,JUP,MAP2K1,MAP2K3,MAP3K12,MAP3K2,MAP3K8,MAPK13,MAPK9,MPP6,MTMR2,PRKAG2,PRKAR1A,PRKAR1B,PRKAR2A,PRKAR2B,PTEN,RAB8B,RAC1,RAF1,RAP1A,RASD1,RRAS,RRAS2,SORBS1,SRC,TGFB3,TGFBR3,TJP2,TUBA1B,TUBA1C,TUBA4A,TUBB,TUBB2A,TUBB4B,TUBB6,TUBG1,VCL
B Cell Receptor Signaling	2.49	0.314	-1.871	ABL1,BCL10,CALM1 (includes others),CAMK2A,CAMK2B,CDC42,CFL1,CFL2,CREB3,CREB3L4,CREB5,EBF1,EGR1,ETS1,FOXO1,GAB1,GAB2,HRAS,IKBKB,IKBKE,INPP5B,INPP5D,LYN,MALT1,MAP2K1,MAP2K3,MAP3K12,MAP3K2,MAP3K8,MAPK13,MAPK9,MEF2C,MTOR,NFATC4,NFKB1,NFKB2,OCRL,PAG1,PIK3C2B,PIK3CB,PIK3CD,PIK3R3,PPP3CA,PPP3CC,PTEN,PTK2,PTK2B,PTPN11,RAC1,RAC2,RAF1,RAP1A,RASD1,RASSF5,RPS6KB2,RRAS,RRAS2,SYNJ1
Neuroinflammation Signaling Pathway	2.49	0.293	1.889	ACVR1,ACVR1B,ACVR2A,ACVR2B,AGER,APH1B,APP,B2M,BIRC3,BIRC5,BMPR2,CCL2,CD200,CREB3,CREB3L4,CREB5,CTNNB1,CX3CL1,CXCL12,CXCL8,FAS,FOS,FZD1,GABBR1,GABRB1,GABRB2,GABRR1,GLS,GRIN2A,GRIN3A,HLA-A,HLA-B,HLA-C,HLA-DMB,HMGB1,HMOX1,IFNGR2,IKBKB,IKBKE,IL12A,IL1B,IL6,IL6R,IRAK2,IRAK4,IRF3,JAK1,JAK3,JMJD7-PLA2G4B,KCNJ6,MAPK13,MAPK7,MAPK9,MAPT,MFGE8,MMP3,MMP9,NAIP,NFATC4,NFE2L2,NFKB1,NFKB2,NGF,NTF3,PIK3C2B,PIK3CB…
Paxillin Signaling	2.47	0.343	-3.528	ACTA2,ACTB,ACTG1,ACTG2,CDC42,GIT2,HRAS,ITGA10,ITGA4,ITGA5,ITGA7,ITGAE,ITGB1,ITGB3,ITGB4,ITGB5,ITGB8,MAPK13,MAPK9,NCK2,PAK1,PAK4,PARVA,PIK3C2B,PIK3CB,PIK3CD,PIK3R3,PTK2,PTK2B,RAC1,RAP1A,RASD1,RRAS,RRAS2,SRC,TLN1,VCL
Chemokine Signaling	2.45	0.362	-1.134	CALM1 (includes others),CAMK1,CAMK1D,CAMK1G,CAMK2A,CAMK2B,CCL2,CFL1,CXCL12,FOS,GNAI2,HRAS,MAP2K1,MAPK13,PLCB3,PLCG1,PPP1CB,PPP1R12A,PRKCA,PTK2,PTK2B,RAF1,RAP1A,RASD1,RHOA,ROCK2,RRAS,RRAS2,SRC
D-myo-inositol-5-phosphate Metabolism	2.44	0.321	0.714	ACP1,ATP1A1,CDC25A,CDC25B,CDC25C,CILP,DUSP1,DUSP14,DUSP16,DUSP23,EPHX2,INPP5B,MDP1,MTMR2,NOCT,NUDT14,OCRL,PAWR,PDXP,PGAM5,PIP4P1,PIP4P2,PLCB3,PLCD4,PLCE1,PLCG1,PPFIBP2,PPP1R12A,PPP1R12C,PPP3CA,PPP4C,PRUNE1,PTEN,PTPA,PTPN1,PTPN11,PTPN13,PTPN22,PTPRF,PTPRH,PTPRJ,PTPRM,PTPRN,PTPRO,PXYLP1,RASA1,SOCS3,STYX,STYXL1,SYNJ1
Gap Junction Signaling	2.4	0.308	#NUM!	ACTA2,ACTB,ACTG1,ACTG2,ADCY9,CAV1,CCN3,CSNK1G1,CTNNB1,EGF,GJB2,GJC1,GNAI2,GRIA3,GRIK2,GUCY1A1,GUCY1B1,HRAS,HTR2A,ITPR1,MAP2K1,MAP3K2,MAPK7,NPR2,NPR3,PDIA3,PIK3C2B,PIK3CB,PIK3CD,PIK3R3,PLCB3,PLCD4,PLCE1,PLCG1,PPP3CA,PPP3CC,PRKAG2,PRKAR1A,PRKAR1B,PRKAR2A,PRKAR2B,PRKCA,PRKCD,PRKD3,RAF1,RAP1A,RASD1,RRAS,RRAS2,SP1,SP3,SRC,TJP2,TUBA1B,TUBA1C,TUBA4A,TUBB,TUBB2A,TUBB4B,TUBB6,TUBG1
Phosphatidylglycerol Biosynthesis II (Non-plastidic)	2.38	0.5	-0.302	ABHD5,AGPAT3,AGPAT4,AGPAT5,CRLS1,GPAM,LCLAT1,LPCAT4,MBOAT2,MBOAT7,PGS1
Role of NFAT in Cardiac Hypertrophy	2.36	0.304	-0.267	ADCY9,AKAP5,CACNA1C,CACNA2D1,CACNB2,CALM1 (includes others),CAMK1,CAMK1D,CAMK1G,CAMK2A,CAMK2B,GNAI2,GNB3,GNB4,GNB5,GNG12,GNG2,HDAC4,HDAC5,HDAC6,HDAC8,HDAC9,HRAS,IGF1,IGF1R,IL6,ITPR1,MAP2K1,MAP2K3,MAPK13,MAPK9,MEF2A,MEF2C,MEF2D,NFATC4,PDIA3,PIK3C2B,PIK3CB,PIK3CD,PIK3R3,PLCB3,PLCD4,PLCE1,PLCG1,PPP3CA,PPP3CC,PRKAG2,PRKAR1A,PRKAR1B,PRKAR2A,PRKAR2B,PRKCA,PRKCD,PRKD3,RAF1,RAP1A,RASD1,RCAN1,RRAS,RRAS2,S…
HMGB1 Signaling	2.35	0.315	-1.372	AGER,CCL2,CDC42,CLCF1,CXCL8,DIRAS3,FNBP1,FOS,HMGB1,HRAS,IFNGR2,IL12A,IL1B,IL6,KAT2B,KAT6B,KAT7,MAP2K1,MAP2K3,MAPK13,MAPK9,NFKB1,NFKB2,PIK3C2B,PIK3CB,PIK3CD,PIK3R3,PLAT,RAC1,RAC2,RAC3,RAP1A,RASD1,RBBP7,RHOA,RHOBTB1,RHOBTB2,RHOC,RHOG,RHOJ,RND2,RRAS,RRAS2,SERPINE1,SP1,TGFB1,TGFB3,TNFRSF11B,TNFRSF1B,TNFSF11,TNFSF4,VCAM1
Apelin Pancreas Signaling Pathway	2.33	0.409	-0.943	APLN,EIF2AK3,ERN1,MAPK9,NFKB1,NFKB2,PIK3C2B,PIK3CB,PIK3CD,PIK3R3,PRKAA2,PRKAB1,PRKAB2,PRKAG2,PRKAR1A,PRKAR1B,PRKAR2A,PRKAR2B
Endocannabinoid Cancer Inhibition Pathway	2.33	0.322	0.745	ADCY9,AKT1S1,ATF3,CASP4,CASP9,CCND1,CCNE1,CCNE2,CREB3,CREB3L4,CREB5,CTNNB1,GNAI2,GNAL,LEF1,MAP2K1,MAP2K3,MMP2,MTOR,MYC,PIK3C2B,PIK3CB,PIK3CD,PIK3R3,PRKAA2,PRKAB1,PRKAB2,PRKAG2,PRKAR1A,PRKAR1B,PRKAR2A,PRKAR2B,PTK2,RAF1,RHOA,ROCK2,RPTOR,SRC,TCF4,TCF7,TRIB3,TRPV1,VEGFA,VEGFC,VEGFD,VIM
BMP signaling pathway	2.32	0.353	-0.392	BMP1,BMP2,BMP4,BMP6,BMPR1A,BMPR1B,BMPR2,CHRD,FST,GREM1,HRAS,MAP2K1,MAPK13,MAPK9,NFKB1,NFKB2,NOG,PITX2,PRKAG2,PRKAR1A,PRKAR1B,PRKAR2A,PRKAR2B,RAF1,RAP1A,RASD1,RRAS,RRAS2,SMAD1,ZNF423
NGF Signaling	2.3	0.333	-1.667	CDC42,CREB3,CREB3L4,CREB5,GAB1,HRAS,IKBKB,IKBKE,MAP2K1,MAP3K12,MAP3K2,MAP3K8,MAPK7,MAPK9,NFKB1,NFKB2,NGF,PIK3C2B,PIK3CB,PIK3CD,PIK3R3,PLCG1,PRKCD,PTPN11,RAC1,RAF1,RAP1A,RASD1,RHOA,RHOG,ROCK2,RPS6KA1,RPS6KA4,RPS6KA5,RPS6KB2,RRAS,RRAS2,TRIO
IL-15 Signaling	2.27	0.36	-2.502	AKT1S1,CXCL8,HRAS,IL15RA,JAK1,JAK3,MAP2K1,MAPK13,MTOR,MYC,NFKB1,NFKB2,PIK3C2B,PIK3CB,PIK3CD,PIK3R3,RAC3,RAF1,RAP1A,RASD1,RPS6KB2,RPTOR,RRAS,RRAS2,STAT3,STAT5A,STAT6
p70S6K Signaling	2.27	0.326	-0.822	AGT,EEF2K,F2R,F2RL1,F2RL2,GNAI2,HRAS,IL4R,IRS1,JAK1,LYN,MAP2K1,MAPT,MTOR,PDIA3,PIK3C2B,PIK3CB,PIK3CD,PIK3R3,PLCB3,PLCD4,PLCE1,PLCG1,PLD1,PPM1L,PPP2CB,PPP2R1B,PPP2R2A,PRKCA,PRKCD,PRKD3,PTPA,RAF1,RAP1A,RASD1,RRAS,RRAS2,SRC,YWHAE,YWHAG,YWHAH,YWHAZ
Role of Osteoblasts, Osteoclasts and Chondrocytes in Rheumatoid Arthritis	2.25	0.3	#NUM!	ADAM17,ADAMTS4,APC,BIRC3,BMP1,BMP2,BMP4,BMP6,BMPR1A,BMPR2,CALM1 (includes others),CASP9,CTNNB1,CTSK,DKK1,DVL1,FOS,FOXO1,FRZB,FZD1,FZD3,FZD8,FZD9,GSN,IGF1,IKBKB,IKBKE,IL1B,IL1RN,IL6,ITGA5,ITGB1,ITGB3,LEF1,LRP1,LRP6,MAP2K3,MAPK9,MMP14,MMP3,NAIP,NFATC4,NFKB1,PIK3C2B,PIK3CB,PIK3CD,PIK3R3,PPP3CA,PPP3CC,PTK2B,SMAD1,SMO,SPP1,SRC,TCF4,TCF7,TGFB1,TNFRSF11A,TNFRSF11B,TNFRSF1B,TNFSF11,TRAF2,WNT2,WNT2B,WNT5B…
Coagulation System	2.24	0.429	0.258	A2M,BDKRB1,BDKRB2,F10,F2R,F3,F8,PLAT,PLAU,PLAUR,PROS1,SERPIND1,SERPINE1,TFPI,THBD
TWEAK Signaling	2.24	0.429	-1.291	APAF1,BID,BIRC3,CASP9,CYCS,IKBKB,IKBKE,NAIP,NFKB1,NFKB2,TNFRSF12A,TNFRSF25,TRAF1,TRAF2,TRAF3
Nucleotide Excision Repair Pathway	2.24	0.429	#NUM!	CCNH,CDK7,ERCC1,ERCC2,ERCC6,GTF2H1,GTF2H5,MNAT1,POLR2D,POLR2E,POLR2L,RAD23B,RPA2,RPA3,XPC
BEX2 Signaling Pathway	2.23	0.354	-0.577	BBC3,CCND1,CTNNB1,ERBB2,LDB1,LEF1,LGALS1,MAPK9,MMP2,MTOR,NFKB1,NFKB2,NGF,PLXNC1,PPM1L,PPP2CB,PPP2R1B,PPP2R2A,PTEN,PTPA,SPP1,STAT3,SWAP70,TCF4,TCF7,VEGFA,VEGFC,VEGFD
RAR Activation	2.21	0.304	#NUM!	ACTB,ADCY9,AKR1B1,AKR1C3,ALDH1A3,ARID1A,BMP2,CCNH,CDK7,CITED2,DHRS3,DPF1,DUSP1,ERCC2,FOS,GTF2H1,GTF2H5,KAT2B,MAP2K1,MAPK13,MAPK9,MNAT1,NCOA1,NFKB1,NFKB2,NRIP2,PHF10,PIK3CB,PIK3CD,PIK3R3,PNRC1,PPARGC1A,PRKAG2,PRKAR1A,PRKAR1B,PRKAR2A,PRKAR2B,PRKCA,PRKCD,PRKD3,PTEN,RAC1,RARA,RARB,RARG,RBP1,RBP5,RDH10,SMAD1,SMAD3,SMARCA2,SMARCD1,SORBS3,SRC,STAT5A,TGFB1,TGFB3,TNIP1,VEGFA
Gα12/13 Signaling	2.21	0.323	-0.781	CDC42,CDH23,CDH24,CDH4,CDH6,CTNNB1,F2R,F2RL1,F2RL2,HRAS,IKBKB,IKBKE,LPAR2,LPAR3,LPAR6,MAP2K1,MAPK7,MAPK9,MEF2A,MEF2C,MEF2D,MYL12A,MYL12B,MYL6,MYL9,NFKB1,NFKB2,PIK3C2B,PIK3CB,PIK3CD,PIK3R3,PTK2,PTK2B,RAF1,RAP1A,RASA1,RASD1,RHOA,ROCK2,RRAS,RRAS2,SRC
Superpathway of Inositol Phosphate Compounds	2.2	0.303	0.651	ACP1,ATP1A1,CDC25A,CDC25B,CDC25C,CILP,DUSP1,DUSP14,DUSP16,DUSP23,EPHX2,INPP5B,INPP5D,ITPKA,ITPKB,MDP1,MTMR2,NOCT,NUDT14,OCRL,PAWR,PDXP,PGAM5,PI4K2B,PI4KA,PIK3C2B,PIK3CB,PIK3CD,PIK3R3,PIP4P1,PIP4P2,PIP5K1A,PLCB3,PLCD4,PLCE1,PLCG1,PPFIBP2,PPP1R12A,PPP1R12C,PPP3CA,PPP4C,PRUNE1,PTEN,PTPA,PTPN1,PTPN11,PTPN13,PTPN22,PTPRF,PTPRH,PTPRJ,PTPRM,PTPRN,PTPRO,PXYLP1,RASA1,SOCS3,STYX,STYXL1,SYNJ1
CDP-diacylglycerol Biosynthesis I	2.2	0.5	-0.632	ABHD5,AGPAT3,AGPAT4,AGPAT5,CRLS1,GPAM,LCLAT1,LPCAT4,MBOAT2,MBOAT7
Triacylglycerol Biosynthesis	2.17	0.405	-0.243	ABHD5,AGPAT3,AGPAT4,AGPAT5,CRLS1,ELOVL1,ELOVL6,GPAM,LCLAT1,LPCAT4,LPIN2,MBOAT2,MBOAT7,PLPP1,PLPP2,PLPP4,PLPP5
14-3-3-mediated Signaling	2.16	0.323	-2.556	AKT1S1,FOS,FOXO1,HRAS,MAP2K1,MAPK9,MAPT,PDIA3,PIK3C2B,PIK3CB,PIK3CD,PIK3R3,PLCB3,PLCD4,PLCE1,PLCG1,PRKCA,PRKCD,PRKD3,RAF1,RAP1A,RASD1,RPS6KA1,RRAS,RRAS2,SNCA,SRC,TRAF2,TUBA1B,TUBA1C,TUBA4A,TUBB,TUBB2A,TUBB4B,TUBB6,TUBG1,VIM,YWHAE,YWHAG,YWHAH,YWHAZ
Renal Cell Carcinoma Signaling	2.15	0.35	-1.789	CDC42,CUL2,ELOC,ETS1,FH,FOS,GAB1,HGF,HRAS,MAP2K1,MET,PAK1,PAK4,PIK3C2B,PIK3CB,PIK3CD,PIK3R3,PTPN11,RAC1,RAF1,RAP1A,RASD1,RPS27A,RRAS,RRAS2,TGFB1,VEGFA,VHL
3-phosphoinositide Biosynthesis	2.13	0.309	0	ACP1,ATP1A1,CDC25A,CDC25B,CDC25C,CILP,DUSP1,DUSP14,DUSP16,DUSP23,EPHX2,INPP5B,MDP1,MTMR2,NOCT,NUDT14,OCRL,PAWR,PDXP,PGAM5,PI4K2B,PI4KA,PIK3C2B,PIK3CB,PIK3CD,PIK3R3,PIP5K1A,PPFIBP2,PPP1R12A,PPP1R12C,PPP3CA,PPP4C,PRUNE1,PTEN,PTPA,PTPN1,PTPN11,PTPN13,PTPN22,PTPRF,PTPRH,PTPRJ,PTPRM,PTPRN,PTPRO,PXYLP1,RASA1,SOCS3,STYX,STYXL1,SYNJ1
Oncostatin M Signaling	2.06	0.395	-0.775	CHI3L1,EPAS1,HRAS,JAK1,JAK3,MAP2K1,MMP3,MT2A,PLAU,RAF1,RAP1A,RASD1,RRAS,RRAS2,STAT3,STAT5A,TIMP3
Pyrimidine Ribonucleotides De Novo Biosynthesis	2.06	0.395	-2.183	AK4,AK5,AK9,CANT1,CMPK1,CTPS1,ENTPD1,ENTPD7,NME1,NME2,NME3,NME4,NUDT18,RAD54L,RECQL4,SMARCA1,UMPS
BAG2 Signaling Pathway	2.06	0.395	2.183	ANXA2,BAG2,CTSB,HSP90AA1,MAPT,MYC,NFKB1,NFKB2,PRKN,PSME1,PSME2,PSME3,PSME4,PSMF1,SIRT3,SP1,STUB1
Renin-Angiotensin Signaling	2.03	0.322	-1.183	ACE,ADCY9,AGT,CCL2,FOS,HRAS,ITPR1,MAP2K1,MAPK13,MAPK9,NFKB1,NFKB2,PAK1,PAK4,PIK3C2B,PIK3CB,PIK3CD,PIK3R3,PLCG1,PRKAG2,PRKAR1A,PRKAR1B,PRKAR2A,PRKAR2B,PRKCA,PRKCD,PRKD3,PTK2,PTK2B,RAC1,RAF1,RAP1A,RASD1,RRAS,RRAS2,SHC2,SHF,STAT3
Role of CHK Proteins in Cell Cycle Checkpoint Control	2.01	0.368	0.728	BRCA1,CDC25A,CDC25C,CDK1,CDK2,CLSPN,E2F1,E2F2,E2F6,E2F7,E2F8,HUS1,MRE11,PLK1,PPM1L,PPP2CB,PPP2R1B,PPP2R2A,PTPA,RFC4,RFC5
Acute Myeloid Leukemia Signaling	2	0.337	-1.877	CCNA1,CCND1,EIF4EBP1,HRAS,IDH2,JUP,KIT,LEF1,MAP2K1,MAP2K3,MTOR,MYC,NFKB1,NFKB2,PIK3C2B,PIK3CB,PIK3CD,PIK3R3,PIM2,RAF1,RAP1A,RARA,RASD1,RPS6KB2,RRAS,RRAS2,STAT3,STAT5A,TCF4,TCF7
Glucocorticoid Receptor Signaling	2	0.28	#NUM!	A2M,ACTB,AGT,ANXA1,ARID1A,BAG1,CCL2,CCNH,CDK7,CDKN1C,CREBZF,CXCL8,DPF1,DUSP1,ERCC2,FKBP4,FKBP5,FOS,FOXO3,GTF2A1,GTF2H1,GTF2H5,HMGB1,HRAS,HSP90AA1,HSP90B1,IKBKB,IKBKE,IL1B,IL1RN,IL6,JAK1,JAK3,KAT2B,KRT15,KRT18,KRT19,KRT33B,KRT34,KRT7,KRT8,KRT80,MAP2K1,MAPK13,MAPK9,MNAT1,NCOA1,NCOA3,NFATC4,NFKB1,NR3C1,PCK2,PHF10,PIK3C2B,PIK3CB,PIK3CD,PIK3R3,PLAU,POLR2D,POLR2E,POLR2L,PPP3CA,PPP3CC,PRKAA2,PRKAB1,PRKA…
D-myo-inositol (1,4,5,6)-Tetrakisphosphate Biosynthesis	1.99	0.312	0.457	ACP1,ATP1A1,CDC25A,CDC25B,CDC25C,CILP,DUSP1,DUSP14,DUSP16,DUSP23,EPHX2,INPP5B,MDP1,MTMR2,NOCT,NUDT14,OCRL,PAWR,PDXP,PGAM5,PPFIBP2,PPP1R12A,PPP1R12C,PPP3CA,PPP4C,PRUNE1,PTEN,PTPA,PTPN1,PTPN11,PTPN13,PTPN22,PTPRF,PTPRH,PTPRJ,PTPRM,PTPRN,PTPRO,PXYLP1,RASA1,SOCS3,STYX,STYXL1,SYNJ1
D-myo-inositol (3,4,5,6)-tetrakisphosphate Biosynthesis	1.99	0.312	0.457	ACP1,ATP1A1,CDC25A,CDC25B,CDC25C,CILP,DUSP1,DUSP14,DUSP16,DUSP23,EPHX2,INPP5B,MDP1,MTMR2,NOCT,NUDT14,OCRL,PAWR,PDXP,PGAM5,PPFIBP2,PPP1R12A,PPP1R12C,PPP3CA,PPP4C,PRUNE1,PTEN,PTPA,PTPN1,PTPN11,PTPN13,PTPN22,PTPRF,PTPRH,PTPRJ,PTPRM,PTPRN,PTPRO,PXYLP1,RASA1,SOCS3,STYX,STYXL1,SYNJ1
dTMP De Novo Biosynthesis	1.98	0.8	-1	DHFR,DHFR2,SHMT1,TYMS
CDK5 Signaling	1.95	0.324	0.174	ABL1,ADCY9,CABLES1,CAPN1,EGR1,FOSB,GNAL,HRAS,ITGB1,LAMA5,LAMB1,MAP2K1,MAPK13,MAPK7,MAPK9,MAPT,NGF,PPM1L,PPP1CB,PPP1R12A,PPP1R3C,PPP2CB,PPP2R1B,PPP2R2A,PRKAG2,PRKAR1A,PRKAR1B,PRKAR2A,PRKAR2B,PTPA,RAF1,RAP1A,RASD1,RRAS,RRAS2
PI3K Signaling in B Lymphocytes	1.95	0.312	-1.151	ABL1,ATF3,ATF5,ATF7,BCL10,C3,CALM1 (includes others),CAMK2A,CAMK2B,CD81,FOS,FOXO3,HRAS,IKBKB,IKBKE,IL4R,INPP5D,IRS1,ITPR1,LYN,MALT1,MAP2K1,NFATC4,NFKB1,NFKB2,PDIA3,PIK3CB,PIK3CD,PLCB3,PLCD4,PLCE1,PLCG1,PLEKHA2,PLEKHA4,PPP3CA,PPP3CC,PTEN,RAC1,RAF1,RAP1A,RASD1,RRAS,RRAS2
Inhibition of Angiogenesis by TSP1	1.95	0.412	-0.333	CD47,GUCY1A1,GUCY1B1,HSPG2,KDR,MAPK13,MAPK9,MMP9,SDC1,SDC2,TGFB1,TGFBR2,THBS1,VEGFA
Thiosulfate Disproportionation III (Rhodanese)	1.95	1	#NUM!	MOCS3,MPST,TST
Thyroid Cancer Signaling	1.94	0.342	-0.962	CCND1,CTNNB1,CXCL8,FOS,FOXO1,HRAS,IGF1,INSR,IRS1,LEF1,MAP2K1,MTOR,MYC,NGF,NTF3,PDK1,PIK3C2B,PIK3CB,PIK3CD,PIK3R3,PTEN,RAP1A,RASD1,RRAS,RRAS2,TCF4,TCF7
Prostanoid Biosynthesis	1.94	0.6	1.342	CYP2S1,PTGDS,PTGIS,PTGS1,PTGS2,TBXAS1
P2Y Purigenic Receptor Signaling Pathway	1.93	0.315	-0.845	ADCY9,CREB3,CREB3L4,CREB5,FOS,GNAI2,GNB3,GNB4,GNB5,GNG12,GNG2,HRAS,ITGB3,MAP2K1,MYC,NFKB1,NFKB2,P2RY1,PDIA3,PIK3C2B,PIK3CB,PIK3CD,PIK3R3,PLCB3,PLCD4,PLCE1,PLCG1,PRKAG2,PRKAR1A,PRKAR1B,PRKAR2A,PRKAR2B,PRKCA,PRKCD,PRKD3,RAF1,RAP1A,RASD1,RRAS,RRAS2
ErbB2-ErbB3 Signaling	1.92	0.354	-1.279	CCND1,ERBB2,ETV4,FOXO1,HRAS,JAK3,MAP2K1,MYC,NRG1,NRG2,PIK3C2B,PIK3CB,PIK3CD,PIK3R3,PTEN,RAF1,RAP1A,RASD1,RRAS,RRAS2,SP1,STAT3,STAT5A
ErbB Signaling	1.91	0.33	-2.043	AREG,CDC42,EGF,ERBB2,FOS,FOXO1,HBEGF,HRAS,MAP2K1,MAP2K3,MAPK13,MAPK9,MTOR,NCK2,NRG1,NRG2,PAK1,PAK4,PIK3C2B,PIK3CB,PIK3CD,PIK3R3,PLCG1,PRKCA,PRKCD,PRKD3,RAF1,RAP1A,RASD1,RRAS,RRAS2
Pyrimidine Ribonucleotides Interconversion	1.9	0.39	-2	AK4,AK5,AK9,CANT1,CMPK1,CTPS1,ENTPD1,ENTPD7,NME1,NME2,NME3,NME4,NUDT18,RAD54L,RECQL4,SMARCA1
Aldosterone Signaling in Epithelial Cells	1.89	0.304	-0.209	AHCY,ASIC1,DNAJB2,DNAJB4,DNAJB9,DNAJC10,DNAJC11,DNAJC14,DNAJC18,DNAJC28,DNAJC3,DNAJC30,DNAJC4,DNAJC5,DNAJC6,DNAJC9,DUSP1,HSP90AA1,HSP90B1,HSPA13,HSPA4L,HSPB6,HSPD1,HSPH1,ITPR1,MAP2K1,NEDD4,PDIA3,PI4KA,PIK3C2B,PIK3CB,PIK3CD,PIK3R3,PIP5K1A,PLCB3,PLCD4,PLCE1,PLCG1,PRKCA,PRKCD,PRKD3,RAF1,SASS6,SGK1,SLC12A2,SLC9A1,SMO,TRAP1
Neurotrophin/TRK Signaling	1.89	0.342	-2.041	CDC42,CREB3,CREB3L4,CREB5,FOS,GAB1,HRAS,MAP2K1,MAP2K3,NGF,NTF3,PIK3C2B,PIK3CB,PIK3CD,PIK3R3,PLCG1,PTPN11,RAF1,RAP1A,RASD1,RPS6KA1,RRAS,RRAS2,SORCS1,SPRY1,SPRY2
Role of IL-17A in Arthritis	1.87	0.364	#NUM!	CCL2,CCL20,CXCL1,CXCL3,CXCL5,CXCL6,CXCL8,IL17RC,MAP2K1,MAP2K3,MAPK13,MAPK9,NFKB1,NFKB2,PIK3C2B,PIK3CB,PIK3CD,PIK3R3,PTGS2,RPS6KA1
Wnt/Ca+ pathway	1.87	0.355	0.853	CAMK2A,CREB3,CREB3L4,CREB5,DVL1,DVL2,FZD1,FZD3,FZD8,FZD9,NFATC4,NFKB1,NFKB2,PDIA3,PLCB3,PLCD4,PLCE1,PLCG1,PPP3CA,PRKCA,SMO,WNT5B
Role of IL-17A in Psoriasis	1.87	0.538	#NUM!	CCL20,CXCL1,CXCL3,CXCL5,CXCL6,CXCL8,IL17RC
Granzyme B Signaling	1.84	0.5	-1.414	APAF1,BID,CASP9,CYCS,LMNB1,LMNB2,NUMA1,PRKDC
Parkinson's Signaling	1.84	0.5	#NUM!	CASP9,CYCS,GPR37,MAPK13,PRKN,SNCA,SNCAIP,UCHL1
PPARα/RXRα Activation	1.84	0.295	-0.866	ABCA1,ACVR1,ACVR1B,ACVR2A,ACVR2B,ADCY9,AP2A2,BCL3,BMPR2,CKAP5,CLOCK,FASN,GNA11,GOT2,HRAS,HSP90AA1,HSP90B1,IKBKB,IKBKE,IL1B,IL6,INSR,IRS1,ITGB5,MAP2K1,MAP2K3,MEF2C,NCOA3,NFKB1,NFKB2,PDIA3,PLCB3,PLCD4,PLCE1,PLCG1,PPARGC1A,PRKAA2,PRKAB1,PRKAB2,PRKAG2,PRKAR1A,PRKAR1B,PRKAR2A,PRKAR2B,PRKCA,RAF1,RAP1A,RASD1,RRAS,RRAS2,SLC27A1,SMAD3,TGFB1,TGFB3,TGFBR2,TGFBR3
FGF Signaling	1.84	0.333	-0.378	CREB3,CREB3L4,CREB5,FGF10,FGF13,FGF2,FGF5,FGF7,FGFR1,GAB1,HGF,HRAS,ITPR1,MAP2K1,MAP2K3,MAPK13,MET,PIK3C2B,PIK3CB,PIK3CD,PIK3R3,PLCG1,PRKCA,PTPN11,RAC1,RAF1,RPS6KA5,STAT3
Estrogen-Dependent Breast Cancer Signaling	1.77	0.338	-0.447	CCND1,CREB3,CREB3L4,CREB5,FOS,HRAS,HSD17B1,HSD17B11,HSD17B14,HSD17B7,IGF1,IGF1R,NFKB1,NFKB2,PIK3C2B,PIK3CB,PIK3CD,PIK3R3,RAP1A,RASD1,RRAS,RRAS2,SP1,SRC,STAT5A
Sperm Motility	1.76	0.287	1.715	ABHD3,ABL1,ABL2,AXL,CALM1 (includes others),CLK2,DDR1,DYRK1A,DYRK3,EPHB1,EPHB3,EPHB4,ERBB2,FES,FGFR1,GUCY1A1,GUCY1B1,IGF1R,INSR,ITPR1,JAK1,JAK3,KDR,KIT,LYN,MAP2K1,MAP2K3,MERTK,MET,NPPB,PDE1A,PDE4A,PDE4B,PDE4D,PDGFRA,PDGFRB,PDIA3,PLA2G4A,PLA2G4B,PLA2G6,PLA2R1,PLB1,PLCB3,PLCD4,PLCE1,PLCG1,PNPLA8,PRKAG2,PRKAR1A,PRKAR1B,PRKAR2A,PRKAR2B,PRKCA,PRKCD,PRKD3,PTK2,PTK2B,PTK7,SLC12A2,SLC9A5,SRC,TNK2,TWF1,ZP3
Role of NANOG in Mammalian Embryonic Stem Cell Pluripotency	1.74	0.311	-0.5	APC,BMP1,BMP2,BMP4,BMP6,BMPR1A,BMPR1B,BMPR2,CTNNB1,DVL1,FZD1,FZD3,FZD8,FZD9,GAB1,GATA6,HRAS,JAK1,JAK3,LIFR,MAP2K1,PIK3C2B,PIK3CB,PIK3CD,PIK3R3,RAF1,RAP1A,RASD1,RRAS,RRAS2,SMAD1,SMO,STAT3,WNT2,WNT2B,WNT5B,WNT7B
GNRH Signaling	1.72	0.295	-0.59	ADCY9,CACNA1C,CACNA2D1,CACNB2,CALM1 (includes others),CAMK2A,CAMK2B,CDC42,CREB3,CREB3L4,CREB5,EGR1,FOS,GNA11,GNAI2,GNB3,GNG2,HBEGF,HRAS,ITPR1,MAP2K1,MAP2K3,MAP3K12,MAP3K2,MAP3K8,MAPK13,MAPK7,MAPK9,MMP2,NFKB1,NFKB2,PAK1,PAK4,PLCB3,PRKAG2,PRKAR1A,PRKAR1B,PRKAR2A,PRKAR2B,PRKCA,PRKCD,PRKD3,PTK2,PTK2B,RAC1,RAF1,RAP1A,RASD1,RRAS,RRAS2,SRC
ATM Signaling	1.71	0.32	-0.378	ABL1,BID,BRCA1,CCNB1,CCNB2,CDC25A,CDC25C,CDK1,CDK2,CREB3,CREB3L4,CREB5,FANCD2,GADD45A,H2AX,HP1BP3,KAT5,MAPK13,MAPK9,MDM4,MRE11,PPM1D,PPM1L,PPP2CB,PPP2R1B,PPP2R2A,PTPA,RAD51,SUV39H1,TDP1,ZEB1
Apelin Cardiac Fibroblast Signaling Pathway	1.7	0.435	-0.632	APLN,CCN2,IL6,PRKAA2,PRKAB1,PRKAB2,PRKAG2,SERPINE1,TGFB1,TGFB3
Human Embryonic Stem Cell Pluripotency	1.69	0.304	#NUM!	ACVR1,APC,BMP1,BMP2,BMP4,BMP6,BMPR1A,BMPR2,CTNNB1,DVL1,FGF2,FGFR1,FOXO1,FZD1,FZD3,FZD8,FZD9,LEF1,NGF,NOG,NTF3,PDGFD,PDGFRA,PDGFRB,PIK3C2B,PIK3CB,PIK3CD,PIK3R3,S1PR1,SMAD1,SMAD3,SMO,TCF4,TCF7,TGFB1,TGFB3,TGFBR2,WNT2,WNT2B,WNT5B,WNT7B
fMLP Signaling in Neutrophils	1.69	0.31	-2.828	ACTR2,ACTR3,ARPC1A,ARPC2,ARPC3,ARPC5,CALM1 (includes others),CDC42,GNAI2,GNB3,GNB4,GNB5,GNG12,GNG2,HRAS,ITPR1,MAP2K1,NFATC4,NFKB1,NFKB2,PIK3C2B,PIK3CB,PIK3CD,PIK3R3,PLCB3,PPP3CA,PPP3CC,PRKCA,PRKCD,PRKD3,RAC1,RAF1,RAP1A,RASD1,RRAS,RRAS2
CNTF Signaling	1.69	0.351	-2.065	HRAS,JAK1,LIFR,MAP2K1,MTOR,PIK3C2B,PIK3CB,PIK3CD,PIK3R3,PTPN11,RAF1,RAP1A,RASD1,RPS6KA1,RPS6KA4,RPS6KA5,RPS6KB2,RRAS,RRAS2,STAT3
TNFR1 Signaling	1.69	0.36	-0.728	APAF1,BID,BIRC3,CASP9,CDC42,CYCS,FOS,IKBKB,IKBKE,MADD,MAP4K2,NAIP,NFKB1,NFKB2,PAK1,PAK4,TNFAIP3,TRAF2
IL-3 Signaling	1.67	0.329	-1	FOS,FOXO1,GAB2,HRAS,INPP5D,JAK1,MAP2K1,PAK1,PIK3C2B,PIK3CB,PIK3CD,PIK3R3,PPP3CA,PPP3CC,PRKCA,PRKCD,PRKD3,RAC1,RAF1,RAP1A,RASD1,RRAS,RRAS2,STAT3,STAT5A,STAT6
IL-9 Signaling	1.67	0.394	-0.832	BCL3,IRS1,JAK1,JAK3,NFKB1,NFKB2,PIK3C2B,PIK3CB,PIK3CD,PIK3R3,SOCS3,STAT3,STAT5A
CCR3 Signaling in Eosinophils	1.67	0.306	-1.46	CALM1 (includes others),CCL26,CFL1,CFL2,GNAI2,GNB3,GNB4,GNB5,GNG12,GNG2,HRAS,ITPR1,JMJD7-PLA2G4B,MAP2K1,MAPK13,PAK1,PAK4,PIK3C2B,PIK3CB,PIK3CD,PIK3R3,PLA2G4A,PLA2G4B,PLA2G6,PLCB3,PPP1CB,PPP1R12A,PRKCA,PRKCD,PRKD3,RAC1,RAF1,RAP1A,RASD1,RHOA,ROCK2,RRAS,RRAS2
Glycogen Degradation III	1.66	0.5	-1.134	GAA,MGAM,PGM1,PGM2,PGM3,PGM5,PYGL
Dermatan Sulfate Degradation (Metazoa)	1.66	0.471	2.121	GM2A,HEXA,HEXB,HEXD,HYAL2,HYAL3,IDS,IDUA
Phenylalanine Degradation IV (Mammalian, via Side Chain)	1.66	0.5	0.378	AASDH,ALDH2,ALDH3A2,GOT1,GOT2,MAOB,SLC27A3
Melanocyte Development and Pigmentation Signaling	1.66	0.319	-1.89	ADCY9,CREB3,CREB3L4,CREB5,HRAS,KIT,MAP2K1,MC1R,PIK3C2B,PIK3CB,PIK3CD,PIK3R3,PLCG1,PRKAG2,PRKAR1A,PRKAR1B,PRKAR2A,PRKAR2B,PTPN11,RAF1,RAP1A,RASD1,RPS6KA1,RPS6KA4,RPS6KA5,RPS6KB2,RRAS,RRAS2,SH2B2,SRC
p53 Signaling	1.64	0.316	1.4	APAF1,BBC3,BIRC5,BRCA1,CCND1,CCNK,CDK2,CDKN2A,COQ8A,CTNNB1,DRAM1,E2F1,FAS,GADD45A,HDAC9,JMY,KAT2B,MDM4,PIDD1,PIK3C2B,PIK3CB,PIK3CD,PIK3R3,PLAGL1,PMAIP1,PRKDC,PTEN,RRM2B,SIRT1,THBS1,TP53INP1
Androgen Signaling	1.64	0.301	-0.894	CACNA1C,CACNA2D1,CACNB2,CALM1 (includes others),CCND1,CCNH,CDK7,ERCC2,GNA11,GNAI2,GNAL,GNB3,GNB4,GNB5,GNG12,GNG2,GTF2A1,GTF2H1,GTF2H5,HSP90AA1,KAT2B,KAT7,MNAT1,NCOA1,NFKB1,NFKB2,POLR2D,POLR2E,POLR2L,PRKAG2,PRKAR1A,PRKAR1B,PRKAR2A,PRKAR2B,PRKCA,PRKCD,PRKD3,SMAD3,SRC,TAF2,TGFB1I1
Ephrin A Signaling	1.64	0.362	#NUM!	CDC42,CFL1,CFL2,EFNA1,EFNA3,EFNA4,EFNA5,PAK1,PIK3C2B,PIK3CB,PIK3CD,PIK3R3,PTK2,PTPN11,RAC1,RHOA,ROCK2
Role of PKR in Interferon Induction and Antiviral Response	1.63	0.308	0.507	APAF1,ATF3,BID,CASP9,CYCS,DNAJC3,E2F1,EIF2AK2,EIF2S1,FAS,FOS,HMGB1,HSP90AA1,HSP90B1,IFNAR1,IFNAR2,IFNGR2,IKBKB,IKBKE,IL1B,IRF3,JAK1,MAP2K3,MAPK13,MAPK9,MAVS,NFKB1,NFKB2,NPM1,PDGFD,PDGFRB,PRKRA,SCARA3,SP1,STAT3,TRAF3
T Cell Exhaustion Signaling Pathway	1.63	0.291	2.082	ACVR1,ACVR1B,ACVR2A,ACVR2B,BMPR2,CD274,FOS,FOXO1,FOXP1,HAVCR2,HLA-A,HLA-B,HLA-C,HLA-DMB,HRAS,IFNAR1,IFNAR2,IL12A,IL6,IL6R,JAK1,JAK3,KDR,MAPK9,MGAT5,MTOR,NFATC4,PDCD1LG2,PDK1,PIK3C2B,PIK3CB,PIK3CD,PIK3R3,PLCG1,PPM1L,PPP2CB,PPP2R1B,PPP2R2A,PTPA,PTPN11,RAP1A,RASD1,RRAS,RRAS2,SMAD3,STAT3,TCF7,TGFB1,TGFBR2,TGFBR3,VEGFA
IL-17A Signaling in Airway Cells	1.63	0.338	-1.789	CCL20,CXCL1,CXCL3,CXCL5,CXCL6,IKBKB,IKBKE,IL17RC,IL6,JAK1,JAK3,MAP2K1,MAPK13,MAPK9,NFKB1,NFKB2,PIK3C2B,PIK3CB,PIK3CD,PIK3R3,PTEN,STAT3
Synaptic Long Term Potentiation	1.61	0.302	-0.164	CACNA1C,CALM1 (includes others),CAMK2A,CAMK2B,CREB3,CREB3L4,CREB5,GNA11,GRIA3,GRIN2A,GRIN3A,HRAS,ITPR1,MAP2K1,PDIA3,PLCB3,PLCD4,PLCE1,PLCG1,PPP1CB,PPP1R12A,PPP1R3C,PPP3CA,PPP3CC,PRKAG2,PRKAR1A,PRKAR1B,PRKAR2A,PRKAR2B,PRKCA,PRKCD,PRKD3,RAF1,RAP1A,RAPGEF3,RASD1,RPS6KA1,RRAS,RRAS2
Notch Signaling	1.6	0.378	0	ADAM17,APH1B,CNTN1,DTX1,DTX3,DTX4,HES1,HEY1,JAG2,MAML3,NOTCH1,NOTCH4,NUMB,NUMBL
FLT3 Signaling in Hematopoietic Progenitor Cells	1.6	0.325	-1	CREB3,CREB3L4,CREB5,EIF4EBP1,GAB2,HRAS,INPP5D,MAP2K1,MAPK13,MTOR,PIK3C2B,PIK3CB,PIK3CD,PIK3R3,PTPN11,RAF1,RAP1A,RASD1,RPS6KA1,RPS6KA4,RPS6KA5,RRAS,RRAS2,STAT3,STAT5A,STAT6
Cardiac β-adrenergic Signaling	1.58	0.298	0.186	ADCY9,AKAP11,AKAP13,AKAP17A,AKAP5,AKAP6,AKAP7,ATP2A3,CACNA1C,GNB3,GNB4,GNB5,GNG12,GNG2,MPPE1,PALM2AKAP2,PDE10A,PDE11A,PDE12,PDE1A,PDE3A,PDE4A,PDE4B,PDE4D,PDE5A,PDE8B,PKIB,PKIG,PPM1L,PPP1CB,PPP1R12A,PPP1R3C,PPP2CB,PPP2R1B,PPP2R2A,PRKAG2,PRKAR1A,PRKAR1B,PRKAR2A,PRKAR2B,PTPA,SLC8A1
Nitric Oxide Signaling in the Cardiovascular System	1.58	0.313	0.186	ARG2,ATP2A3,BDKRB2,CACNA1C,CALM1 (includes others),CAV1,GUCY1A1,GUCY1B1,HSP90AA1,HSP90B1,ITPR1,KDR,MAP2K1,PDE1A,PDE5A,PIK3C2B,PIK3CB,PIK3CD,PIK3R3,PRKAG2,PRKAR1A,PRKAR1B,PRKAR2A,PRKAR2B,PRKCA,PRKCD,PRKD3,SLC7A1,VEGFA,VEGFC,VEGFD
EIF2 Signaling	1.56	0.281	-3.452	ACTA2,ACTB,ACTG2,AGO2,ATF3,ATF5,CCND1,EIF1AX,EIF2AK2,EIF2AK3,EIF2AK4,EIF2B3,EIF2S1,EIF2S2,EIF2S3,EIF3B,EIF3I,EIF3J,EIF4A1,EIF4G1,EIF5B,HRAS,IGF1R,INSR,MAP2K1,MYC,PABPC1,PIK3C2B,PIK3CB,PIK3CD,PIK3R3,PPP1CB,RAF1,RAP1A,RASD1,RPL17,RPL18A,RPL22L1,RPL27,RPL29,RPL35,RPL36,RPL38,RPL39,RPL39L,RPL7L1,RPL8,RPLP2,RPS10,RPS15,RPS17,RPS18,RPS2,RPS21,RPS27,RPS27A,RPS7,RPSA,RRAS,RRAS2,TRIB3,VEGFA,WARS1
Necroptosis Signaling Pathway	1.56	0.293	-2.064	AXL,BIRC3,CAMK2A,CAMK2B,CAPN1,CAPN3,CAPN5,CAPNS1,DAPK1,EIF2AK2,FAS,FKBP1A,IFNAR1,IKBKB,IRF3,JAK1,JMJD7-PLA2G4B,MERTK,PAM16,PELI1,PGAM5,PLA2G4A,PLA2G4B,PLA2G6,PPID,PPIF,PPP3CA,PPP3CC,PYGL,RBL1,SLC25A10,SLC25A3,TICAM1,TIMM17A,TIMM23,TNFRSF11B,TNFRSF1B,TNIP1,TOMM22,TOMM40,TOMM5,TRAF2,TSPO,VDAC1,VDAC2,VDAC3
EGF Signaling	1.56	0.345	-1.606	EGF,FOS,HRAS,ITPR1,JAK1,MAP2K1,MAPK13,MTOR,PIK3C2B,PIK3CB,PIK3CD,PIK3R3,PLCG1,PRKCA,RAF1,RASA1,SRC,SRF,STAT3
Telomerase Signaling	1.56	0.308	-2.294	ABL1,E2F1,EGF,ELF2,ELF4,ETS1,HDAC4,HDAC5,HDAC6,HDAC8,HDAC9,HRAS,HSP90AA1,HSP90B1,MAP2K1,MYC,PIK3C2B,PIK3CB,PIK3CD,PIK3R3,PPM1L,PPP2CB,PPP2R1B,PPP2R2A,PTPA,RAF1,RAP1A,RASD1,RRAS,RRAS2,SP1,TERF2,TPP1
Prolactin Signaling	1.53	0.321	-0.408	FOS,HRAS,IRS1,MAP2K1,MYC,NR3C1,PIK3C2B,PIK3CB,PIK3CD,PIK3R3,PLCG1,PRKCA,PRKCD,PRKD3,PRLR,PTPN11,RAF1,RAP1A,RASD1,RRAS,RRAS2,SOCS3,SP1,STAT3,STAT5A,TCF7
Thrombopoietin Signaling	1.5	0.333	-0.894	FOS,GAB2,HRAS,MAP2K1,MYC,PIK3C2B,PIK3CB,PIK3CD,PIK3R3,PLCG1,PRKCA,PRKCD,PRKD3,PTPN11,RAF1,RAP1A,RASD1,RRAS,RRAS2,STAT3,STAT5A
Valine Degradation I	1.5	0.444	-1.414	ABAT,ACAD8,BCAT1,BCAT2,DLD,ECHS1,HADHB,HIBADH
Isoleucine Degradation I	1.48	0.467	-0.378	ACAD8,ACAT2,BCAT1,BCAT2,DLD,ECHS1,HADHB
Amyotrophic Lateral Sclerosis Signaling	1.48	0.309	-0.928	APAF1,BID,BIRC3,CACNA1C,CAPN1,CAPN3,CAPN5,CAPNS1,CASP9,CYCS,GRIA3,GRIK2,GRIN2A,GRIN3A,IGF1,NAIP,PAK1,PIK3C2B,PIK3CB,PIK3CD,PIK3R3,PPP3CA,RAB5C,RAC1,RNF19A,SOD1,SSR4,VEGFA,VEGFC,VEGFD
Glucose and Glucose-1-phosphate Degradation	1.47	0.5	-0.816	HK2,PGM1,PGM2,PGM3,PGM5,RGN
BER pathway	1.47	0.5	#NUM!	FEN1,OGG1,PNKP,POLB,POLE,XRCC1
LPS-stimulated MAPK Signaling	1.47	0.317	-1.8	CDC42,FOS,HRAS,IKBKB,IKBKE,MAP2K1,MAP2K3,MAPK13,MAPK9,NFKB1,NFKB2,PAK1,PIK3C2B,PIK3CB,PIK3CD,PIK3R3,PRKCA,PRKCD,PRKD3,RAC1,RAF1,RAP1A,RASD1,RRAS,RRAS2,SRF
PEDF Signaling	1.47	0.317	-0.2	FAS,HRAS,IKBKB,IKBKE,MAPK13,NFKB1,NFKB2,NGF,PIK3C2B,PIK3CB,PIK3CD,PIK3R3,RAC1,RAF1,RAP1A,RASD1,RHOA,ROCK2,RRAS,RRAS2,SERPINF1,SRF,TCF12,TCF4,TCF7,ZEB1
Neuropathic Pain Signaling In Dorsal Horn Neurons	1.46	0.307	1.257	CAMK1,CAMK1D,CAMK1G,CAMK2A,CAMK2B,FOS,GPR37,GRIA3,GRIN2A,GRIN3A,ITPR1,KCNN3,KCNN4,PDIA3,PIK3C2B,PIK3CB,PIK3CD,PIK3R3,PLCB3,PLCD4,PLCE1,PLCG1,PRKAG2,PRKAR1A,PRKAR1B,PRKAR2A,PRKAR2B,PRKCA,PRKCD,PRKD3,SRC
Endometrial Cancer Signaling	1.45	0.333	-2.5	CASP9,CCND1,CTNNB1,ERBB2,FOXO3,HRAS,ILK,LEF1,MAP2K1,MYC,PIK3C2B,PIK3CB,PIK3CD,PIK3R3,PTEN,RAF1,RAP1A,RASD1,RRAS,RRAS2
Angiopoietin Signaling	1.44	0.32	-0.728	BIRC5,CASP9,FOXO1,GRB14,HRAS,IKBKB,IKBKE,NFKB1,NFKB2,PAK1,PAK4,PIK3C2B,PIK3CB,PIK3CD,PIK3R3,PTK2,PTPN11,RAP1A,RASA1,RASD1,RRAS,RRAS2,STAT5A,TNIP1
Sphingosine-1-phosphate Signaling	1.43	0.299	0.192	ACER2,ACER3,ADCY9,ASAH1,CASP4,CASP9,CDC42,DIRAS3,FNBP1,GNAI2,PDGFD,PDGFRA,PDGFRB,PDIA3,PIK3C2B,PIK3CB,PIK3CD,PIK3R3,PLCB3,PLCD4,PLCE1,PLCG1,PTK2,PTK2B,RAC1,RAC2,RAC3,RHOA,RHOBTB1,RHOBTB2,RHOC,RHOG,RHOJ,RND2,S1PR1
HOTAIR Regulatory Pathway	1.43	0.287	-0.745	AGO2,CD44,CTNNB1,EED,ERBB2,EZH2,FOXM1,H3-3A/H3-3B,JAM2,LEF1,MET,MEX3B,mir-29,MMP11,MMP14,MMP2,MMP24,MMP3,MMP9,MYC,NFKB1,NFKB2,PCDH10,PCDHB5,PIK3C2B,PIK3CB,PIK3CD,PIK3R3,PTEN,RBBP4,RBBP7,REST,RHOC,ROCK2,SPP1,SRF,STAT3,STK38,TCF4,TCF7,TGFB1,VIM,WNT2,WNT2B,WNT5B,WNT7B
Arsenate Detoxification I (Glutaredoxin)	1.42	0.75	#NUM!	AS3MT,GLRX2,GSTO1
Glutathione Redox Reactions II	1.42	0.75	#NUM!	GLRX,PDIA3,TXNDC12
L-cysteine Degradation I	1.42	0.75	#NUM!	CDO1,GOT1,GOT2
Acetate Conversion to Acetyl-CoA	1.42	0.75	#NUM!	ACSL1,ACSS2,ACSS3
IL-15 Production	1.42	0.298	1	ABL1,ABL2,AXL,CLK2,DDR1,DYRK1A,DYRK3,EPHB1,EPHB3,EPHB4,ERBB2,FES,FGFR1,IGF1R,IL6,INSR,IRF3,JAK1,JAK3,KDR,KIT,LYN,MAP2K1,MAP2K3,MERTK,MET,NFKB1,NFKB2,PDGFRA,PDGFRB,PTK2,PTK2B,PTK7,SRC,TNK2,TWF1
Phagosome Formation	1.42	0.296	#NUM!	C3AR1,CDC42,DIRAS3,FNBP1,ITGA4,ITGA5,ITGB1,MARCKS,MRC2,PDIA3,PIK3C2B,PIK3CB,PIK3CD,PIK3R3,PLCB3,PLCD4,PLCE1,PLCG1,PRKCA,PRKCD,PRKD3,RAC1,RAC2,RAC3,RHOA,RHOBTB1,RHOBTB2,RHOC,RHOG,RHOJ,RND2,SCARA3,TLR1,TLR2,TLR5,TLR6,VTN
cAMP-mediated signaling	1.42	0.276	0.535	ADCY9,ADORA1,ADORA2A,AKAP11,AKAP13,AKAP17A,AKAP5,AKAP6,AKAP7,CALM1 (includes others),CAMK1,CAMK1D,CAMK1G,CAMK2A,CAMK2B,CHRM2,CHRM3,CREB3,CREB3L4,CREB5,CREM,DUSP1,DUSP4,DUSP6,GABBR1,GNAI2,GNAL,GPER1,MAP2K1,MC1R,MPPE1,NPR3,PALM2AKAP2,PDE10A,PDE11A,PDE12,PDE1A,PDE3A,PDE4A,PDE4B,PDE4D,PDE5A,PDE8B,PKIB,PKIG,PPP3CA,PPP3CC,PRKAR1A,PRKAR1B,PRKAR2A,PRKAR2B,PTGER4,RAF1,RAP1A,RAPGEF3,RGS10,RGS12,RGS2,RGS4,R…
PFKFB4 Signaling Pathway	1.41	0.348	0	CREB3,CREB3L4,CREB5,FGF2,HK2,MAP2K1,MAP2K3,NCOA3,PRKAG2,PRKAR1A,PRKAR1B,PRKAR2A,PRKAR2B,RPS6KA5,TGFB1,TGFB3
Antiproliferative Role of TOB in T Cell Signaling	1.4	0.359	2.138	CCNA1,CCNA2,CCNE1,CCNE2,CDK2,DPP7,PABPC1,PABPC4,RPS6KA1,SKP2,SMAD3,TGFB1,TGFB3,TGFBR2
Corticotropin Releasing Hormone Signaling	1.39	0.29	1	ADCY9,ARPC5,CACNA1C,CACNA2D1,CACNB2,CALM1 (includes others),CREB3,CREB3L4,CREB5,FOS,GLI1,GLI2,GLI3,GNAI2,GUCY1A1,GUCY1B1,ITPR1,IVL,JUND,MAP2K1,MAPK13,MEF2A,MEF2C,MEF2D,NPR2,NPR3,NR4A1,PLCG1,PRKAG2,PRKAR1A,PRKAR1B,PRKAR2A,PRKAR2B,PRKCA,PRKCD,PRKD3,PTCH1,PTGS2,RAF1,RAP1A,SMO,VEGFA
Regulation of eIF4 and p70S6K Signaling	1.39	0.287	-2.236	AGO2,EIF1AX,EIF2B3,EIF2S1,EIF2S2,EIF2S3,EIF3B,EIF3I,EIF3J,EIF4A1,EIF4EBP1,EIF4G1,HRAS,IRS1,ITGA4,ITGA5,ITGB1,MAP2K1,MAPK13,MTOR,PABPC1,PIK3C2B,PIK3CB,PIK3CD,PIK3R3,PPM1L,PPP2CB,PPP2R1B,PPP2R2A,PTPA,RAF1,RAP1A,RASD1,RPS10,RPS15,RPS17,RPS18,RPS2,RPS21,RPS27,RPS27A,RPS7,RPSA,RRAS,RRAS2
Role of p14/p19ARF in Tumor Suppression	1.36	0.379	1.897	CDKN2A,E2F1,NPM1,PIK3C2B,PIK3CB,PIK3CD,PIK3R3,POLR3D,RAC1,SENP3,UBTF
JAK/Stat Signaling	1.36	0.312	-1.633	FOS,HRAS,IL6,JAK1,JAK3,MAP2K1,MTOR,NFKB1,NFKB2,PIAS2,PIK3C2B,PIK3CB,PIK3CD,PIK3R3,PTPN1,PTPN11,RAF1,RAP1A,RASD1,RRAS,RRAS2,SOCS3,STAT3,STAT5A,STAT6
CD40 Signaling	1.36	0.323	-0.688	FOS,IKBKB,IKBKE,JAK3,MAP2K1,MAP2K3,MAPK13,MAPK9,NFKB1,NFKB2,PIK3C2B,PIK3CB,PIK3CD,PIK3R3,PTGS1,PTGS2,STAT3,TNFAIP3,TRAF1,TRAF2,TRAF3
GADD45 Signaling	1.35	0.421	#NUM!	BRCA1,CCNB1,CCND1,CCNE1,CCNE2,CDK1,CDK2,GADD45A
Oxidative Ethanol Degradation III	1.35	0.421	0	ACSL1,ACSS2,ACSS3,ALDH1A3,ALDH1B1,ALDH2,ALDH3A2,ALDH4A1
DNA damage-induced 14-3-3σ Signaling	1.35	0.421	#NUM!	BRCA1,CCNB1,CCNB2,CCNE1,CCNE2,CDK1,CDK2,HUS1
Role of JAK1 and JAK3 in γc Cytokine Signaling	1.34	0.319	#NUM!	FES,HRAS,IL15RA,IL4R,IL7R,IRS1,JAK1,JAK3,PIK3C2B,PIK3CB,PIK3CD,PIK3R3,PTK2B,PTPN11,RAP1A,RASD1,RRAS,RRAS2,SOCS3,STAT3,STAT5A,STAT6
nNOS Signaling in Neurons	1.33	0.34	0.707	CALM1 (includes others),CAMK2A,CAPN1,CAPN3,CAPN5,CAPNS1,DLG2,DLG4,GRIN2A,GRIN3A,PPP3CA,PPP3CC,PRKCA,PRKCD,PRKD3,RASD1
Chondroitin Sulfate Degradation (Metazoa)	1.32	0.438	1.89	GALNS,GM2A,HEXA,HEXB,HEXD,HYAL2,HYAL3
α-Adrenergic Signaling	1.32	0.302	-1.5	ADCY9,CALM1 (includes others),GNAI2,GNB3,GNB4,GNB5,GNG12,GNG2,GYS1,HRAS,ITPR1,MAP2K1,PHKA2,PLCG1,PRKAG2,PRKAR1A,PRKAR1B,PRKAR2A,PRKAR2B,PRKCA,PRKCD,PRKD3,PYGL,RAF1,RAP1A,RASD1,RRAS,RRAS2,SLC8A1
Cellular Effects of Sildenafil (Viagra)	1.32	0.29	#NUM!	ACTA2,ACTB,ACTG1,ACTG2,ADCY9,CACNA1C,CALM1 (includes others),GPR37,GUCY1A1,GUCY1B1,ITPR1,KCNN3,KCNN4,MYH9,MYL12A,MYL12B,MYL6,MYL9,PABPC4,PDE1A,PDE3A,PDE4A,PDE4B,PDE4D,PDE5A,PDIA3,PLCB3,PLCD4,PLCE1,PLCG1,PPP1CB,PPP1R12A,PRKAG2,PRKAR1A,PRKAR1B,PRKAR2A,PRKAR2B,SLC4A11
Glycolysis I	1.31	0.385	-2.53	ALDOA,BPGM,ENO1,ENO3,GAPDH,PFKP,PGAM1,PGK1,PKM,TPI1
Gluconeogenesis I	1.31	0.385	-2.53	ALDOA,BPGM,ENO1,ENO3,GAPDH,MDH2,ME2,ME3,PGAM1,PGK1
Apelin Liver Signaling Pathway	1.31	0.385	1.897	AGT,APLN,COL11A2,COL18A1,COL3A1,COL5A3,FAS,IRS1,MAPK9,PDGFRB
Breast Cancer Regulation by Stathmin1	1.31	0.254	#NUM!	ADGRA2,ADGRA3,ADGRB2,ADGRG1,ADGRG6,ADGRL1,ADGRL3,ADORA1,ADORA2A,ADRA1B,ANKHD1/ANKHD1-EIF4EBP3,ARHGEF10,ARHGEF11,ARHGEF12,ARHGEF17,ARHGEF18,ARHGEF19,ARHGEF3,ARHGEF9,AURKA,AURKB,BDKRB1,BDKRB2,BMP6,C3AR1,CALCRL,CAMK1,CAMK1D,CAMK1G,CAMK2A,CAMK2B,CCND1,CCR10,CDK1,CDK2,CDK6,CELSR1,CHRM2,CHRM3,CMKLR1,CREB3,CREB3L4,CREB5,E2F1,E2F2,E2F6,E2F7,E2F8,EDNRA,EGF,F2R,F2RL1,F2RL2,FGF2,FOXM1,FZD1,FZD3,FZD8,FZD9,GA…
Phosphatidylcholine Biosynthesis I	1.31	0.571	1	CHKA,CHKB,PCYT1A,PCYT1B
NF-κB Signaling	1.3	0.279	-0.429	BCL10,BMP2,BMP4,BMPR1A,BMPR1B,BMPR2,EGF,EIF2AK2,FGFR1,HRAS,IGF1R,IKBKB,IL1B,IL1RN,INSR,IRAK4,KDR,MALT1,MAP3K8,NFKB1,NFKB2,NGF,PDGFRA,PDGFRB,PELI1,PIK3C2B,PIK3CB,PIK3CD,PIK3R3,RAF1,RAP1A,RASD1,RRAS,RRAS2,TGFBR2,TGFBR3,TLR1,TLR2,TLR5,TLR6,TNFAIP3,TNFRSF11A,TNFRSF11B,TNFRSF1B,TNFSF11,TNIP1,TRAF2,TRAF3,UBE2N,UBE2V1
Dolichol and Dolichyl Phosphate Biosynthesis	1.3	1	#NUM!	DHDDS,DOLK
Spermine Biosynthesis	1.3	1	#NUM!	AMD1,SMS
Taurine Biosynthesis	1.3	1	#NUM!	CDO1,CSAD
L-cysteine Degradation III	1.3	1	#NUM!	GOT1,MPST
Spermidine Biosynthesis I	1.3	1	#NUM!	AMD1,SRM
Sulfate Activation for Sulfonation	1.3	1	#NUM!	PAPSS1,PAPSS2
IL-4 Signaling	1.29	0.306	#NUM!	HLA-A,HLA-B,HLA-DMB,HMGA1,HRAS,IL4R,INPP5B,INPP5D,IRS1,JAK1,JAK3,MTOR,NFATC4,NR3C1,OCRL,PIK3C2B,PIK3CB,PIK3CD,PIK3R3,RAP1A,RASD1,RPS6KB2,RRAS,RRAS2,STAT6,SYNJ1
Superpathway of D-myo-inositol (1,4,5)-trisphosphate Metabolism	1.27	0.391	2.333	IMPA2,INPP1,INPP5B,INPP5D,ITPKA,ITPKB,OCRL,PTEN,SYNJ1
Ethanol Degradation IV	1.27	0.391	0.333	ACSL1,ACSS2,ACSS3,ALDH1A3,ALDH1B1,ALDH2,ALDH3A2,ALDH4A1,GPX7
Superpathway of Methionine Degradation	1.26	0.351	-0.277	AHCY,AHCYL2,CBS/CBSL,CDO1,DLD,GOT1,GOT2,MAT2A,MCEE,MRM2,PCCA,PRMT5,SUOX
TNFR2 Signaling	1.26	0.367	0	BIRC3,FOS,IKBKB,IKBKE,NAIP,NFKB1,NFKB2,TNFAIP3,TNFRSF1B,TRAF1,TRAF2
Iron homeostasis signaling pathway	1.23	0.285	#NUM!	ABCB10,ATP6AP1,ATP6V0A1,ATP6V0A2,ATP6V0E2,ATP6V1C1,ATP6V1C2,ATP6V1D,ATP6V1E1,BMP1,BMP2,BMP4,BMP6,BMPR1A,BMPR1B,BMPR2,EGF,EPAS1,ERFE,FXN,GDF15,HEPH,HMOX1,HMOX2,IL6,IL6R,ISCU,JAK1,JAK3,LRP1,PDGFRA,PDGFRB,SKP2,SMAD1,SMAD3,STAT3,STAT5A,STEAP3,TFRC
Inhibition of ARE-Mediated mRNA Degradation Pathway	1.19	0.287	-2.197	AGO2,CNOT1,CNOT8,EXOSC3,EXOSC5,MAPK13,MAPK7,PPM1L,PPP2CB,PPP2R1B,PPP2R2A,PRKAG2,PRKAR1A,PRKAR1B,PRKAR2A,PRKAR2B,PSME1,PSME2,PSME3,PSME4,PSMF1,PTPA,TIA1,TNFRSF11B,TNFRSF1B,TNFSF11,TNFSF4,YWHAE,YWHAG,YWHAH,YWHAZ,ZFP36,ZFP36L1,ZFP36L2,ZNF331
Apoptosis Signaling	1.16	0.293	0.378	APAF1,BCL2L11,BID,BIRC3,CAPN1,CAPN3,CAPN5,CAPNS1,CASP9,CDK1,CYCS,FAS,HRAS,IKBKB,IKBKE,MAP2K1,MCL1,NAIP,NFKB1,NFKB2,PLCG1,PRKCA,RAF1,RAP1A,RASD1,RPS6KA1,RRAS,RRAS2,TNFRSF1B
Apelin Cardiomyocyte Signaling Pathway	1.16	0.293	-1.512	APLN,ATP2A3,GNA11,GNAI2,ITPR1,MAPK13,MAPK7,MAPK9,MYL12A,MYL12B,MYL6,MYL9,PDIA3,PIK3C2B,PIK3CB,PIK3CD,PIK3R3,PLCB3,PLCD4,PLCE1,PLCG1,PRKCA,PRKCD,PRKD3,SLC8A1,SLC9A1,SLC9A5,SLC9A8,TGFB1
IL-17 Signaling	1.14	0.3	#NUM!	CCL2,CXCL1,CXCL5,CXCL8,HRAS,IL17RC,IL6,JAK1,MAP2K1,MAP2K3,MAPK13,MAPK9,MMP3,NFKB1,PIK3C2B,PIK3CB,PIK3CD,PIK3R3,PTGS2,RAP1A,RASD1,RRAS,RRAS2,TIMP1
DNA Double-Strand Break Repair by Homologous Recombination	1.14	0.429	#NUM!	ABL1,BRCA1,BRCA2,GEN1,MRE11,RAD51
TR/RXR Activation	1.13	0.298	#NUM!	AKR1C1/AKR1C2,AKR1C3,BCL3,COL6A3,ENO1,F10,FASN,KLF9,MTOR,NCOA1,NCOA3,NRGN,PFKP,PIK3C2B,PIK3CB,PIK3CD,PIK3R3,PPARGC1A,RAB3B,SCARB1,SLC16A2,SLC16A3,SYT12,THRB,UCP2
VEGF Family Ligand-Receptor Interactions	1.13	0.298	0.209	FOS,HRAS,JMJD7-PLA2G4B,KDR,MAP2K1,NRP2,PIK3C2B,PIK3CB,PIK3CD,PIK3R3,PLA2G4A,PLA2G4B,PLA2G6,PLCG1,PRKCA,PRKCD,PRKD3,RAF1,RAP1A,RASD1,RRAS,RRAS2,VEGFA,VEGFC,VEGFD
Induction of Apoptosis by HIV1	1.13	0.311	-1.147	APAF1,BBC3,BID,BIRC3,CASP9,CYCS,FAS,IKBKB,IKBKE,MAPK9,NAIP,NFKB1,NFKB2,SLC25A10,SLC25A3,TNFRSF11B,TNFRSF1B,TRAF1,TRAF2
Autophagy	1.13	0.311	#NUM!	ATG16L1,ATG4D,CTSA,CTSB,CTSC,CTSD,CTSF,CTSK,CTSL,CTSO,CTSS,LAMP1,LAMP2,MAP1LC3B2,MTOR,STX17,ULK1,VPS11,WIPI1
RANK Signaling in Osteoclasts	1.13	0.295	-1.177	BIRC3,CALM1 (includes others),FOS,GSN,IKBKB,IKBKE,MAP2K1,MAP3K12,MAP3K2,MAP3K8,MAPK13,MAPK9,NFKB1,NFKB2,PIK3C2B,PIK3CB,PIK3CD,PIK3R3,PPP3CA,PPP3CC,PTK2B,RAF1,SRC,TNFRSF11A,TNFSF11,TRAF2
Production of Nitric Oxide and Reactive Oxygen Species in Macrophages	1.12	0.271	-0.149	APOD,APOE,ARG2,CDC42,CLU,DIRAS3,FNBP1,FOS,IFNGR2,IKBKB,IKBKE,JAK1,JAK3,MAP2K1,MAP3K12,MAP3K2,MAP3K8,MAPK13,MAPK9,NFKB1,NFKB2,PIK3C2B,PIK3CB,PIK3CD,PIK3R3,PLCG1,PPM1L,PPP1CB,PPP1R12A,PPP1R3C,PPP2CB,PPP2R1B,PPP2R2A,PRKCA,PRKCD,PRKD3,PTPA,RAC1,RAC2,RAC3,RAP1A,RHOA,RHOBTB1,RHOBTB2,RHOC,RHOG,RHOJ,RND2,TLR2,TNFRSF11B,TNFRSF1B
Assembly of RNA Polymerase II Complex	1.11	0.32	#NUM!	CCNH,CDK7,ERCC2,GTF2A1,GTF2H1,GTF2H5,MNAT1,POLR2D,POLR2E,POLR2L,TAF13,TAF2,TAF4B,TAF5,TAF6L,TAF9
Ketogenesis	1.11	0.455	2.236	ACAT2,BDH1,BDH2,HADHB,HMGCS1
Purine Nucleotides De Novo Biosynthesis II	1.11	0.455	-2.236	ADSL,GART,IMPDH1,PAICS,PFAS
GDP-glucose Biosynthesis	1.11	0.455	-1.342	HK2,PGM1,PGM2,PGM3,PGM5
Tetrahydrofolate Salvage from 5,10-methenyltetrahydrofolate	1.1	0.6	#NUM!	GART,MTHFD1,MTHFD2
CMP-N-acetylneuraminate Biosynthesis I (Eukaryotes)	1.1	0.6	#NUM!	CMAS,NANP,NANS
2-oxobutanoate Degradation I	1.1	0.6	#NUM!	DLD,MCEE,PCCA
Folate Polyglutamylation	1.1	0.6	#NUM!	FPGS,MTHFD1,SHMT1
Calcium Signaling	1.07	0.267	1.859	ACTA2,AKAP5,ASPH,ATP2A3,ATP2B1,ATP2B4,ATP2C1,CACNA1C,CACNA2D1,CACNB2,CALM1 (includes others),CAMK1,CAMK1D,CAMK1G,CAMK2A,CAMK2B,CAMKK1,CHRNB1,CREB3,CREB3L4,CREB5,GRIA3,GRIN2A,GRIN3A,HDAC4,HDAC5,HDAC6,HDAC8,HDAC9,ITPR1,LETM1,MCU,MEF2A,MEF2C,MEF2D,MYH9,MYL6,MYL9,NFATC4,PPP3CA,PPP3CC,PRKAG2,PRKAR1A,PRKAR1B,PRKAR2A,PRKAR2B,RAP1A,RCAN1,SLC8A1,SLC8B1,TPM1,TPM2,TPM3,TPM4,TRPC4
IL-6 Signaling	1.06	0.28	-2.058	A2M,CXCL8,FOS,HRAS,IKBKB,IKBKE,IL1B,IL1RN,IL6,IL6R,MAP2K1,MAP2K3,MAPK13,MAPK9,MCL1,NFKB1,NFKB2,PIK3C2B,PIK3CB,PIK3CD,PIK3R3,PTPN11,RAF1,RAP1A,RASD1,RRAS,RRAS2,SOCS3,SRF,STAT3,TNFAIP6,TNFRSF11B,TNFRSF1B,TRAF2,VEGFA
G-Protein Coupled Receptor Signaling	1.06	0.261	#NUM!	ADCY9,ADORA1,ADORA2A,ADRA1B,CAMK2A,CAMK2B,CHRM2,CHRM3,CREB3,CREB3L4,CREB5,DUSP1,DUSP4,DUSP6,GABBR1,GNA11,GNAI2,GNAL,GPER1,HRAS,HRH1,HTR2A,IKBKB,IKBKE,MAP2K1,MAP3K8,MC1R,MPPE1,NFKB1,NFKB2,NPR3,PDE10A,PDE11A,PDE12,PDE1A,PDE3A,PDE4A,PDE4B,PDE4D,PDE5A,PDE8B,PIK3C2B,PIK3CB,PIK3CD,PIK3R3,PLCB3,PRKAG2,PRKAR1A,PRKAR1B,PRKAR2A,PRKAR2B,PRKCA,PTGER4,PTK2B,RAF1,RAP1A,RAPGEF3,RASA1,RASD1,RGS10,RGS12,RGS16,RGS…
D-myo-inositol (1,3,4)-trisphosphate Biosynthesis	1.06	0.389	1.89	INPP5B,INPP5D,ITPKA,ITPKB,OCRL,PTEN,SYNJ1
Methylglyoxal Degradation III	1.06	0.389	1.134	AKR1B1,AKR1C1/AKR1C2,AKR1C3,AKR7A2,CYP2E1,PRXL2B,ZADH2
FAT10 Signaling Pathway	1.06	0.389	-1.89	PSME1,PSME2,PSME3,PSME4,PSMF1,UBA1,UBA6
Role of JAK family kinases in IL-6-type Cytokine Signaling	1.06	0.36	#NUM!	IL6,IL6R,JAK1,MAPK13,MAPK9,PTPN11,SOCS3,STAT3,STAT5A
Leptin Signaling in Obesity	1.05	0.297	-0.905	ADCY9,FOXO1,LEPR,MAP2K1,PDE3A,PDIA3,PIK3C2B,PIK3CB,PIK3CD,PIK3R3,PLCB3,PLCD4,PLCE1,PLCG1,PRKAG2,PRKAR1A,PRKAR1B,PRKAR2A,PRKAR2B,PTPN11,SOCS3,STAT3
NF-κB Activation by Viruses	1.04	0.293	-1.877	EIF2AK2,HRAS,IKBKB,IKBKE,ITGA4,ITGA5,ITGB1,ITGB3,ITGB5,NFKB1,NFKB2,PIK3C2B,PIK3CB,PIK3CD,PIK3R3,PRKCA,PRKCD,PRKD3,RAF1,RAP1A,RASD1,RRAS,RRAS2,TRAF2
Apelin Adipocyte Signaling Pathway	1.04	0.293	-0.816	ADCY9,APLN,CLIC2,GNA11,GNAI2,GPX3,GPX7,GSTP1,MAPK13,MAPK7,MAPK9,MGST1,MGST2,PPARGC1A,PRDX6,PRKAA2,PRKAB1,PRKAB2,PRKAG2,PRKAR1A,PRKAR1B,PRKAR2A,PRKAR2B,SOD1
UVA-Induced MAPK Signaling	1.03	0.286	-1.414	CASP9,CYCS,FOS,HRAS,MAPK13,MAPK9,MTOR,PARP11,PARP6,PDIA3,PIK3C2B,PIK3CB,PIK3CD,PIK3R3,PLCB3,PLCD4,PLCE1,PLCG1,PRKCA,RAP1A,RASD1,RPS6KA1,RPS6KA4,RPS6KA5,RPS6KB2,RRAS,RRAS2,TNKS2
PD-1, PD-L1 cancer immunotherapy pathway	1.02	0.283	-1.633	B2M,CD274,CDK2,CIP2A,FBXO38,HLA-A,HLA-B,HLA-C,HLA-DMB,IFNGR2,IL12A,JAK1,JAK3,LATS1,LATS2,PDCD1LG2,PIK3C2B,PIK3CB,PIK3CD,PIK3R3,PLCG1,PTEN,PTPN11,SKP2,SMAD3,STAT5A,TGFB1,TGFB3,TNFRSF11B,TNFRSF1B
p38 MAPK Signaling	1.02	0.28	0.186	CDC25B,CREB3,CREB3L4,CREB5,DUSP1,EEF2K,FAS,H3-3A/H3-3B,IL1B,IL1RN,IRAK2,IRAK4,JMJD7-PLA2G4B,MAP2K3,MAPK13,MAPT,MEF2A,MEF2C,MEF2D,MYC,PLA2G4A,PLA2G4B,PLA2G6,RPS6KA1,RPS6KA4,RPS6KA5,RPS6KB2,SRF,TGFB1,TGFB3,TGFBR2,TNFRSF1B,TRAF2
Acute Phase Response Signaling	1.01	0.268	-2.667	A2M,AGT,C1S,C3,C4A/C4B,C5,F8,FOS,HMOX1,HMOX2,HRAS,IKBKB,IKBKE,IL1B,IL1RN,IL6,IL6R,MAP2K1,MAP2K3,MAPK13,MAPK9,MTOR,NFKB1,NFKB2,NOLC1,NR3C1,PIK3CB,PIK3CD,PIK3R3,PTPN11,RAF1,RAP1A,RASD1,RBP1,RBP5,RRAS,RRAS2,SERPINA3,SERPIND1,SERPINE1,SERPINF1,SERPING1,SOCS3,STAT3,TCF4,TNFRSF11B,TNFRSF1B,TRAF2
Choline Biosynthesis III	1.01	0.4	1.633	GPLD1,HMOX1,PCYT1A,PCYT1B,PLD1,PLD3
Cdc42 Signaling	1.01	0.269	-3.363	ACTR2,ACTR3,APC,ARPC1A,ARPC2,ARPC3,ARPC5,B2M,BAIAP2,CDC42,CDC42EP2,CDC42EP5,CFL1,CFL2,CLIP1,DIAPH1,DIAPH3,FGD1,FNBP1L,FOS,HLA-A,HLA-B,HLA-C,HLA-DMB,IQGAP1,IQGAP3,ITGA4,ITGA5,ITGB1,MAPK13,MAPK9,MYL12A,MYL12B,MYL6,MYL9,PAK1,PAK4,PPP1CB,PPP1R12A,RAF1,RASA1,SRC,TNK2,WASL,WIPF1
Growth Hormone Signaling	1	0.296	-0.229	A2M,FOS,IGF1,IGF1R,IRS1,PIK3C2B,PIK3CB,PIK3CD,PIK3R3,PLCG1,PRKCA,PRKCD,PRKD3,RPS6KA1,RPS6KA4,RPS6KA5,RPS6KB2,SOCS3,SRF,STAT3,STAT5A
Circadian Rhythm Signaling	0.991	0.333	#NUM!	BHLHE40,CLOCK,CREB3,CREB3L4,CREB5,CRY2,GRIN2A,GRIN3A,NR1D1,PER1,PER2
Endothelin-1 Signaling	0.987	0.266	1.286	ABHD3,ADCY9,CASP4,CASP9,EDNRA,FOS,GAB1,GNA11,GNAI2,GNAL,GPLD1,GUCY1A1,GUCY1B1,HMOX1,HRAS,ITPR1,MAPK13,MAPK7,MAPK9,MYC,PDIA3,PIK3C2B,PIK3CB,PIK3CD,PIK3R3,PLA2G4A,PLA2G4B,PLA2G6,PLA2R1,PLB1,PLCB3,PLCD4,PLCE1,PLCG1,PLD1,PLD3,PNPLA8,PRKCA,PRKCD,PRKD3,PTGS1,PTGS2,RAF1,RAP1A,RASD1,RRAS,RRAS2,SHC2,SHF,SRC
Glycogen Degradation II	0.959	0.417	-1.342	PGM1,PGM2,PGM3,PGM5,PYGL
Melatonin Signaling	0.947	0.292	-0.894	CALM1 (includes others),CAMK2A,CAMK2B,GNAI2,MAP2K1,MAP2K3,PDIA3,PLCB3,PLCD4,PLCE1,PLCG1,PRKAG2,PRKAR1A,PRKAR1B,PRKAR2A,PRKAR2B,PRKCA,PRKCD,PRKD3,RAF1,RORB
GDNF Family Ligand-Receptor Interactions	0.947	0.289	-0.943	CDC42,DOK6,FOS,GAB1,HRAS,IRS1,ITPR1,MAP2K1,MAPK9,PDLIM7,PIK3C2B,PIK3CB,PIK3CD,PIK3R3,PLCG1,RAC1,RAF1,RAP1A,RASA1,RASD1,RRAS,RRAS2
Toll-like Receptor Signaling	0.947	0.289	-0.535	EIF2AK2,FOS,IKBKB,IL12A,IL1B,IL1RN,IRAK2,IRAK4,LY96,MAP2K3,MAPK13,NFKB1,NFKB2,RPS27A,TICAM1,TICAM2,TLR1,TLR2,TLR5,TLR6,TNFAIP3,TRAF1
Ceramide Signaling	0.939	0.284	-0.408	CTSD,CYCS,FOS,HRAS,KSR1,MAP2K1,NFKB1,NFKB2,PIK3C2B,PIK3CB,PIK3CD,PIK3R3,PPM1L,PPP2CB,PPP2R1B,PPP2R2A,PTPA,RAF1,RAP1A,RASD1,RRAS,RRAS2,S1PR1,TNFRSF11B,TNFRSF1B
iNOS Signaling	0.939	0.311	0.577	CALM1 (includes others),FOS,HMGA1,IFNGR2,IKBKB,IKBKE,IRAK2,IRAK4,JAK1,JAK3,LY96,MAPK13,NFKB1,NFKB2
PPAR Signaling	0.939	0.279	0.378	CITED2,FOS,HRAS,HSP90AA1,HSP90B1,IKBKB,IKBKE,IL1B,IL1RN,INSR,MAP2K1,NCOA1,NFKB1,NFKB2,NR1H3,PDGFD,PDGFRA,PDGFRB,PPARGC1A,PTGS2,RAF1,RAP1A,RASD1,RRAS,RRAS2,STAT5A,TNFRSF11B,TNFRSF1B,TRAF2
CD27 Signaling in Lymphocytes	0.921	0.302	0.5	APAF1,BID,CASP9,CYCS,FOS,IKBKB,IKBKE,MAP2K1,MAP2K3,MAP3K12,MAP3K2,MAP3K8,MAPK9,NFKB1,NFKB2,TRAF2
Lymphotoxin β Receptor Signaling	0.921	0.302	-1.291	APAF1,CASP9,CXCL1,CYCS,IKBKB,IKBKE,NFKB1,NFKB2,PIK3C2B,PIK3CB,PIK3CD,PIK3R3,TRAF1,TRAF2,TRAF3,VCAM1
MIF-mediated Glucocorticoid Regulation	0.914	0.324	0.905	CD74,JMJD7-PLA2G4B,LY96,MIF,NFKB1,NFKB2,NR3C1,PLA2G4A,PLA2G4B,PLA2G6,PTGS2
Role of JAK2 in Hormone-like Cytokine Signaling	0.914	0.324	#NUM!	IRS1,JAK1,PRLR,PTPN1,PTPN11,SH2B1,SH2B2,SH2B3,SOCS3,STAT3,STAT5A
Folate Transformations I	0.914	0.444	-1	MTHFD1,MTHFD2,MTHFR,SHMT1
Fc Epsilon RI Signaling	0.903	0.274	-1.976	GAB1,HRAS,INPP5B,INPP5D,JMJD7-PLA2G4B,LYN,MAP2K1,MAP2K3,MAPK13,MAPK9,OCRL,PIK3C2B,PIK3CB,PIK3CD,PIK3R3,PLA2G4A,PLA2G4B,PLA2G6,PLCG1,PRKCA,PRKCD,PRKD3,PTPN11,RAC1,RAC2,RAC3,RAF1,RAP1A,RASD1,RRAS,RRAS2,SYNJ1
Docosahexaenoic Acid (DHA) Signaling	0.9	0.316	#NUM!	APAF1,APP,BID,CASP9,CYCS,FOXO1,IL1B,PIK3C2B,PIK3CB,PIK3CD,PIK3R3,SERPINF1
CTLA4 Signaling in Cytotoxic T Lymphocytes	0.896	0.281	#NUM!	AP1B1,AP1M1,AP1S1,AP1S3,AP2A1,AP2A2,AP2M1,B2M,CLTB,CLTCL1,HLA-A,HLA-B,HLA-C,PIK3C2B,PIK3CB,PIK3CD,PIK3R3,PLCG1,PPM1L,PPP2CB,PPP2R1B,PPP2R2A,PTPA,PTPN11,PTPN22
Antiproliferative Role of Somatostatin Receptor 2	0.896	0.286	-1.069	GNB3,GNB4,GNB5,GNG12,GNG2,GUCY1A1,GUCY1B1,HRAS,MAP2K1,NPR2,NPR3,PIK3C2B,PIK3CB,PIK3CD,PIK3R3,PTPN11,RAP1A,RASD1,RRAS,RRAS2,SRC,SSTR2
Regulation of IL-2 Expression in Activated and Anergic T Lymphocytes	0.896	0.281	#NUM!	BCL10,CALM1 (includes others),FOS,HRAS,IKBKB,IKBKE,MALT1,MAP2K1,MAPK9,NFATC4,NFKB1,NFKB2,PLCG1,PPP3CA,PPP3CC,RAC1,RAF1,RAP1A,RASD1,RRAS,RRAS2,SMAD3,TGFB1,TGFB3,TGFBR2
Relaxin Signaling	0.893	0.267	0.209	ADCY9,FOS,GNA11,GNAI2,GNAL,GNB3,GNB4,GNB5,GNG12,GNG2,GUCY1A1,GUCY1B1,MAP2K1,MMP9,MPPE1,NFKB1,NFKB2,NPR2,NPR3,PDE10A,PDE11A,PDE12,PDE1A,PDE3A,PDE4A,PDE4B,PDE4D,PDE5A,PDE8B,PIK3C2B,PIK3CB,PIK3CD,PIK3R3,PRKAG2,PRKAR1A,PRKAR1B,PRKAR2A,PRKAR2B,RAP1A,VEGFA
Methylglyoxal Degradation I	0.889	0.667	#NUM!	GLO1,HAGH
5-aminoimidazole Ribonucleotide Biosynthesis I	0.889	0.667	#NUM!	GART,PFAS
1,25-dihydroxyvitamin D3 Biosynthesis	0.889	0.667	#NUM!	CYP2R1,POR
Inosine-5'-phosphate Biosynthesis II	0.889	0.667	#NUM!	ADSL,PAICS
Hypusine Biosynthesis	0.889	0.667	#NUM!	DOHH,EIF5A
Glutamate Degradation II	0.889	0.667	#NUM!	GOT1,GOT2
4-aminobutyrate Degradation I	0.889	0.667	#NUM!	ABAT,SUCLG2
Aspartate Biosynthesis	0.889	0.667	#NUM!	GOT1,GOT2
Chondroitin and Dermatan Biosynthesis	0.883	0.5	#NUM!	CHSY1,CSGALNACT1,CSGALNACT2
Ceramide Biosynthesis	0.883	0.5	#NUM!	KDSR,SPTLC3,SPTSSA
Arginine Degradation VI (Arginase 2 Pathway)	0.883	0.5	#NUM!	ARG2,PYCR1,PYCR3
UDP-N-acetyl-D-glucosamine Biosynthesis II	0.883	0.5	#NUM!	GNPNAT1,PGM3,UAP1
Ceramide Degradation	0.883	0.5	#NUM!	ACER2,ACER3,ASAH1
Zymosterol Biosynthesis	0.883	0.5	#NUM!	CYP51A1,HSD17B7,TM7SF2
Th1 and Th2 Activation Pathway	0.879	0.263	#NUM!	ACVR1,ACVR1B,ACVR2A,ACVR2B,APH1B,BMPR2,CD274,CHD4,HAVCR2,HLA-A,HLA-B,HLA-DMB,ICOSLG/LOC102723996,IFNAR1,IFNGR2,IL12A,IL27RA,IL4R,IL6,IL6R,JAG2,JAK1,JAK3,MAF,mir-146,mir-29,NFATC4,NFIL3,NFKB1,NOTCH1,NOTCH4,PIK3C2B,PIK3CB,PIK3CD,PIK3R3,S1PR1,SOCS3,STAT3,STAT5A,STAT6,TGFB1,TGFBR2,TGFBR3,TNFSF11,TNFSF4
Systemic Lupus Erythematosus In B Cell Signaling Pathway	0.879	0.255	-1.195	BCL10,BCL2L11,CALM1 (includes others),CCND1,CLCF1,CTNNB1,CXCL8,FOS,FOXO1,FOXO3,GAB1,HRAS,IFNAR1,IFNAR2,IFNGR2,IL12A,IL1B,IL6,IL6R,INPP5B,INPP5D,IRAK4,IRF3,ISG20,JAK1,LYN,MALT1,MAP2K1,MAVS,MCL1,MTOR,MYC,NFATC4,NFKB1,NFKB2,OCRL,PAG1,PIK3C2B,PIK3CB,PIK3CD,PIK3R3,PIM2,PPP3CA,PPP3CC,PRKCA,PRKCD,PRKD3,PTPN11,RAC1,RAC2,RAC3,RAF1,RAP1A,RASD1,RRAS,RRAS2,SHC2,SHF,SRC,STAT3,STING1,SYNJ1,TGFB1,TGFB3,TICAM1,T…
Melanoma Signaling	0.87	0.3	-2.309	CCND1,CDKN2A,E2F1,HRAS,MAP2K1,PIK3C2B,PIK3CB,PIK3CD,PIK3R3,PTEN,RAF1,RAP1A,RASD1,RRAS,RRAS2
G Beta Gamma Signaling	0.87	0.27	-1.461	CACNA1C,CACNA2D1,CACNB2,CAV1,CAV2,CDC42,GNA11,GNAI2,GNAL,GNB3,GNB4,GNB5,GNG12,GNG2,HBEGF,HRAS,KCNJ6,PAK1,PLCG1,PRKAG2,PRKAR1A,PRKAR1B,PRKAR2A,PRKAR2B,PRKCA,PRKCD,PRKD3,RAF1,RAP1A,RASD1,RRAS,RRAS2,SRC
eNOS Signaling	0.866	0.264	0.707	ADCY9,AQP5,BDKRB1,BDKRB2,CALM1 (includes others),CASP9,CAV1,CCNA1,CCNA2,CHRM2,CHRM3,CHRNB1,GUCY1A1,GUCY1B1,HSP90AA1,HSP90B1,ITPR1,KDR,LPAR2,LPAR3,LPAR6,PIK3C2B,PIK3CB,PIK3CD,PIK3R3,PLCG1,PRKAA2,PRKAB1,PRKAB2,PRKAG2,PRKAR1A,PRKAR1B,PRKAR2A,PRKAR2B,PRKCA,PRKCD,PRKD3,SLC7A1,STUB1,VEGFA,VEGFC,VEGFD
G Protein Signaling Mediated by Tubby	0.86	0.323	#NUM!	ABL1,GNB3,GNB4,GNB5,GNG12,GNG2,INSR,PLCB3,PLCG1,TUB
Cancer Drug Resistance By Drug Efflux	0.86	0.293	#NUM!	FOXO1,FOXO3,HRAS,MAP2K1,NFKB1,PDK1,PIK3CB,PIK3CD,PIK3R3,PTEN,PTGS2,RAF1,RAP1A,RASD1,RRAS,RRAS2,YBX1
Hypoxia Signaling in the Cardiovascular System	0.854	0.284	0	CREB3,CREB3L4,CREB5,HIF1AN,HSP90AA1,HSP90B1,LDHA,PTEN,UBE2A,UBE2C,UBE2E3,UBE2J1,UBE2L3,UBE2M,UBE2N,UBE2O,UBE2S,UBE2T,UBE2V1,VEGFA,VHL
GM-CSF Signaling	0.854	0.286	-1.698	CAMK2A,CAMK2B,CCND1,ETS1,HRAS,LYN,MAP2K1,PIK3C2B,PIK3CB,PIK3CD,PIK3R3,PPP3CA,PPP3CC,PTPN11,RAF1,RAP1A,RASD1,RRAS,RRAS2,STAT3
Role of Wnt/GSK-3β Signaling in the Pathogenesis of Influenza	0.851	0.282	1.604	APC,CSNK1G1,CTNNB1,DVL1,DVL2,FZD1,FZD3,FZD8,FZD9,IFNAR1,IFNE,LEF1,NCOA1,NCOA3,SIAH1,SMO,TCF4,TCF7,WNT2,WNT2B,WNT5B,WNT7B
Cardiomyocyte Differentiation via BMP Receptors	0.848	0.35	1	BMP2,BMP4,BMPR1A,BMPR1B,BMPR2,MEF2C,NPPB
Inflammasome pathway	0.848	0.35	-1.134	CTSB,IL1B,NAIP,NEK7,NFKB1,NFKB2,NLRP1
UDP-N-acetyl-D-galactosamine Biosynthesis II	0.833	0.385	-1.342	GNPDA1,GNPNAT1,HK2,PGM3,UAP1
Role of JAK1, JAK2 and TYK2 in Interferon Signaling	0.821	0.333	0	IFNAR1,IFNAR2,IFNGR2,JAK1,NFKB1,NFKB2,RAF1,STAT3
Vitamin-C Transport	0.821	0.333	-1.134	GJB2,GLRX,GSTO1,LRRC8A,NXN,SLC23A2,TXN,TXNRD1
ErbB4 Signaling	0.807	0.284	-1.213	ADAM17,APH1B,HRAS,MAP2K1,NRG1,NRG2,PIK3C2B,PIK3CB,PIK3CD,PIK3R3,PLCG1,PRKCA,PRKCD,PRKD3,RAF1,RAP1A,RASD1,RRAS,RRAS2
CD28 Signaling in T Helper Cells	0.796	0.267	-1.671	ACTR2,ACTR3,ARPC1A,ARPC2,ARPC3,ARPC5,BCL10,CALM1 (includes others),CDC42,FOS,HLA-A,HLA-B,HLA-DMB,IKBKB,IKBKE,ITPR1,MALT1,MAP2K1,MAPK9,NFATC4,NFKB1,NFKB2,PAK1,PIK3C2B,PIK3CB,PIK3CD,PIK3R3,PLCG1,PPP3CA,PPP3CC,PTPN11,RAC1
4-1BB Signaling in T Lymphocytes	0.788	0.312	-1.265	IKBKB,IKBKE,MAP2K1,MAPK13,MAPK9,NFKB1,NFKB2,TNFRSF9,TRAF1,TRAF2
γ-linolenate Biosynthesis II (Animals)	0.788	0.353	0	ACSL1,ACSL5,CYB5A,CYB5R3,SLC27A1,SLC27A3
D-myo-inositol (1,4,5)-trisphosphate Degradation	0.788	0.353	1.633	IMPA2,INPP1,INPP5B,INPP5D,OCRL,SYNJ1
Histamine Degradation	0.788	0.353	-0.816	ALDH1A3,ALDH1B1,ALDH2,ALDH3A2,ALDH4A1,HNMT
Calcium Transport I	0.775	0.4	0	ATP2A3,ATP2B1,ATP2B4,ATP2C1
Ketolysis	0.775	0.4	2	ACAT2,BDH1,BDH2,HADHB
Erythropoietin Signaling	0.764	0.276	#NUM!	FOS,HRAS,MAP2K1,NFKB1,NFKB2,PIK3C2B,PIK3CB,PIK3CD,PIK3R3,PLCG1,PRKCA,PRKCD,PRKD3,RAF1,RAP1A,RASD1,RRAS,RRAS2,SOCS3,SRC,STAT5A
Putrescine Degradation III	0.762	0.333	-0.378	ALDH1A3,ALDH1B1,ALDH2,ALDH3A2,ALDH4A1,MAOB,SAT2
UVB-Induced MAPK Signaling	0.762	0.288	-1.604	EIF4EBP1,FOS,H3-3A/H3-3B,MAP2K1,MAPK13,MAPK9,MTOR,PIK3C2B,PIK3CB,PIK3CD,PIK3R3,PRKCA,PRKCD,PRKD3,RPS6KA5
Endoplasmic Reticulum Stress Pathway	0.762	0.333	0.378	CASP9,DNAJC3,EIF2AK3,EIF2S1,ERN1,HSP90B1,TRAF2
Unfolded protein response	0.759	0.286	0.905	CD82,CEBPG,DNAJB9,DNAJC3,EDEM1,EIF2AK3,ERN1,HSP90B1,HSPH1,INSIG1,NFE2L2,OS9,PDIA6,SYVN1,TRAF2,VCP
Antioxidant Action of Vitamin C	0.752	0.266	-2.294	ABHD3,GLRX,GPLD1,GSTO1,HMOX1,IKBKB,IKBKE,MAPK13,MAPK9,NFKB1,NFKB2,NXN,PDIA3,PLA2G4A,PLA2G4B,PLA2G6,PLA2R1,PLB1,PLCB3,PLCD4,PLCE1,PLCG1,PLD1,PLD3,PNPLA8,SLC23A2,STAT5A,TXN,TXNRD1
IL-17A Signaling in Gastric Cells	0.742	0.32	-0.816	CCL20,CXCL1,CXCL8,FOS,IL17RC,MAPK13,MAPK9,NFKB1
Natural Killer Cell Signaling	0.735	0.254	-2.263	B2M,CDC42,CFL1,CFL2,COL11A2,COL18A1,COL3A1,COL5A3,HLA-A,HLA-B,HLA-C,HRAS,IL12A,IRAK4,ITGB1,JAK3,KLRC4-KLRK1/KLRK1,MAP2K1,MAP2K3,MAP3K12,MAP3K2,MAP3K8,MAPK13,MICB,MTOR,NFATC4,NFKB1,NFKB2,PAK1,PAK4,PIK3C2B,PIK3CB,PIK3CD,PIK3R3,PLCG1,PTK2B,PTPN11,PVR,RAC1,RAC2,RAC3,RAF1,RAP1A,RASD1,RASSF5,RRAS,RRAS2,ULBP2,WASL,WIPF1
Adrenomedullin signaling pathway	0.735	0.254	-0.714	ADCY9,C3,CALCRL,CALM1 (includes others),FOS,GNA11,GPR37,GUCY1A1,GUCY1B1,HRAS,IL1B,IL1RN,ITPR1,KCNN3,KCNN4,MAP2K1,MAP2K3,MAPK13,MAPK7,MAPK9,MMP2,NFKB1,NFKB2,NPR2,NPR3,PDIA3,PIK3C2B,PIK3CB,PIK3CD,PIK3R3,PLCB3,PLCD4,PLCE1,PLCG1,PRKAG2,PRKAR1A,PRKAR1B,PRKAR2A,PRKAR2B,PTK2,PTK2B,RAF1,RAMP2,RAP1A,RASD1,RRAS,RRAS2,SHC2,SHF,TFAP2A
Superpathway of Cholesterol Biosynthesis	0.73	0.31	3	ACAT2,CYP51A1,DHCR7,HADHB,HMGCR,HMGCS1,HSD17B7,IDI1,TM7SF2
Mevalonate Pathway I	0.726	0.357	2.236	ACAT2,HADHB,HMGCR,HMGCS1,IDI1
Netrin Signaling	0.717	0.277	0	ABLIM1,CACNA1C,CACNA2D1,CACNB2,NCK2,NFATC4,NTN1,PPP3CA,PPP3CC,PRKAG2,PRKAR1A,PRKAR1B,PRKAR2A,PRKAR2B,RAC1,RAC2,RAC3,UNC5B
Superpathway of Serine and Glycine Biosynthesis I	0.714	0.429	#NUM!	PSAT1,PSPH,SHMT1
Thioredoxin Pathway	0.714	0.429	#NUM!	NXN,TXN,TXNRD1
Glycogen Biosynthesis II (from UDP-D-Glucose)	0.714	0.429	#NUM!	GBE1,GYS1,UGP2
Aspartate Degradation II	0.714	0.429	#NUM!	GOT1,GOT2,MDH2
IL-2 Signaling	0.714	0.279	-1.5	FOS,HRAS,JAK1,JAK3,MAP2K1,PIK3C2B,PIK3CB,PIK3CD,PIK3R3,PTK2B,PTPN11,RAF1,RAP1A,RASD1,RRAS,RRAS2,STAT5A
1D-myo-inositol Hexakisphosphate Biosynthesis II (Mammalian)	0.699	0.333	1.633	INPP5B,INPP5D,ITPKA,ITPKB,OCRL,SYNJ1
IL-7 Signaling Pathway	0.684	0.269	-0.943	CCND1,CDC25A,CDK2,EBF1,FOXO1,FOXO3,HGF,IL7R,JAK1,JAK3,LYN,MAPK13,MCL1,MET,MYC,PIK3C2B,PIK3CB,PIK3CD,PIK3R3,PTK2,STAT5A
Endocannabinoid Neuronal Synapse Pathway	0.676	0.258	1.768	ADCY9,CACNA1C,CACNA2D1,CACNB2,DAGLA,GNA11,GNAI2,GNAL,GNB3,GNG2,GRIA3,GRIN2A,GRIN3A,ITPR1,KCNJ6,MAPK13,MAPK7,MAPK9,MGLL,PDIA3,PLCB3,PLCD4,PLCE1,PLCG1,PPP3CA,PPP3CC,PRKAG2,PRKAR1A,PRKAR1B,PRKAR2A,PRKAR2B,PTGS2,TRPV1
MIF Regulation of Innate Immunity	0.662	0.286	1.155	CD74,FOS,JMJD7-PLA2G4B,LY96,MAPK9,MIF,NFKB1,NFKB2,PLA2G4A,PLA2G4B,PLA2G6,PTGS2
IL-1 Signaling	0.662	0.264	-0.775	ADCY9,FOS,GNA11,GNAI2,GNAL,GNB3,GNB4,GNB5,GNG12,GNG2,IKBKB,IKBKE,IRAK2,IRAK4,MAP2K3,MAPK13,MAPK9,NFKB1,NFKB2,PRKAG2,PRKAR1A,PRKAR1B,PRKAR2A,PRKAR2B
Retinoate Biosynthesis II	0.658	0.5	#NUM!	RBP1,RBP5
Heme Degradation	0.658	0.5	#NUM!	HMOX1,HMOX2
Methylmalonyl Pathway	0.658	0.5	#NUM!	MCEE,PCCA
Ascorbate Recycling (Cytosolic)	0.658	0.5	#NUM!	GLRX,GSTO1
Proline Biosynthesis I	0.658	0.5	#NUM!	PYCR1,PYCR3
Arginine Degradation I (Arginase Pathway)	0.658	0.5	#NUM!	ALDH4A1,ARG2
Phenylalanine Degradation I (Aerobic)	0.658	0.5	#NUM!	PCBD1,QDPR
Molybdenum Cofactor Biosynthesis	0.658	0.5	#NUM!	GPHN,MOCS3
Methylthiopropionate Biosynthesis	0.648	1	#NUM!	ADI1
Acetyl-CoA Biosynthesis III (from Citrate)	0.648	1	#NUM!	ACLY
Glutamate Removal from Folates	0.648	1	#NUM!	GGH
Sorbitol Degradation I	0.648	1	#NUM!	SORD
Lipoate Salvage and Modification	0.648	1	#NUM!	LIPT1
Asparagine Biosynthesis I	0.648	1	#NUM!	ASNS
Adenine and Adenosine Salvage VI	0.648	1	#NUM!	ADK
Sulfite Oxidation IV	0.648	1	#NUM!	SUOX
White Adipose Tissue Browning Pathway	0.646	0.256	0.87	ADCY9,CACNA1C,CACNA2D1,CACNB2,CAMP,CREB3,CREB3L4,CREB5,FGFR1,FNDC5,GUCY1A1,GUCY1B1,HIF1AN,KDR,LDHA,MAPK13,NPPB,PPARGC1A,PRKAA2,PRKAB1,PRKAB2,PRKAG2,PRKAR1A,PRKAR1B,PRKAR2A,PRKAR2B,RARA,RARB,RARG,SIRT1,THRB,TRPV1,VEGFA
Dopamine-DARPP32 Feedback in cAMP Signaling	0.638	0.252	0.822	ADCY9,ATP2A3,CACNA1C,CALM1 (includes others),CAMKK1,CREB3,CREB3L4,CREB5,CREM,CSNK1G1,GNAI2,GRIN2A,GRIN3A,GUCY1A1,GUCY1B1,ITPR1,KCNJ6,PAWR,PDIA3,PLCB3,PLCD4,PLCE1,PLCG1,PPM1L,PPP1CB,PPP1R12A,PPP1R3C,PPP2CB,PPP2R1B,PPP2R2A,PPP3CA,PPP3CC,PRKAG2,PRKAR1A,PRKAR1B,PRKAR2A,PRKAR2B,PRKCA,PRKCD,PRKD3,PTPA
Xenobiotic Metabolism Signaling	0.627	0.244	#NUM!	ALDH1A3,ALDH1B1,ALDH1L2,ALDH2,ALDH3A2,ALDH4A1,CAMK1,CAMK1D,CAMK1G,CAMK2A,CAMK2B,CHST1,CHST10,CHST11,CHST2,CITED2,EIF2AK3,FMO4,GSTA4,GSTM4,GSTM5,GSTO1,GSTP1,HDAC4,HDAC5,HMOX1,HRAS,HS2ST1,HS3ST1,HS3ST3A1,HSP90AA1,HSP90B1,IL1B,IL6,MAF,MAOB,MAP2K1,MAP2K3,MAP3K12,MAP3K2,MAP3K8,MAPK13,MAPK7,MAPK9,MGST1,MGST2,NCOA1,NDST1,NFE2L2,NFKB1,NFKB2,PIK3C2B,PIK3CB,PIK3CD,PIK3R3,PPARGC1A,PPM1L,PPP2CB,PPP2R1B,PPP2R…
HIF1α Signaling	0.623	0.257	#NUM!	CUL2,ELOC,HRAS,HSP90AA1,LDHA,MAPK13,MAPK7,MAPK9,MMP11,MMP14,MMP2,MMP24,MMP3,MMP9,NAA10,NCOA1,P4HTM,PIK3C2B,PIK3CB,PIK3CD,PIK3R3,RAP1A,RASD1,RRAS,RRAS2,VEGFA,VEGFC,VEGFD,VHL
UVC-Induced MAPK Signaling	0.618	0.275	-1.941	FOS,HRAS,MAP2K1,MAPK13,MAPK9,PRKCA,PRKCD,PRKD3,RAF1,RAP1A,RASD1,RRAS,RRAS2,SRC
Apelin Muscle Signaling Pathway	0.618	0.316	-0.816	APLN,PPARGC1A,PRKAA2,PRKAB1,PRKAB2,PRKAG2
Atherosclerosis Signaling	0.613	0.254	#NUM!	ABHD3,APOD,APOE,CCL2,CLU,COL11A2,COL18A1,COL3A1,COL5A3,CXCL12,CXCL8,F3,GLG1,IL1B,IL1RN,IL6,ITGA4,MMP3,MMP9,NFKB1,NFKB2,PDGFD,PLA2G4A,PLA2G4B,PLA2G6,PLA2R1,PLB1,PNPLA8,SELPLG,TGFB1,TNFRSF12A,VCAM1
T Cell Receptor Signaling	0.613	0.257	#NUM!	BCL10,CALM1 (includes others),FOS,HRAS,IKBKB,IKBKE,MALT1,MAP2K1,NFATC4,NFKB1,NFKB2,PAG1,PIK3C2B,PIK3CB,PIK3CD,PIK3R3,PLCG1,PPP3CA,PPP3CC,PTPRH,RAC1,RAF1,RAP1A,RASA1,RASD1,RRAS,RRAS2
Role of MAPK Signaling in the Pathogenesis of Influenza	0.611	0.263	#NUM!	ABHD3,CCL2,HRAS,MAP2K1,MAP2K3,MAPK13,MAPK9,PLA2G4A,PLA2G4B,PLA2G6,PLA2R1,PLB1,PNPLA8,PRKCA,PTGS2,RABGEF1,RAF1,RAP1A,RASD1,RRAS,RRAS2
tRNA Splicing	0.611	0.279	1.732	MPPE1,PDE10A,PDE11A,PDE12,PDE1A,PDE3A,PDE4A,PDE4B,PDE4D,PDE5A,PDE8B,TRPT1
April Mediated Signaling	0.609	0.282	-0.302	FOS,IKBKB,IKBKE,MAPK13,MAPK9,NFATC4,NFKB1,NFKB2,TRAF1,TRAF2,TRAF3
IL-17A Signaling in Fibroblasts	0.607	0.286	#NUM!	CCL2,CXCL5,FOS,IKBKB,IKBKE,IL17RC,IL6,MAPK13,NFKB1,NFKB2
Airway Pathology in Chronic Obstructive Pulmonary Disease	0.585	0.375	#NUM!	CXCL8,MMP2,MMP9
Sphingosine and Sphingosine-1-phosphate Metabolism	0.585	0.375	#NUM!	ACER2,ACER3,ASAH1
Superoxide Radicals Degradation	0.585	0.375	#NUM!	GPX7,SOD1,SOD3
SAPK/JNK Signaling	0.577	0.255	-1.043	CDC42,DUSP4,GAB1,GADD45A,GNB3,GNG2,HRAS,IRS1,MAP3K12,MAP3K2,MAP4K2,MAPK8IP1,MAPK8IP3,MAPK9,PIK3C2B,PIK3CB,PIK3CD,PIK3R3,RAC1,RAC2,RAC3,RAP1A,RASD1,RRAS,RRAS2,TRAF2
Assembly of RNA Polymerase I Complex	0.561	0.333	#NUM!	POLR1C,POLR1E,TAF1C,UBTF
SPINK1 General Cancer Pathway	0.559	0.261	-0.728	HRAS,IL6,IL6R,JAK1,JAK3,MAP2K1,MT1E,MT2A,PIK3C2B,PIK3CB,PIK3CD,PIK3R3,RAF1,RAP1A,RASD1,RRAS,RRAS2,STAT3
Extrinsic Prothrombin Activation Pathway	0.551	0.312	-1	F10,F3,PROS1,TFPI,THBD
Mismatch Repair in Eukaryotes	0.551	0.312	#NUM!	EXO1,FEN1,POLD1,RFC4,RFC5
Androgen Biosynthesis	0.551	0.312	1.342	AKR1C3,HSD17B14,HSD3B7,SRD5A1,SRD5A3
Glutathione Redox Reactions I	0.548	0.292	0.378	CLIC2,GPX3,GPX7,GSTP1,MGST1,MGST2,PRDX6
Fatty Acid α-oxidation	0.548	0.3	-0.816	ALDH1A3,ALDH1B1,ALDH2,ALDH3A2,ALDH4A1,PTGS2
Death Receptor Signaling	0.527	0.253	-0.626	ACTA2,ACTB,ACTG1,ACTG2,APAF1,ARHGDIB,BID,BIRC3,CASP9,CYCS,FAS,IKBKB,IKBKE,NAIP,NFKB1,NFKB2,PARP11,PARP6,TNFRSF1B,TNFRSF21,TNFRSF25,TNKS2,TRAF2
CREB Signaling in Neurons	0.517	0.242	-1.333	ADCY9,CACNA1C,CACNA2D1,CACNB2,CALM1 (includes others),CAMK2A,CAMK2B,CREB3,CREB3L4,CREB5,GNA11,GNAI2,GNAL,GNB3,GNB4,GNB5,GNG12,GNG2,GRIA3,GRIK2,GRIN2A,HRAS,ITPR1,MAP2K1,PDIA3,PIK3C2B,PIK3CB,PIK3CD,PIK3R3,PLCB3,PLCD4,PLCE1,PLCG1,POLR2D,POLR2E,POLR2L,PRKAG2,PRKAR1A,PRKAR1B,PRKAR2A,PRKAR2B,PRKCA,PRKCD,PRKD3,RAF1,RAP1A,RASD1,RPS6KA1,RRAS,RRAS2
B Cell Activating Factor Signaling	0.514	0.268	-0.632	FOS,IKBKB,IKBKE,MAPK13,MAPK9,NFATC4,NFKB1,NFKB2,TRAF1,TRAF2,TRAF3
Mechanisms of Viral Exit from Host Cells	0.514	0.268	#NUM!	ACTA2,ACTB,ACTG1,ACTG2,LMNB1,LMNB2,NEDD4,PRKCA,PRKCD,PRKD3,VPS28
Estrogen Biosynthesis	0.514	0.268	2.111	AKR1C3,CYP2E1,CYP2J2,CYP2S1,CYP2U1,CYP51A1,HSD17B1,HSD17B11,HSD17B14,HSD17B7,POR
Xenobiotic Metabolism General Signaling Pathway	0.506	0.245	0.169	ABCA2,EIF2AK3,GSTA4,GSTM4,GSTM5,GSTO1,GSTP1,HMOX1,HRAS,MAF,MAP2K1,MAP2K3,MAP3K12,MAP3K2,MAP3K8,MAPK13,MAPK7,MAPK9,MGST1,MGST2,NFE2L2,NR1H3,PIK3C2B,PIK3CB,PIK3CD,PIK3R3,PRKCA,PRKCD,PRKD3,RAF1,RAP1A,RASD1,RRAS,RRAS2,SLC51A
2-ketoglutarate Dehydrogenase Complex	0.503	0.4	#NUM!	DLD,DLST
Serine Biosynthesis	0.503	0.4	#NUM!	PSAT1,PSPH
Tetrapyrrole Biosynthesis II	0.503	0.4	#NUM!	ALAD,UROS
Eumelanin Biosynthesis	0.503	0.4	#NUM!	DDT,MIF
Lysine Degradation II	0.503	0.4	#NUM!	AADAT,AASDH
Myo-inositol Biosynthesis	0.503	0.4	#NUM!	IMPA2,ISYNA1
Lysine Degradation V	0.503	0.4	#NUM!	AADAT,AASDH
Glutamate Degradation III (via 4-aminobutyrate)	0.503	0.4	#NUM!	ABAT,SUCLG2
D-myo-inositol (1,4,5)-Trisphosphate Biosynthesis	0.491	0.28	-0.378	PI4K2B,PI4KA,PIP5K1A,PLCB3,PLCD4,PLCE1,PLCG1
Amyloid Processing	0.488	0.26	0.707	APH1B,APP,CAPN1,CAPN3,CAPN5,CAPNS1,MAPK13,MAPT,PRKAG2,PRKAR1A,PRKAR1B,PRKAR2A,PRKAR2B
Fatty Acid Activation	0.48	0.308	1	ACSL1,ACSL5,SLC27A1,SLC27A3
Acyl-CoA Hydrolysis	0.48	0.308	#NUM!	ACOT11,ACOT7,ACOT9,PPT1
Cholesterol Biosynthesis I	0.48	0.308	2	CYP51A1,DHCR7,HSD17B7,TM7SF2
NAD Phosphorylation and Dephosphorylation	0.48	0.308	0	ACP1,ACP2,NADK,PXYLP1
Bile Acid Biosynthesis, Neutral Pathway	0.48	0.308	2	AKR1C1/AKR1C2,AKR1C3,CYP27A1,HSD3B7
Cholesterol Biosynthesis II (via 24,25-dihydrolanosterol)	0.48	0.308	2	CYP51A1,DHCR7,HSD17B7,TM7SF2
Cholesterol Biosynthesis III (via Desmosterol)	0.48	0.308	2	CYP51A1,DHCR7,HSD17B7,TM7SF2
Pregnenolone Biosynthesis	0.48	0.308	#NUM!	CYP26B1,CYP27A1,CYP2E1,MICAL3
Phospholipases	0.476	0.254	3	ABHD3,GPLD1,HMOX1,PDIA3,PLA2G4A,PLA2G4B,PLA2G6,PLA2R1,PLB1,PLCB3,PLCD4,PLCE1,PLCG1,PLD1,PLD3,PNPLA8
Cytotoxic T Lymphocyte-mediated Apoptosis of Target Cells	0.456	0.265	-0.447	APAF1,B2M,BID,CASP9,CYCS,FAS,HLA-A,HLA-B,HLA-C
Granulocyte Adhesion and Diapedesis	0.455	0.239	#NUM!	C5,CCL2,CCL20,CCL26,CD99,CLDN1,CLDN11,CLDN23,CX3CL1,CXCL1,CXCL12,CXCL14,CXCL16,CXCL3,CXCL5,CXCL6,CXCL8,EZR,GLG1,GNAI2,HRH1,IL1B,IL1RN,ITGA4,ITGA5,ITGB1,ITGB3,JAM3,MMP11,MMP14,MMP2,MMP24,MMP3,MMP9,SDC1,SDC2,SDC3,SDC4,SELPLG,THY1,TNFRSF11B,TNFRSF1B,VCAM1
Type I Diabetes Mellitus Signaling	0.451	0.243	-2.065	APAF1,BID,CASP9,CPE,CYCS,FAS,HLA-A,HLA-B,HLA-C,HLA-DMB,HSPD1,IFNGR2,IKBKB,IKBKE,IL12A,IL1B,JAK1,MAP2K3,MAPK13,MAPK9,NFKB1,NFKB2,PTPRN,SOCS3,TNFRSF11B,TNFRSF1B,TRAF2
Acetone Degradation I (to Methylglyoxal)	0.449	0.267	0.707	CYP2E1,CYP2J2,CYP2S1,CYP2U1,CYP51A1,POR,PRXL2B,ZADH2
Gαs Signaling	0.444	0.243	0.626	ADCY9,ADD2,ADD3,ADORA2A,CHRM3,CREB3,CREB3L4,CREB5,GNB3,GNB4,GNB5,GNG12,GNG2,GPER1,MAP2K1,MC1R,PRKAG2,PRKAR1A,PRKAR1B,PRKAR2A,PRKAR2B,PTGER4,RAP1A,RAPGEF3,RGS2,SRC
Lipid Antigen Presentation by CD1	0.439	0.269	#NUM!	AP1B1,AP2A1,AP2A2,AP2M1,B2M,PDIA3,PSAP
Retinoic acid Mediated Apoptosis Signaling	0.435	0.25	0.775	APAF1,BID,CASP9,CYCS,DAP3,IFNAR1,IFNE,PARP11,PARP6,RARA,RARB,RARG,TNFRSF10C,TNFRSF10D,TNKS2
Gαi Signaling	0.427	0.24	0	ADCY9,ADORA1,CAV1,CHRM2,GABBR1,GNAI2,GNB3,GNB4,GNB5,GNG12,GNG2,HRAS,NPR3,PRKAG2,PRKAR1A,PRKAR1B,PRKAR2A,PRKAR2B,RAF1,RALGDS,RAP1A,RASD1,RGS10,RGS12,RGS4,RRAS,RRAS2,S1PR1,SRC,STAT3
IL-10 Signaling	0.424	0.246	#NUM!	ARG2,FOS,HMOX1,IKBKB,IKBKE,IL1B,IL1RN,IL4R,IL6,JAK1,MAP2K3,MAPK13,NFKB1,NFKB2,SOCS3,SP1,STAT3
LXR/RXR Activation	0.42	0.24	2.041	ABCA1,AGT,APOD,APOE,ARG2,C3,C4A/C4B,CCL2,CLU,CYP51A1,ECHS1,FASN,HMGCR,IL1B,IL1RN,IL6,IRF3,LY96,MMP9,MYLIP,NFKB1,NFKB2,NR1H3,PLTP,PTGS2,SERPINF1,TNFRSF11B,TNFRSF1B,VTN
Differential Regulation of Cytokine Production in Macrophages and T Helper Cells by IL-17A and IL-17F	0.42	0.278	#NUM!	CCL2,CXCL1,IL12A,IL1B,IL6
Superpathway of Geranylgeranyldiphosphate Biosynthesis I (via Mevalonate)	0.42	0.278	2.236	ACAT2,HADHB,HMGCR,HMGCS1,IDI1
Th1 Pathway	0.42	0.24	0.962	APH1B,CD274,HAVCR2,HLA-A,HLA-B,HLA-DMB,ICOSLG/LOC102723996,IFNAR1,IFNGR2,IL12A,IL27RA,IL6,IL6R,JAK1,JAK3,mir-146,mir-29,NFATC4,NFIL3,NFKB1,NOTCH1,NOTCH4,PIK3C2B,PIK3CB,PIK3CD,PIK3R3,SOCS3,STAT3,TNFSF11
PXR/RXR Activation	0.415	0.246	#NUM!	ABCB9,ALDH3A2,FOXO1,FOXO3,IL6,INSR,NCOA1,NR3C1,PAPSS2,PCK2,PPARGC1A,PRKAG2,PRKAR1A,PRKAR1B,PRKAR2A,PRKAR2B
VDR/RXR Activation	0.412	0.244	0	CAMP,CCNC,COL13A1,FOXO1,GADD45A,HES1,IGFBP5,IL12A,KLF4,MXD1,NCOA1,NCOA3,PRKCA,PRKCD,PRKD3,SP1,SPP1,THBD,TNFSF11
DNA Double-Strand Break Repair by Non-Homologous End Joining	0.41	0.286	#NUM!	MRE11,PRKDC,XRCC1,XRCC6
Colanic Acid Building Blocks Biosynthesis	0.41	0.286	-1	GMDS,PMM1,PMM2,UGP2
β-alanine Degradation I	0.399	0.5	#NUM!	ABAT
Guanine and Guanosine Salvage I	0.399	0.5	#NUM!	HPRT1
Lipoate Biosynthesis and Incorporation II	0.399	0.5	#NUM!	LIPT1
All-trans-decaprenyl Diphosphate Biosynthesis	0.399	0.5	#NUM!	PDSS1
Choline Degradation I	0.399	0.5	#NUM!	CHDH
S-methyl-5-thio-α-D-ribose 1-phosphate Degradation	0.399	0.5	#NUM!	APIP
Palmitate Biosynthesis I (Animals)	0.399	0.5	#NUM!	FASN
Uridine-5'-phosphate Biosynthesis	0.399	0.5	#NUM!	UMPS
4-hydroxyproline Degradation I	0.399	0.5	#NUM!	ALDH4A1
Fatty Acid Biosynthesis Initiation II	0.399	0.5	#NUM!	FASN
Cysteine Biosynthesis/Homocysteine Degradation	0.399	0.5	#NUM!	CBS/CBSL
Threonine Degradation II	0.399	0.5	#NUM!	GCAT
Adenine and Adenosine Salvage I	0.399	0.5	#NUM!	APRT
GDP-L-fucose Biosynthesis I (from GDP-D-mannose)	0.399	0.5	#NUM!	GMDS
Cardiolipin Biosynthesis II	0.399	0.5	#NUM!	PGS1
Putrescine Biosynthesis III	0.399	0.5	#NUM!	AZIN2
Glycine Biosynthesis I	0.399	0.5	#NUM!	SHMT1
Glutamine Degradation I	0.399	0.5	#NUM!	GLS
Proline Biosynthesis II (from Arginine)	0.393	0.333	#NUM!	PYCR1,PYCR3
Urea Cycle	0.393	0.333	#NUM!	ARG2,ASL
Glycine Cleavage Complex	0.393	0.333	#NUM!	AMT,DLD
Adenine and Adenosine Salvage III	0.393	0.333	#NUM!	ADA,HPRT1
Tryptophan Degradation to 2-amino-3-carboxymuconate Semialdehyde	0.393	0.333	#NUM!	AFMID,TDO2
Rapoport-Luebering Glycolytic Shunt	0.393	0.333	#NUM!	BPGM,PGAM1
Lactose Degradation III	0.393	0.333	#NUM!	GLB1,PSAP
GDP-mannose Biosynthesis	0.393	0.333	#NUM!	PMM1,PMM2
Tryptophan Degradation III (Eukaryotic)	0.381	0.261	0.447	ACAT2,AFMID,CYP2S1,GCDH,HADHB,TDO2
Agranulocyte Adhesion and Diapedesis	0.381	0.233	#NUM!	ACTA2,ACTB,ACTG1,ACTG2,AOC3,C5,CCL2,CCL20,CCL26,CD99,CLDN1,CLDN11,CLDN23,CX3CL1,CXCL1,CXCL12,CXCL14,CXCL16,CXCL3,CXCL5,CXCL6,CXCL8,EZR,GLG1,GNAI2,HRH1,IL1B,IL1RN,ITGA4,ITGA5,ITGB1,JAM3,MMP11,MMP14,MMP2,MMP24,MMP3,MMP9,MYH9,MYL6,MYL9,PODXL2,SDC4,SELPLG,VCAM1
Th2 Pathway	0.381	0.235	-0.378	ACVR1,ACVR1B,ACVR2A,ACVR2B,APH1B,BMPR2,CHD4,HLA-A,HLA-B,HLA-DMB,ICOSLG/LOC102723996,IL12A,IL4R,JAG2,JAK1,JAK3,MAF,NFKB1,NOTCH1,NOTCH4,PIK3C2B,PIK3CB,PIK3CD,PIK3R3,S1PR1,SOCS3,STAT5A,STAT6,TGFB1,TGFBR2,TGFBR3,TNFSF4
Glutathione-mediated Detoxification	0.364	0.25	0	GGH,GSTA4,GSTM4,GSTM5,GSTO1,GSTP1,MGST1,MGST2
Ethanol Degradation II	0.364	0.25	0	ACSL1,ACSS2,ACSS3,ALDH1A3,ALDH1B1,ALDH2,ALDH3A2,ALDH4A1
Role of NFAT in Regulation of the Immune Response	0.363	0.232	-0.343	AKAP5,CALM1 (includes others),CSNK1G1,FOS,GNA11,GNAI2,GNAL,GNB3,GNB4,GNB5,GNG12,GNG2,HLA-A,HLA-B,HLA-DMB,HRAS,IKBKB,IKBKE,ITPR1,LYN,MAP2K1,MEF2A,MEF2C,MEF2D,NFATC4,NFKB1,NFKB2,ORAI1,PIK3C2B,PIK3CB,PIK3CD,PIK3R3,PLCB3,PLCG1,PPP3CA,PPP3CC,RAF1,RAP1A,RASD1,RCAN1,RRAS,RRAS2
iCOS-iCOSL Signaling in T Helper Cells	0.356	0.234	0.209	CALM1 (includes others),CAMK2A,CAMK2B,GAB2,HLA-A,HLA-B,HLA-DMB,ICOSLG/LOC102723996,IKBKB,IKBKE,INPP5D,ITPR1,NFATC4,NFKB1,NFKB2,PIK3C2B,PIK3CB,PIK3CD,PIK3R3,PLCG1,PLEKHA2,PLEKHA4,PPP3CA,PPP3CC,PTEN,RAC1
Telomere Extension by Telomerase	0.352	0.267	#NUM!	MRE11,TERF2,TNKS2,XRCC6
Complement System	0.341	0.243	0.378	C1QBP,C1S,C3,C3AR1,C4A/C4B,C5,C7,CFI,SERPING1
Nur77 Signaling in T Lymphocytes	0.339	0.237	#NUM!	APAF1,CALM1 (includes others),CASP9,CYCS,HDAC9,HLA-A,HLA-B,HLA-DMB,MAP3K2,MAPK7,MEF2D,NR4A1,PPP3CA,PPP3CC
IL-22 Signaling	0.336	0.25	-0.816	JAK1,MAPK13,MAPK9,SOCS3,STAT3,STAT5A
Tumoricidal Function of Hepatic Natural Killer Cells	0.336	0.25	-0.816	APAF1,BID,CASP9,CYCS,FAS,SRGN
Cysteine Biosynthesis III (mammalia)	0.336	0.25	-0.816	AHCY,AHCYL2,CBS/CBSL,MAT2A,MRM2,PRMT5
Role of Oct4 in Mammalian Embryonic Stem Cell Pluripotency	0.333	0.239	#NUM!	AQR,BMI1,BRCA1,CCNF,MEF2A,PHB,PHC1,RARA,REST,SPP1,TDRD7
Dopamine Receptor Signaling	0.33	0.234	-0.378	ADCY9,MAOB,NCS1,PCBD1,PPM1L,PPP1CB,PPP1R12A,PPP1R3C,PPP2CB,PPP2R1B,PPP2R2A,PRKAG2,PRKAR1A,PRKAR1B,PRKAR2A,PRKAR2B,PTPA,QDPR
The Visual Cycle	0.321	0.25	1.342	AKR1C3,DHRS3,RBP1,RBP5,RDH10
LPS/IL-1 Mediated Inhibition of RXR Function	0.316	0.228	-1.698	ABCA1,ABCB9,ABCC4,ACOX2,ACSL1,ACSL5,ALDH1A3,ALDH1B1,ALDH1L2,ALDH2,ALDH3A2,ALDH4A1,APOE,CHST1,CHST10,CHST11,CHST2,FABP3,FABP5,FMO4,GSTA4,GSTM4,GSTM5,GSTO1,GSTP1,HMGCS1,HS2ST1,HS3ST1,HS3ST3A1,IL1B,IL1RN,LY96,MAOB,MAPK9,MGST1,MGST2,NCOA1,NDST1,NR1H3,PAPSS2,PLTP,PPARGC1A,PPARGC1B,RARA,SCARB1,SLC27A1,SLC27A3,SOD3,TNFRSF11B,TNFRSF1B,TRAF2
Acetyl-CoA Biosynthesis I (Pyruvate Dehydrogenase Complex)	0.31	0.286	#NUM!	DLAT,DLD
Purine Ribonucleosides Degradation to Ribose-1-phosphate	0.31	0.286	#NUM!	ADA,PGM2
Glutaryl-CoA Degradation	0.301	0.25	#NUM!	ACAT2,CYP2S1,GCDH,HADHB
Role of Pattern Recognition Receptors in Recognition of Bacteria and Viruses	0.3	0.227	-1.225	C3,C3AR1,C5,CLCF1,CXCL8,EIF2AK2,EIF2S1,IL12A,IL1B,IL6,IRF3,MAPK9,MAVS,NFKB1,NFKB2,OAS3,PIK3C2B,PIK3CB,PIK3CD,PIK3R3,PRKCA,PRKCD,PRKD3,PTX3,RIPK2,RNASEL,TGFB1,TGFB3,TICAM1,TLR1,TLR2,TLR5,TLR6,TNFSF11,TNFSF4
Bupropion Degradation	0.298	0.24	0.816	CYP2E1,CYP2J2,CYP2S1,CYP2U1,CYP51A1,POR
Tryptophan Degradation X (Mammalian, via Tryptamine)	0.298	0.24	-0.816	ALDH1A3,ALDH1B1,ALDH2,ALDH3A2,ALDH4A1,MAOB
Retinoate Biosynthesis I	0.295	0.235	1.134	AKR1B1,AKR1C3,ALDH1A3,BMP2,DHRS3,RBP1,RBP5,RDH10
Chondroitin Sulfate Biosynthesis (Late Stages)	0.279	0.229	2.714	CHST1,CHST10,CHST11,CHST2,CHSY1,CSGALNACT1,CSGALNACT2,HS2ST1,HS3ST1,HS3ST3A1,NDST1
Antigen Presentation Pathway	0.279	0.231	#NUM!	B2M,CD74,CIITA,HLA-A,HLA-B,HLA-C,HLA-DMB,PDIA3,PSMB5
Cleavage and Polyadenylation of Pre-mRNA	0.278	0.25	#NUM!	CPSF1,CSTF2,CSTF3
NAD biosynthesis II (from tryptophan)	0.278	0.25	#NUM!	AFMID,QPRT,TDO2
Glutamate Receptor Signaling	0.278	0.228	1.342	CALM1 (includes others),DLG4,GLS,GNB3,GNG2,GRIA3,GRIK2,GRIN2A,GRIN3A,HOMER1,HOMER2,SLC1A1,SLC38A1
Calcium-induced T Lymphocyte Apoptosis	0.277	0.227	1.604	ATP2A3,CALM1 (includes others),HLA-A,HLA-B,HLA-DMB,ITPR1,MEF2D,NR4A1,ORAI1,PLCG1,PPP3CA,PPP3CC,PRKCA,PRKCD,PRKD3
NADH Repair	0.272	0.333	#NUM!	GAPDH
Proline Degradation	0.272	0.333	#NUM!	ALDH4A1
Glutathione Biosynthesis	0.272	0.333	#NUM!	GCLM
D-glucuronate Degradation I	0.272	0.333	#NUM!	DCXR
Anandamide Degradation	0.272	0.333	#NUM!	NAAA
Biotin-carboxyl Carrier Protein Assembly	0.272	0.333	#NUM!	ACACB
Thyroid Hormone Biosynthesis	0.272	0.333	#NUM!	CTSD
Oxidized GTP and dGTP Detoxification	0.272	0.333	#NUM!	RUVBL2
S-adenosyl-L-methionine Biosynthesis	0.272	0.333	#NUM!	MAT2A
Tyrosine Biosynthesis IV	0.272	0.333	#NUM!	PCBD1
N-acetylglucosamine Degradation I	0.272	0.333	#NUM!	GNPDA1
Crosstalk between Dendritic Cells and Natural Killer Cells	0.267	0.225	-1.508	ACTA2,ACTB,ACTG1,ACTG2,CAMK2A,CAMK2B,FAS,FSCN1,HLA-A,HLA-B,HLA-C,IL12A,IL15RA,IL6,KLRC4-KLRK1/KLRK1,MICB,NFKB1,NFKB2,TLN1,TNFRSF1B
IL-23 Signaling Pathway	0.266	0.227	-1.265	IL1B,NFKB1,NFKB2,PIK3C2B,PIK3CB,PIK3CD,PIK3R3,SOCS3,STAT3,TNFSF11
DNA Methylation and Transcriptional Repression Signaling	0.264	0.229	#NUM!	ARID4B,CHD4,DNMT1,DNMT3A,H3-3A/H3-3B,H4C8,RBBP4,RBBP7
Ubiquinol-10 Biosynthesis (Eukaryotic)	0.258	0.235	-1	COQ2,CYP26B1,CYP2E1,MICAL3
Mitochondrial L-carnitine Shuttle Pathway	0.258	0.235	1	ACSL1,ACSL5,SLC27A1,SLC27A3
Histidine Degradation III	0.246	0.25	#NUM!	MTHFD1,MTHFD2
Salvage Pathways of Pyrimidine Deoxyribonucleotides	0.246	0.25	#NUM!	APOBEC3B,TK1
Methionine Degradation I (to Homocysteine)	0.243	0.227	-0.447	AHCY,AHCYL2,MAT2A,MRM2,PRMT5
Pentose Phosphate Pathway (Oxidative Branch)	0.194	0.25	#NUM!	H6PD
PRPP Biosynthesis I	0.194	0.25	#NUM!	PRPS1
Branched-chain α-keto acid Dehydrogenase Complex	0.194	0.25	#NUM!	DLD
Spermine and Spermidine Degradation I	0.194	0.25	#NUM!	SAT2
Melatonin Degradation II	0.194	0.25	#NUM!	MAOB
N-acetylglucosamine Degradation II	0.194	0.25	#NUM!	GNPDA1
Fatty Acid β-oxidation III (Unsaturated, Odd Number)	0.194	0.25	#NUM!	ECI2
Synaptic Long Term Depression	0	0.222	0.781	ABHD3,CACNA1C,CACNA2D1,CACNB2,GNA11,GNAI2,GNAL,GRIA3,GUCY1A1,GUCY1B1,HRAS,IGF1,IGF1R,ITPR1,LYN,MAP2K1,NPR2,NPR3,PDIA3,PLA2G4A,PLA2G4B,PLA2G6,PLA2R1,PLB1,PLCB3,PLCD4,PLCE1,PLCG1,PNPLA8,PPM1L,PPP2CB,PPP2R1B,PPP2R2A,PRKCA,PRKCD,PRKD3,PTPA,RAF1,RAP1A,RASD1,RRAS,RRAS2
Hepatic Cholestasis	0	0.211	#NUM!	ABCB4,ADCY9,CLCF1,CXCL8,CYP27A1,HSD3B7,IKBKB,IKBKE,IL12A,IL1B,IL1RN,IL6,INSR,IRAK2,IRAK4,LY96,MAP4K2,MAPK9,NFKB1,NFKB2,NR1H3,PRKAG2,PRKAR1A,PRKAR1B,PRKAR2A,PRKAR2B,PRKCA,PRKCD,PRKD3,RARA,SLCO3A1,TGFB1,TGFB3,TJP2,TNFRSF11B,TNFRSF1B,TNFSF11,TNFSF4,TRAF2
Mitochondrial Dysfunction	0	0.211	#NUM!	APH1B,APP,ATP5F1B,ATP5F1C,ATP5ME,ATP5MF,ATP5PB,CASP9,COX5A,CYB5A,CYB5R3,CYC1,CYCS,GLRX2,GPX7,LRRK2,MAOB,MAPK9,NDUFA4L2,NDUFA7,NDUFAB1,NDUFAF2,NDUFB3,NDUFS3,NDUFV2,NDUFV3,PRDX3,PRKN,SNCA,TRAK1,UCP2,UQCR10,UQCR11,VDAC1,VDAC2,VDAC3
FXR/RXR Activation	0	0.19	#NUM!	ABCB4,AGT,APOD,APOE,C3,C4A/C4B,CLU,CYP27A1,FASN,FOXO1,IL1B,IL1RN,MAPK9,NR1H3,PCK2,PLTP,PPARGC1A,RARA,SCARB1,SDC1,SERPINF1,SLC51A,VLDLR,VTN
Activation of IRF by Cytosolic Pattern Recognition Receptors	0	0.19	0	IFNAR1,IKBKB,IKBKE,IL6,IRF3,MAPK9,MAVS,NFKB1,NFKB2,PIN1,PPIB,TRAF3
IL-12 Signaling and Production in Macrophages	0	0.22	#NUM!	APOD,APOE,CLU,FOS,IKBKB,IKBKE,IL12A,JMJD6,MAF,MAP2K1,MAP3K8,MAPK13,MAPK9,MST1,NCOA1,NFKB1,NFKB2,PIK3C2B,PIK3CB,PIK3CD,PIK3R3,PRKCA,PRKCD,PRKD3,STAT6,TGFB1,TGFB3,TLR2,ZNF668
Role of RIG1-like Receptors in Antiviral Innate Immunity	0	0.205	-1	IKBKB,IKBKE,IRF3,MAVS,NFKB1,NFKB2,TRAF2,TRAF3,TRIM25
TREM1 Signaling	0	0.213	0	CCL2,CIITA,CXCL8,IL1B,IL6,ITGA5,ITGB1,NFKB1,NFKB2,PLCG1,STAT3,STAT5A,TLR1,TLR2,TLR5,TLR6
FcγRIIB Signaling in B Lymphocytes	0	0.2	-2.111	CACNA1C,CACNA2D1,CACNB2,HRAS,INPP5D,LYN,MAPK9,PIK3C2B,PIK3CB,PIK3CD,PIK3R3,RAP1A,RASD1,RRAS,RRAS2
CCR5 Signaling in Macrophages	0	0.202	-1.265	CACNA1C,CACNA2D1,CACNB2,CALM1 (includes others),FAS,FOS,GNAI2,GNB3,GNB4,GNB5,GNG12,GNG2,MAPK13,MAPK9,PLCG1,PRKCA,PRKCD,PRKD3,PTK2B
T Helper Cell Differentiation	0	0.205	#NUM!	HLA-A,HLA-B,HLA-DMB,ICOSLG/LOC102723996,IFNGR2,IL12A,IL4R,IL6,IL6R,STAT3,STAT6,TGFB1,TGFBR2,TNFRSF11B,TNFRSF1B
Role of Cytokines in Mediating Communication between Immune Cells	0	0.13	#NUM!	CXCL8,IL12A,IL1B,IL1RN,IL32,IL6,TGFB1
Dendritic Cell Maturation	0	0.213	0.801	B2M,CD58,COL11A2,COL18A1,COL3A1,COL5A3,CREB3,CREB3L4,CREB5,FSCN1,HLA-A,HLA-B,HLA-C,HLA-DMB,IFNAR1,IKBKB,IKBKE,IL12A,IL1B,IL1RN,IL32,IL6,LEPR,MAPK13,MAPK9,NFKB1,NFKB2,PDIA3,PIK3C2B,PIK3CB,PIK3CD,PIK3R3,PLCB3,PLCD4,PLCE1,PLCG1,TLR2,TNFRSF11B,TNFRSF1B
Maturity Onset Diabetes of Young (MODY) Signaling	0	0.143	#NUM!	CACNA1C,GAPDH,INSR
Primary Immunodeficiency Signaling	0	0.1	#NUM!	ADA,CIITA,IL7R,JAK3,RAG1
Allograft Rejection Signaling	0	0.0698	#NUM!	B2M,FAS,HLA-A,HLA-B,HLA-C,HLA-DMB
Autoimmune Thyroid Disease Signaling	0	0.102	#NUM!	FAS,HLA-A,HLA-B,HLA-C,HLA-DMB
Graft-versus-Host Disease Signaling	0	0.167	#NUM!	FAS,HLA-A,HLA-B,HLA-C,HLA-DMB,IL1B,IL1RN,IL6
Type II Diabetes Mellitus Signaling	0	0.218	-1.706	ACSL1,ACSL5,CACNA1C,CACNA2D1,CACNB2,IKBKB,IKBKE,INSR,IRS1,MAPK9,MTOR,NFKB1,NFKB2,PIK3C2B,PIK3CB,PIK3CD,PIK3R3,PKM,PRKAA2,PRKAB1,PRKAB2,PRKAG2,PRKCA,PRKCD,PRKD3,SLC27A1,SLC27A3,SOCS3,TNFRSF11B,TNFRSF1B,TRAF2
Communication between Innate and Adaptive Immune Cells	0	0.135	#NUM!	B2M,CXCL8,HLA-A,HLA-B,HLA-C,IL12A,IL1B,IL1RN,IL6,TLR1,TLR2,TLR5,TLR6
Systemic Lupus Erythematosus Signaling	0	0.188	#NUM!	BDKRB2,C5,C7,CREM,FOS,HLA-A,HLA-B,HLA-C,HRAS,IL1B,IL1RN,IL6,IL6R,INPP5D,LSM1,LSM11,LSM3,LSM4,LSM5,LYN,MTOR,NFATC4,PIK3C2B,PIK3CB,PIK3CD,PIK3R3,PIM2,PLCG1,PRPF38A,PRPF4,PRPF40B,RAP1A,RASD1,RNPC3,RRAS,RRAS2,SNRNP35,SNRNP70,SNRPB,SNRPC,SNRPD2,SNRPD3,TXNL4A
Altered T Cell and B Cell Signaling in Rheumatoid Arthritis	0	0.2	#NUM!	FAS,HLA-A,HLA-B,HLA-DMB,IL12A,IL1B,IL1RN,IL6,NFKB1,NFKB2,SPP1,TGFB1,TLR1,TLR2,TLR5,TLR6,TNFSF11,TRAF3
B Cell Development	0	0.139	#NUM!	HLA-A,HLA-B,HLA-DMB,IL7R,RAG1
Neuroprotective Role of THOP1 in Alzheimer's Disease	0	0.222	-0.243	ACE,AGT,APP,HLA-A,HLA-B,HLA-C,HTRA1,HTRA3,MAPT,MME,MMP9,NFYA,PREP,PRKAG2,PRKAR1A,PRKAR1B,PRKAR2A,PRKAR2B,PRSS12,PRSS23,PRSS53,SERPINA3,THOP1,TMPRSS2,TPP1,YWHAE
Granzyme A Signaling	0	0.158	#NUM!	H1-2,HMGB2,NME1
PKCθ Signaling in T Lymphocytes	0	0.219	0	BCL10,CACNA1C,CACNA2D1,CACNB2,CAMK2A,CAMK2B,FOS,HLA-A,HLA-B,HLA-DMB,HRAS,IKBKB,IKBKE,MALT1,MAP3K12,MAP3K2,MAP3K8,NFATC4,NFKB1,NFKB2,PIK3C2B,PIK3CB,PIK3CD,PIK3R3,PLCG1,PPP3CA,PPP3CC,RAC1,RAC2,RAC3,RAP1A,RASD1,RRAS,RRAS2
Role of Lipids/Lipid Rafts in the Pathogenesis of Influenza	0	0.087	#NUM!	IFNAR1,IFNE
Role of PI3K/AKT Signaling in the Pathogenesis of Influenza	0	0.203	-0.905	CASP9,GNAI2,IFNAR1,IFNE,IRF3,KPNA3,MAP2K1,NFKB1,NFKB2,PIK3C2B,PIK3CB,PIK3CD,PIK3R3
Role of Hypercytokinemia/hyperchemokinemia in the Pathogenesis of Influenza	0	0.14	#NUM!	CCL2,CXCL8,IL12A,IL1B,IL1RN,IL6
MSP-RON Signaling Pathway	0	0.207	#NUM!	ACTA2,ACTB,ACTG1,ACTG2,CCL2,IL12A,MST1,PIK3C2B,PIK3CB,PIK3CD,PIK3R3,TLR2
OX40 Signaling Pathway	0	0.122	-1.633	B2M,HLA-A,HLA-B,HLA-C,HLA-DMB,MAPK9,NFKB1,NFKB2,TNFSF4,TRAF2,TRAF3
Intrinsic Prothrombin Activation Pathway	0	0.19	1.89	COL11A2,COL18A1,COL3A1,COL5A3,F10,F8,PROS1,THBD
Assembly of RNA Polymerase III Complex	0	0.154	#NUM!	GTF3A,POLR3D
Differential Regulation of Cytokine Production in Intestinal Epithelial Cells by IL-17A and IL-17F	0	0.174	#NUM!	CCL2,CXCL1,IL12A,IL1B
Embryonic Stem Cell Differentiation into Cardiac Lineages	0	0.1	#NUM!	SP4
Hematopoiesis from Pluripotent Stem Cells	0	0.0612	#NUM!	CXCL8,IL12A,IL6
Transcriptional Regulatory Network in Embryonic Stem Cells	0	0.13	#NUM!	FOXC1,GATA6,H3-3A/H3-3B,H4C8,REST,STAT3,ZFHX3
nNOS Signaling in Skeletal Muscle Cells	0	0.195	#NUM!	CACNA1C,CACNA2D1,CACNB2,CALM1 (includes others),CAPN3,DMD,SNTA1,SNTB1
Heparan Sulfate Biosynthesis	0	0.179	2.138	B3GAT3,CHST1,CHST10,CHST11,CHST2,EXT1,EXTL3,GLCE,HS2ST1,HS3ST1,HS3ST3A1,NDST1,PNPLA7,PRDX6
NAD Biosynthesis from 2-amino-3-carboxymuconate Semialdehyde	0	0.167	#NUM!	QPRT
Thyroid Hormone Metabolism II (via Conjugation and/or Degradation)	0	0.0789	#NUM!	B3GAT3,CSGALNACT1,LARGE1
Nicotine Degradation III	0	0.179	1.265	AOX1,B3GAT3,CSGALNACT1,CYP2E1,CYP2J2,CYP2S1,CYP2U1,CYP51A1,LARGE1,POR
Dopamine Degradation	0	0.2	-0.816	ALDH1A3,ALDH1B1,ALDH2,ALDH3A2,ALDH4A1,MAOB
Arginine Biosynthesis IV	0	0.167	#NUM!	ASL
Heparan Sulfate Biosynthesis (Late Stages)	0	0.183	1.941	CHST1,CHST10,CHST11,CHST2,EXT1,EXTL3,GLCE,HS2ST1,HS3ST1,HS3ST3A1,NDST1,PNPLA7,PRDX6
Trehalose Degradation II (Trehalase)	0	0.143	#NUM!	HK2
Superpathway of Citrulline Metabolism	0	0.2	#NUM!	ARG2,ASL,GLS
Pyruvate Fermentation to Lactate	0	0.167	#NUM!	LDHA
Sucrose Degradation V (Mammalian)	0	0.222	#NUM!	ALDOA,TPI1
Melatonin Degradation I	0	0.15	1.667	B3GAT3,CSGALNACT1,CYP2E1,CYP2J2,CYP2S1,CYP2U1,CYP51A1,LARGE1,POR
NAD Salvage Pathway II	0	0.154	0	ACP1,ACP2,NT5C2,PXYLP1
Phosphatidylethanolamine Biosynthesis II	0	0.222	#NUM!	CHKA,CHKB
Triacylglycerol Degradation	0	0.128	0	ABHD16A,ABHD2,MGLL,NDST1,PNPLA7,PRDX6
Oleate Biosynthesis II (Animals)	0	0.0769	#NUM!	CYB5A
Leukotriene Biosynthesis	0	0.154	#NUM!	GGT7,MGST2
Chondroitin Sulfate Biosynthesis	0	0.214	2.887	B3GAT3,CHST1,CHST10,CHST11,CHST2,CHSY1,CSGALNACT1,CSGALNACT2,HS2ST1,HS3ST1,HS3ST3A1,NDST1
Dermatan Sulfate Biosynthesis	0	0.203	2.887	B3GAT3,CHST1,CHST10,CHST11,CHST2,CHSY1,CSGALNACT1,CSGALNACT2,HS2ST1,HS3ST1,HS3ST3A1,NDST1
Pentose Phosphate Pathway (Non-oxidative Branch)	0	0.167	#NUM!	TALDO1
Urate Biosynthesis/Inosine 5'-phosphate Degradation	0	0.154	#NUM!	IMPDH1,NT5C2
Dermatan Sulfate Biosynthesis (Late Stages)	0	0.174	2.121	CHST1,CHST10,CHST11,CHST2,HS2ST1,HS3ST1,HS3ST3A1,NDST1
Pentose Phosphate Pathway	0	0.2	#NUM!	H6PD,TALDO1
Nicotine Degradation II	0	0.169	1.508	AOX1,B3GAT3,CSGALNACT1,CYP2E1,CYP2J2,CYP2S1,CYP2U1,CYP51A1,FMO4,LARGE1,POR
Citrulline Biosynthesis	0	0.222	#NUM!	ARG2,GLS
Selenocysteine Biosynthesis II (Archaea and Eukaryotes)	0	0.167	#NUM!	PSTK
Purine Nucleotides Degradation II (Aerobic)	0	0.167	#NUM!	ADA,IMPDH1,NT5C2
Serotonin Degradation	0	0.134	0.333	ALDH1A3,ALDH1B1,ALDH2,ALDH3A2,ALDH4A1,B3GAT3,CSGALNACT1,LARGE1,MAOB
TCA Cycle II (Eukaryotic)	0	0.167	-2	DLD,DLST,FH,MDH2
Leucine Degradation I	0	0.222	#NUM!	BCAT1,BCAT2
Retinol Biosynthesis	0	0.119	1.342	AKR1C3,DHRS3,RBP1,RBP5,RDH10
γ-glutamyl Cycle	0	0.182	#NUM!	GCLM,GGT7
Heme Biosynthesis II	0	0.222	#NUM!	ALAD,UROS
Dolichyl-diphosphooligosaccharide Biosynthesis	0	0.2	#NUM!	ALG5,DPM3
Guanosine Nucleotides Degradation III	0	0.0833	#NUM!	NT5C2
Adenosine Nucleotides Degradation II	0	0.133	#NUM!	ADA,NT5C2
Superpathway of Melatonin Degradation	0	0.154	1.897	B3GAT3,CSGALNACT1,CYP2E1,CYP2J2,CYP2S1,CYP2U1,CYP51A1,LARGE1,MAOB,POR
Histidine Degradation VI	0	0.2	#NUM!	CYP26B1,CYP2E1,MICAL3
Noradrenaline and Adrenaline Degradation	0	0.171	-0.816	ALDH1A3,ALDH1B1,ALDH2,ALDH3A2,ALDH4A1,MAOB
Glycoaminoglycan-protein Linkage Region Biosynthesis	0	0.143	#NUM!	B3GAT3
Trans, trans-farnesyl Diphosphate Biosynthesis	0	0.2	#NUM!	IDI1
Citrulline-Nitric Oxide Cycle	0	0.2	#NUM!	ASL
NAD Biosynthesis III	0	0.167	#NUM!	NAMPT
Glucocorticoid Biosynthesis	0	0.0769	#NUM!	HSD3B7
Sphingomyelin Metabolism	0	0.125	#NUM!	SGMS2
Mineralocorticoid Biosynthesis	0	0.0833	#NUM!	HSD3B7
Glycine Betaine Degradation	0	0.2	#NUM!	SARDH,SHMT1
Fatty Acid β-oxidation I	0	0.219	0.378	ACSL1,ACSL5,ECHS1,ECI2,HADHB,SLC27A1,SLC27A3
Oxidative Phosphorylation	0	0.156	-3.638	ATP5F1B,ATP5F1C,ATP5ME,ATP5MF,ATP5PB,COX5A,CYB5A,CYC1,CYCS,NDUFA7,NDUFAB1,NDUFB3,NDUFS3,NDUFV2,NDUFV3,UQCR10,UQCR11
Interferon Signaling	0	0.111	1	IFNAR1,IFNAR2,IFNGR2,JAK1
GABA Receptor Signaling	0	0.221	#NUM!	ABAT,ADCY9,AP1B1,AP2A1,AP2A2,AP2M1,CACNA1C,CACNA2D1,CACNB2,DNM1,GABBR1,GABRB1,GABRB2,GABRR1,GPHN,GPR37,KCNN3,KCNN4,NSF,RPS27A,UBQLN1
Serotonin Receptor Signaling	0	0.116	#NUM!	ADCY9,HTR2A,MAOB,PCBD1,QDPR
Phototransduction Pathway	0	0.189	#NUM!	GNB3,GNB5,GUCY1A1,GUCY1B1,OPN3,PRKAG2,PRKAR1A,PRKAR1B,PRKAR2A,PRKAR2B
GPCR-Mediated Integration of Enteroendocrine Signaling Exemplified by an L Cell	0	0.219	0.258	ADCY9,CHRM2,GNA11,GNAI2,ITPR1,NMB,PDIA3,PLCB3,PLCD4,PLCE1,PLCG1,PRKAG2,PRKAR1A,PRKAR1B,PRKAR2A,PRKAR2B
GPCR-Mediated Nutrient Sensing in Enteroendocrine Cells	0	0.196	-0.426	ADCY9,CACNA1C,CACNA2D1,CACNB2,GNA11,GNAI2,GNG12,GNG2,ITPR1,PDIA3,PLCB3,PLCD4,PLCE1,PLCG1,PRKAG2,PRKAR1A,PRKAR1B,PRKAR2A,PRKAR2B,PRKCA,PRKCD,PRKD3
Gustation Pathway	0	0.182	#NUM!	ADCY9,ASIC1,CACNA1C,CACNA2D1,CACNB2,GNB3,GNG2,ITPR1,LPAR6,MPPE1,P2RX4,P2RX6,P2RY1,PDE10A,PDE11A,PDE12,PDE1A,PDE3A,PDE4A,PDE4B,PDE4D,PDE5A,PDE8B,PRKAG2,PRKAR1A,PRKAR1B,PRKAR2A,PRKAR2B
Th17 Activation Pathway	0	0.198	-0.943	CCL20,HSP90AA1,HSP90B1,IL12A,IL1B,IL6,IL6R,IRAK2,IRAK4,JAK1,JAK3,MTOR,NFATC4,NFKB1,NFKB2,PTGER4,SOCS3,STAT3
SPINK1 Pancreatic Cancer Pathway	0	0.2	-1.155	CPA4,CPA6,CPE,CPM,CPQ,CPZ,CTSA,CTSB,F2RL1,SMAD3,TGFB1,TGFBR2
Systemic Lupus Erythematosus In T Cell Signaling Pathway	0	0.195	-0.124	AKT1S1,B2M,CASP4,CASP9,CD44,CDC42,CREB3,CREB3L4,CREB5,CREM,DIRAS3,DNMT1,EZR,FAS,FNBP1,FOS,GADD45A,GNAI2,HLA-A,HLA-B,HLA-C,HLA-DMB,HRAS,ICOSLG/LOC102723996,IL6,ITPR1,LEPR,MAP2K1,MAP2K3,MTOR,ORAI1,PDK1,PIK3C2B,PIK3CB,PIK3CD,PIK3R3,PLCG1,PPM1L,PPP2CB,PPP2R1B,PPP2R2A,PPP3CA,PPP3CC,PTK2,PTPA,RAC1,RAC2,RAC3,RAP1A,RASD1,RHOA,RHOBTB1,RHOBTB2,RHOC,RHOG,RHOJ,RND2,ROCK2,RPS6KB2,RPTOR,RRAS,RRAS2,SELPLG,SP1,S…
Xenobiotic Metabolism CAR Signaling Pathway	0	0.206	1.761	ALDH1A3,ALDH1B1,ALDH1L2,ALDH2,ALDH3A2,ALDH4A1,CHST1,CHST10,CHST11,CHST2,CITED2,FMO4,GSTA4,GSTM4,GSTM5,GSTO1,GSTP1,HS2ST1,HS3ST1,HS3ST3A1,HSP90AA1,HSP90B1,MAP2K1,MAP2K3,MGST1,MGST2,NCOA1,NDST1,PPARGC1A,PPM1L,PPP2CB,PPP2R1B,PPP2R2A,PRKCA,PRKCD,PRKD3,PTPA,SOD3,SRC
Xenobiotic Metabolism PXR Signaling Pathway	0	0.214	0.781	ALDH1A3,ALDH1B1,ALDH1L2,ALDH2,ALDH3A2,ALDH4A1,CAMK2A,CAMK2B,CDK2,CHST1,CHST10,CHST11,CHST2,CITED2,GSTA4,GSTM4,GSTM5,GSTO1,GSTP1,HS2ST1,HS3ST1,HS3ST3A1,HSP90AA1,HSP90B1,MAOB,MGST1,MGST2,NCOA1,NDST1,PPARGC1A,PPP1CB,PPP1R12A,PPP1R3C,PRKAG2,PRKAR1A,PRKAR1B,PRKAR2A,PRKAR2B,PRKCA,PRKCD,PRKD3
Eicosanoid Signaling	0	0.212	2.646	ABHD3,AKR1C3,PLA2G4A,PLA2G4B,PLA2G6,PLA2R1,PLB1,PNPLA8,PTGDS,PTGER4,PTGIS,PTGS1,PTGS2,TBXAS1

## Sheet: Pathway-DTM vs Sphere
© 2000-2021 QIAGEN. All rights reserved.
Ingenuity Canonical Pathways	-log(p-value)	Ratio	z-score	Molecules
Cell Cycle Control of Chromosomal Replication	8.91	0.589	5.048	CDC45,CDC6,CDC7,CDK1,CDK15,CDK16,CDK2,CDK20,CDK3,CDK7,CDK8,CDT1,DNA2,MCM2,MCM3,MCM4,MCM5,MCM6,MCM7,MCM8,ORC1,ORC5,ORC6,PCNA,POLA1,POLA2,POLD1,POLE,PRIM1,PRIM2,RPA2,RPA3,TOP2A
Axonal Guidance Signaling	8.27	0.326	#NUM!	ABLIM1,ACE,ACTR2,ACTR3,ADAM17,ADAM19,ADAM22,ADAM28,ADAM32,ADAM8,ADAM9,ADAMTS1,ADAMTS13,ADAMTS4,AKT1,ARHGEF12,ARPC1A,ARPC2,ARPC3,ARPC5,BAIAP2,BMP1,BMP2,BMP4,BMP6,BRCC3,CDC42,CFL1,CFL2,CHMP1A,CXCL12,CXCR4,EFNA1,EFNA3,EFNA4,EFNA5,EFNB1,EPHA7,EPHB4,FARP2,FZD1,FZD3,FZD7,FZD9,GNA11,GNAL,GNB2,GNB3,GNB4,GNG10,GNG12,HHIP,HRAS,IGF1,ITGA4,ITGB1,ITSN1,KALRN,MET,MME,MMP1,MMP11,MMP14,MMP2,MMP24,MMP9,MYL12A,MYL…
Senescence Pathway	7.39	0.356	-1.238	ACVR1,ACVR1B,ACVR2A,AKT1,ANAPC1,ANAPC11,ATF3,ATM,BMPR2,CACNA1A,CALM1 (includes others),CAPN1,CAPN3,CAPN5,CAPNS1,CBX7,CCNB1,CCNB2,CCND1,CDC16,CDC25A,CDC25C,CDC27,CDK1,CDK2,CDKN1A,CDKN2A,CDKN2B,CEBPB,CGAS,CHUK,CXCL8,DLAT,DLD,DMTF1,E2F1,E2F2,E2F7,E2F8,EIF4EBP1,ELF1,ELF2,ELF4,ETS1,EZH2,FOXO3,GADD45A,HBP1,HRAS,IKBKE,IL6,IRF3,ITPR3,JUN,MAP2K3,MAP2K6,MAPK6,MAPK7,MCU,MRE11,NFAT5,NFATC2,NFATC4,NFKB1,NRAS,…
Molecular Mechanisms of Cancer	7.17	0.33	#NUM!	ADCY3,ADCY9,AKT1,ARHGEF10,ARHGEF12,ARHGEF17,ARHGEF18,ARHGEF19,ARHGEF3,ARHGEF9,ATM,AURKA,BBC3,BCL2,BCL2L11,BMP1,BMP2,BMP4,BMP6,BMPR1A,BMPR1B,BMPR2,BRCA1,CAMK2B,CAMK2G,CASP7,CCND1,CCNE1,CCNE2,CDC25A,CDC25C,CDC42,CDK1,CDK15,CDK16,CDK2,CDK20,CDK3,CDK7,CDK8,CDKN1A,CDKN2A,CDKN2B,CDKN2C,CDKN2D,CTNNB1,CYCS,E2F1,E2F2,E2F7,E2F8,FANCD2,FAS,FNBP1,FOS,FOXO1,FZD1,FZD3,FZD7,FZD9,GAB1,GAB2,GNA11,GNAL,HHAT,HRAS,I…
Hepatic Fibrosis / Hepatic Stellate Cell Activation	6.84	0.382	#NUM!	A2M,ACTA2,AGT,BCL2,CCL2,CCN2,COL11A2,COL12A1,COL15A1,COL17A1,COL21A1,COL22A1,COL24A1,COL25A1,COL27A1,COL3A1,COL4A2,COL4A3,COL4A4,COL4A5,COL4A6,COL5A3,COL6A1,COL6A2,COL6A3,COL7A1,COL8A1,COL9A2,CXCL8,CYP2E1,EDNRA,FAS,FGF2,FGFR1,HGF,IFNAR1,IFNAR2,IFNGR1,IGF1,IGF1R,IGF2,IGFBP5,IL1B,IL4R,IL6,IL6R,KDR,KLF6,LEPR,LY96,MET,MMP1,MMP2,MMP9,MYL6,MYL9,NFKB1,NGFR,PDGFB,PDGFD,PDGFRB,SERPINE1,SMAD3,TGFB1,TGFB3,T…
Protein Kinase A Signaling	6.43	0.322	-0.389	ACP1,ADCY3,ADCY9,ADD2,ADD3,AKAP1,AKAP11,AKAP13,AKAP17A,AKAP6,AKAP7,ANAPC1,ANAPC11,CALM1 (includes others),CAMK2B,CAMK2G,CDC14B,CDC16,CDC25A,CDC25C,CDC27,CDKN3,CHUK,CREB3,CREB3L4,CREB5,CREM,CTNNB1,DUSP1,DUSP10,DUSP16,DUSP18,DUSP3,DUSP4,DUSP6,EYA1,EYA3,FLNA,FLNC,GNB2,GNB3,GNB4,GNG10,GNG12,GYS1,H1-2,H3-3A/H3-3B,HHAT,ITPR1,ITPR3,LEF1,LIPE,MPPE1,MYL12A,MYL12B,MYL6,MYL9,NAPEPLD,NFAT5,NFATC2,NFATC4,NFKB…
Synaptogenesis Signaling Pathway	6.15	0.333	-1.692	ACTR2,ACTR3,ADCY3,ADCY9,AKT1,AP1B1,AP1G2,AP2M1,APOE,ARPC1A,ARPC2,ARPC3,ARPC5,CACNA2D1,CADM1,CALM1 (includes others),CAMK2B,CAMK2G,CDC42,CDH13,CDH20,CDH23,CDH24,CDH4,CDH6,CFL1,CNTNAP1,CREB3,CREB3L4,CREB5,CTNNB1,DAB1,DLG4,EFNA1,EFNA3,EFNA4,EFNA5,EFNB1,EIF4EBP1,EPHA7,EPHB4,FARP1,GPAA1,GRIA2,GRIA3,GRIN2A,GRIN3A,HRAS,ITPR1,ITSN1,KALRN,LRP1,LRRTM2,MAP1B,MAPT,MARCKS,NECTIN3,NLGN1,NLGN3,NLGN4Y,NRAS,NSF,P…
Mitotic Roles of Polo-Like Kinase	5.99	0.485	2.982	ANAPC1,ANAPC11,CAPN1,CCNB1,CCNB2,CDC16,CDC20,CDC25A,CDC25C,CDC27,CDC7,CDK1,ESPL1,FBXO5,HSP90AA1,HSP90B1,KIF11,KIF23,PKMYT1,PLK1,PLK2,PLK4,PPM1L,PPP2CB,PPP2R1B,PPP2R2A,PPP2R3B,PRC1,PTPA,PTTG1,SMC1A,TGFB1
Regulation of Actin-based Motility by Rho	5.93	0.436	2.596	ACTA2,ACTB,ACTG2,ACTR2,ACTR3,ARHGDIA,ARPC1A,ARPC2,ARPC3,ARPC5,BAIAP2,CDC42,CFL1,FNBP1,GSN,ITGA4,ITGB1,MPRIP,MYL12A,MYL12B,MYL6,MYL9,PAK1,PAK3,PAK4,PFN1,PI4KA,PIP5K1A,PPP1CB,PPP1R12A,RAC1,RAC3,RHOA,RHOBTB1,RHOC,RHOJ,RHOU,RND2,ROCK1,WASL,WIPF1
Estrogen-mediated S-phase Entry	5.76	0.654	3	CCNA1,CCNA2,CCND1,CCNE1,CCNE2,CDC25A,CDK1,CDK2,CDKN1A,E2F1,E2F2,E2F7,E2F8,MYC,RBL1,SKP2,TFDP1
RAN Signaling	5.7	0.765	3.606	CSE1L,IPO5,KPNA2,KPNA3,KPNA4,KPNA6,KPNB1,RAN,RANBP1,RANGAP1,RCC1,TNPO1,XPO1
Cyclins and Cell Cycle Regulation	5.52	0.444	3.413	ATM,CCNA1,CCNA2,CCNB1,CCNB2,CCND1,CCNE1,CCNE2,CCNH,CDC25A,CDK1,CDK2,CDK7,CDKN1A,CDKN2A,CDKN2B,CDKN2C,CDKN2D,E2F1,E2F2,E2F7,E2F8,HDAC4,HDAC6,PA2G4,PPM1L,PPP2CB,PPP2R1B,PPP2R2A,PPP2R3B,PTPA,SKP2,SUV39H1,TFDP1,TGFB1,TGFB3
Signaling by Rho Family GTPases	5.44	0.34	2.255	ACTA2,ACTB,ACTG1,ACTG2,ACTR2,ACTR3,ARHGEF10,ARHGEF12,ARHGEF17,ARHGEF18,ARHGEF19,ARHGEF3,ARHGEF9,ARPC1A,ARPC2,ARPC3,ARPC5,BAIAP2,CDC42,CDC42EP1,CDC42EP2,CDC42EP3,CDC42EP4,CDH13,CDH20,CDH23,CDH24,CDH4,CDH6,CFL1,CFL2,CLIP1,CYFIP1,DES,DIAPH3,EZR,FNBP1,FOS,GNA11,GNAL,GNB2,GNB3,GNB4,GNG10,GNG12,ITGA4,ITGB1,JUN,MAP3K12,MAPK9,MYL12A,MYL12B,MYL6,MYL9,NEDD4,NFKB1,PAK1,PAK3,PAK4,PI4KA,PIK3CB,PIK3CD,PIK3R3,P…
Integrin Signaling	5.29	0.347	2.357	ACTA2,ACTB,ACTG1,ACTG2,ACTR2,ACTR3,AKT1,ARF6,ARHGAP26,ARPC1A,ARPC2,ARPC3,ARPC5,ASAP1,BCAR3,CAPN1,CAPN3,CAPN5,CAPNS1,CAV1,CDC42,FNBP1,GSN,HRAS,ILK,ITGA10,ITGA4,ITGA7,ITGAE,ITGB1,ITGB4,ITGB8,MPRIP,MYL12A,MYL12B,MYL9,NEDD9,NRAS,PAK1,PAK3,PAK4,PARVA,PARVB,PDGFB,PFN1,PIK3CB,PIK3CD,PIK3R3,PLCG1,PPP1CB,PPP1R12A,PTEN,PTK2,RAC1,RAC3,RAP1A,RASD1,RHOA,RHOBTB1,RHOC,RHOJ,RHOU,RND2,ROCK1,RRAS2,SOS1,TLN1,TNK2,T…
Role of BRCA1 in DNA Damage Response	5.19	0.438	0.816	ACTB,ATM,ATRIP,BARD1,BLM,BRCA1,BRCA2,BRCC3,BRIP1,CDKN1A,DPF1,E2F1,E2F2,E2F7,E2F8,FAAP24,FANCA,FANCB,FANCD2,FANCG,FANCM,GADD45A,MLH1,MRE11,MSH6,PLK1,RAD51,RBL1,RFC2,RFC3,RFC4,RFC5,SMARCA2,SMARCD1,TOPBP1
Hepatic Fibrosis Signaling Pathway	5.19	0.312	0	ACTA2,ACVR1,ACVR1B,ACVR2A,AGT,AKT1,BCL2,BMPR2,CACNA1A,CALM1 (includes others),CCL2,CCN2,CCND1,CDC42,CEBPB,CHUK,COL11A2,COL3A1,COL5A3,CREB3,CREB3L4,CREB5,CTNNB1,CXCL8,DVL2,EDNRA,EZH2,FGF2,FGFR1,FNBP1,FOS,FOXO1,FTH1,FZD1,FZD3,FZD7,FZD9,HRAS,IKBKE,IL1B,IL1RN,IL33,IRAK2,IRAK3,IRAK4,ITGA4,ITGB1,JUN,KDR,LEF1,LEPR,LRP6,MAP2K3,MAP2K6,MAPK9,MMP1,MYC,MYL12A,MYL12B,MYL6,MYL9,NFKB1,NFKBIE,NGFR,NRAS,PDCD4,PDG…
Virus Entry via Endocytic Pathways	5.06	0.402	#NUM!	ACTA2,ACTB,ACTG1,ACTG2,AP1B1,AP1G1,AP1G2,AP1M1,AP1S1,AP2M1,AP3B1,AP3M1,B2M,CAV1,CDC42,CLTB,CLTCL1,CXADR,DNM1,FLNA,FLNC,HLA-A,HLA-B,HLA-C,HLA-E,HLA-F,HRAS,ITGA4,ITGB1,ITGB4,ITGB8,ITSN1,NRAS,PIK3CB,PIK3CD,PIK3R3,PLCG1,RAC1,RAC3,RAP1A,RASD1,RRAS2,TFRC
RhoGDI Signaling	5.03	0.356	-1.905	ACTA2,ACTB,ACTG1,ACTG2,ACTR2,ACTR3,ARHGAP12,ARHGDIA,ARHGEF10,ARHGEF12,ARHGEF17,ARHGEF18,ARHGEF19,ARHGEF3,ARHGEF9,ARPC1A,ARPC2,ARPC3,ARPC5,CD44,CDC42,CDH13,CDH20,CDH23,CDH24,CDH4,CDH6,CFL1,CFL2,DLC1,EZR,FNBP1,GNA11,GNAL,GNB2,GNB3,GNB4,GNG10,GNG12,GRIP1,ITGA4,ITGB1,MYL12A,MYL12B,MYL6,MYL9,PAK1,PAK3,PAK4,PI4KA,PIP5K1A,PPP1R12A,PPP1R12C,RAC1,RAC3,RHOA,RHOBTB1,RHOC,RHOJ,RHOU,RND2,ROCK1,ROCK2,WASL
Ephrin Receptor Signaling	5.03	0.356	1.414	ACP1,ACTR2,ACTR3,AKT1,ARPC1A,ARPC2,ARPC3,ARPC5,CDC42,CFL1,CFL2,CREB3,CREB3L4,CREB5,CXCL12,CXCR4,EFNA1,EFNA3,EFNA4,EFNA5,EFNB1,EPHA7,EPHB4,GNA11,GNAL,GNB2,GNB3,GNB4,GNG10,GNG12,GRIN2A,GRIN3A,HRAS,ITGA4,ITGB1,ITSN1,KALRN,NRAS,PAK1,PAK3,PAK4,PDGFB,PDGFD,PTK2,PTPN11,PTPN13,RAC1,RAC3,RAP1A,RASA1,RASD1,RHOA,ROCK1,ROCK2,RRAS2,SDC2,SDCBP,SOS1,STAT3,VEGFA,VEGFC,VEGFD,WASL,WIPF1
Epithelial Adherens Junction Signaling	5	0.368	#NUM!	ACTA2,ACTB,ACTG1,ACTG2,ACTR2,ACTR3,ACVR1,ACVR1B,ACVR2A,AKT1,ARPC1A,ARPC2,ARPC3,ARPC5,BAIAP2,BMPR2,CDC42,CLIP1,CTNNB1,EPN1,EPN2,FARP2,FGFR1,HGF,HRAS,JUP,LEF1,LMO7,MAGI1,MET,MYL6,MYL9,NECTIN3,NOTCH4,NRAS,PTEN,PTPRM,RAC1,RAP1A,RASD1,RHOA,RRAS2,SNAI1,TCF4,TGFBR2,TGFBR3,TUBA1B,TUBA1C,TUBA4A,TUBB,TUBB4B,TUBB6,TUBG1,VCL,WASL,ZYX
Actin Nucleation by ARP-WASP Complex	4.97	0.444	1.89	ACTR2,ACTR3,ARPC1A,ARPC2,ARPC3,ARPC5,BAIAP2,CDC42,FNBP1,HRAS,ITGA4,ITGB1,NRAS,PPP1R12A,PPP1R12C,RAC1,RAC3,RAP1A,RASD1,RHOA,RHOBTB1,RHOC,RHOJ,RHOU,RND2,ROCK1,ROCK2,RRAS2,SOS1,VASP,WASL,WIPF1
ILK Signaling	4.79	0.347	1.05	ACTA2,ACTB,ACTG1,ACTG2,AKT1,BMP2,CCND1,CDC42,CFL1,CFL2,CREB3,CREB3L4,CREB5,CTNNB1,FLNA,FLNC,FNBP1,FOS,ILK,ITGB1,ITGB4,ITGB8,JUN,KRT18,LEF1,LIMS2,MAP2K6,MAPK9,MMP9,MYC,MYL6,MYL9,NFKB1,PARVA,PARVB,PIK3CB,PIK3CD,PIK3R3,PPM1L,PPP1R12A,PPP2CB,PPP2R1B,PPP2R2A,PPP2R3B,PTEN,PTK2,PTPA,RAC1,RAC3,RHOA,RHOBTB1,RHOC,RHOJ,RHOU,RND2,RPS6KA4,RPS6KA5,RSU1,SNAI1,TGFB1I1,TMSB10/TMSB4X,VCL,VEGFA,VEGFC,VEGFD,VIM
Cell Cycle: G2/M DNA Damage Checkpoint Regulation	4.74	0.49	-1.342	ATM,AURKA,BORA,BRCA1,CCNB1,CCNB2,CDC25C,CDK1,CDK7,CDKN1A,CDKN2A,CKS2,GADD45A,MDM4,PKMYT1,PLK1,PPM1D,PRKDC,SKP2,TOP2A,YWHAE,YWHAG,YWHAH,YWHAZ
Clathrin-mediated Endocytosis Signaling	4.54	0.342	#NUM!	ACTA2,ACTB,ACTG1,ACTG2,ACTR2,ACTR3,AP1B1,AP1G1,AP1G2,AP1M1,AP1S1,AP2M1,AP3B1,AP3M1,APOD,APOE,APOL1,ARF6,ARPC1A,ARPC2,ARPC3,ARPC5,ARRB1,ARRB2,CDC42,CLTB,CLTCL1,CLU,DAB2,DNM1,EPN1,F2R,FGF10,FGF13,FGF2,FGF5,FGF7,HIP1R,IGF1,ITGB1,ITGB4,ITGB8,MET,MYO1E,NUMB,PDGFB,PDGFD,PIK3CB,PIK3CD,PIK3R3,PPP3CA,PPP3CC,RAB4B,RAB5C,RAC1,SERPINA1,SH3BP4,SH3KBP1,SNX9,STAM,SYNJ1,TFRC,VEGFA,VEGFC,VEGFD,WASL
ERK5 Signaling	4.51	0.431	0.73	AKT1,CREB3,CREB3L4,CREB5,ELK4,FOS,FOSL1,FOXO3,GAB1,HRAS,MAP3K2,MAP3K8,MAPK7,MEF2A,MEF2C,MEF2D,MYC,NRAS,PTPN11,RAP1A,RASD1,RPS6KA2,RPS6KA4,RPS6KA5,RPS6KB2,RRAS2,SGK1,YWHAE,YWHAG,YWHAH,YWHAZ
PTEN Signaling	4.46	0.373	-1.64	AKT1,BCL2,BCL2L11,BMPR1A,BMPR1B,BMPR2,CCND1,CDC42,CDKN1A,CHUK,CNKSR3,FGFR1,FOXO1,FOXO3,HRAS,IGF1R,IKBKE,ILK,INPP5D,INSR,ITGA4,ITGB1,KDR,MAGI1,MAGI3,MAST2,NFKB1,NGFR,NRAS,PDGFRB,PIK3CB,PIK3CD,PIK3R3,PTEN,PTK2,RAC1,RAC3,RAP1A,RASD1,RPS6KB2,RRAS2,SOS1,SYNJ1,TGFBR2,TGFBR3,TNFRSF11A,YWHAH
Pancreatic Adenocarcinoma Signaling	4.44	0.385	-0.577	AKT1,BCL2,BIRC5,BRCA2,CCND1,CCNE1,CDC42,CDK2,CDKN1A,CDKN2A,CDKN2B,CYP2E1,E2F1,E2F2,E2F7,E2F8,HBEGF,HMOX1,JAK3,MAPK9,MMP9,NAPEPLD,NFKB1,PA2G4,PIK3CB,PIK3CD,PIK3R3,PLD3,RAC1,RAD51,RALBP1,RALGDS,SMAD3,STAT3,SUV39H1,TFDP1,TGFB1,TGFB3,TGFBR2,VEGFA,VEGFC,VEGFD
Protein Ubiquitination Pathway	4.43	0.319	#NUM!	ANAPC1,ANAPC11,B2M,BRCA1,CDC20,CUL2,DNAJB2,DNAJB4,DNAJB6,DNAJB9,DNAJC10,DNAJC11,DNAJC14,DNAJC18,DNAJC27,DNAJC28,DNAJC3,DNAJC4,DNAJC9,ELOC,FBXW7,HLA-A,HLA-B,HLA-C,HLA-E,HLA-F,HSP90AA1,HSP90B1,HSPA13,HSPA1L,HSPA4L,HSPB6,HSPD1,HSPH1,NEDD4,NEDD4L,PAN2,PSMA1,PSMA2,PSMA6,PSMA7,PSMB3,PSMB4,PSMB5,PSMC1,PSMC3,PSMC4,PSMD1,PSMD11,PSMD12,PSMD13,PSMD14,PSMD2,PSMD3,PSMD6,SASS6,SKP2,SMO,SMURF2,THOP1,TRAP1,UBA1,…
RhoA Signaling	4.41	0.374	2.777	ABL2,ACTA2,ACTB,ACTG1,ACTG2,ACTR2,ACTR3,ANLN,ARHGAP12,ARHGEF12,ARPC1A,ARPC2,ARPC3,ARPC5,BAIAP2,CDC42EP1,CDC42EP2,CDC42EP3,CDC42EP4,CFL1,CFL2,DLC1,EZR,IGF1,IGF1R,LPAR2,LPAR3,LPAR6,MPRIP,MYL12A,MYL12B,MYL6,MYL9,NEDD4,NRP2,PFN1,PI4KA,PIP5K1A,PKN1,PPP1CB,PPP1R12A,PTK2,RHOA,ROCK1,ROCK2,RTKN
Role of CHK Proteins in Cell Cycle Checkpoint Control	4.4	0.456	-1.147	ATM,BRCA1,CDC25A,CDC25C,CDK1,CDK2,CDKN1A,CLSPN,E2F1,E2F2,E2F7,E2F8,HUS1,MRE11,PCNA,PLK1,PPM1L,PPP2CB,PPP2R1B,PPP2R2A,PPP2R3B,PTPA,RFC2,RFC3,RFC4,RFC5
NER Pathway	4.35	0.388	3.889	CCNH,CDK7,CHAF1A,CHAF1B,COPS3,COPS6,COPS8,DNA2,ERCC2,ERCC6,GPS1,GTF2H5,H3-3A/H3-3B,H4C8,MNAT1,NEDD8,PCNA,POLA1,POLA2,POLD1,POLE,POLE2,POLE3,POLE4,POLR2C,POLR2D,POLR2E,POLR2L,PRIM1,PRIM2,RAD23B,RFC2,RFC3,RFC4,RFC5,RPA2,RPA3,TOP2A,UBE2N,XPC
Glioblastoma Multiforme Signaling	4.15	0.345	-0.289	AKT1,CCND1,CCNE1,CDC42,CDK2,CDKN1A,CDKN2A,CTNNB1,E2F1,E2F2,E2F7,E2F8,FNBP1,FOXO1,FZD1,FZD3,FZD7,FZD9,HRAS,IGF1,IGF1R,IGF2,ITPR1,ITPR3,LEF1,MYC,NF2,NRAS,PDGFB,PDGFD,PDGFRB,PDIA3,PIK3CB,PIK3CD,PIK3R3,PLCB3,PLCD4,PLCE1,PLCG1,PLCH2,PTEN,RAC1,RAC3,RAP1A,RASD1,RHOA,RHOBTB1,RHOC,RHOJ,RHOU,RND2,RRAS2,SMO,SOS1,WNT2,WNT2B,WNT5B
Hereditary Breast Cancer Signaling	4.13	0.357	#NUM!	ACTB,AKT1,ATM,BARD1,BLM,BRCA1,BRCA2,CCNB1,CCND1,CDC25C,CDK1,CDKN1A,DPF1,E2F1,FAAP24,FANCA,FANCB,FANCD2,FANCG,FANCM,GADD45A,H2AX,HDAC4,HDAC6,HRAS,MLH1,MRE11,MSH6,NPM1,NRAS,PIK3CB,PIK3CD,PIK3R3,POLR2C,POLR2D,POLR2E,POLR2L,PTEN,RAD51,RAP1A,RASD1,RFC2,RFC3,RFC4,RFC5,RRAS2,SMARCA2,SMARCD1,TUBG1,XPC
HIPPO signaling	4.09	0.4	0.209	AJUBA,CD44,DLG2,DLG4,DLG5,FAT4,FRMD6,LATS1,LATS2,MST1,NF2,PPM1L,PPP1CB,PPP1R12A,PPP1R3C,PPP2CB,PPP2R1B,PPP2R2A,PPP2R3B,PTPA,RASSF1,SAV1,SCRIB,SKP2,SMAD1,SMAD3,TEAD4,TJP2,WWC1,WWTR1,YWHAE,YWHAG,YWHAH,YWHAZ
Germ Cell-Sertoli Cell Junction Signaling	3.96	0.339	#NUM!	A2M,ACTA2,ACTB,ACTG1,ACTG2,AKT1,CDC42,CFL1,CFL2,CTNNB1,EPN1,EPN2,FNBP1,GSN,HRAS,ILK,ITGB1,JUP,MAP2K3,MAP2K6,MAP3K12,MAP3K2,MAP3K8,MAPK9,MTMR2,NECTIN3,NRAS,PAK1,PAK3,PAK4,PIK3CB,PIK3CD,PIK3R3,PTK2,RAC1,RAC3,RAP1A,RASD1,RHOA,RHOBTB1,RHOC,RHOJ,RHOU,RND2,RRAS2,TGFB1,TGFB3,TGFBR2,TUBA1B,TUBA1C,TUBA4A,TUBB,TUBB4B,TUBB6,TUBG1,VCL,WASL,ZYX
Cell Cycle: G1/S Checkpoint Regulation	3.86	0.418	-1.877	ATM,CCND1,CCNE1,CCNE2,CDC25A,CDK2,CDKN1A,CDKN2A,CDKN2B,CDKN2C,CDKN2D,E2F1,E2F2,E2F7,E2F8,FOXO1,HDAC4,HDAC6,MYC,NRG1,PA2G4,RBL1,SKP2,SMAD3,SUV39H1,TFDP1,TGFB1,TGFB3
Glioma Invasiveness Signaling	3.8	0.405	1	CD44,CDC42,F2R,FNBP1,HMMR,HRAS,MMP2,MMP9,NRAS,PIK3CB,PIK3CD,PIK3R3,PLAU,PLAUR,PTK2,RAC1,RAC3,RAP1A,RASD1,RHOA,RHOBTB1,RHOC,RHOJ,RHOU,RND2,RRAS2,TIMP1,TIMP2,TIMP3,TIMP4
Colorectal Cancer Metastasis Signaling	3.76	0.312	-0.882	ADCY3,ADCY9,AKT1,APPL1,ARRB1,BIRC5,CCND1,CDC42,CTNNB1,FNBP1,FOS,FZD1,FZD3,FZD7,FZD9,GNB2,GNB3,GNB4,GNG10,GNG12,HRAS,IFNGR1,IL6,IL6R,JAK3,JUN,LEF1,LRP1,LRP6,MAPK9,MLH1,MMP1,MMP11,MMP14,MMP2,MMP24,MMP9,MSH6,MYC,NFKB1,NRAS,PIK3CB,PIK3CD,PIK3R3,PRKAG2,PRKAR1A,PRKAR1B,PRKAR2A,PTGER4,RAC1,RAC3,RALGDS,RAP1A,RASD1,RHOA,RHOBTB1,RHOC,RHOJ,RHOU,RND2,RRAS2,SMAD3,SMO,SOS1,STAT3,TCF4,TGFB1,TGFB3,TGFBR2,TLR1,TL…
D-myo-inositol (1,4,5,6)-Tetrakisphosphate Biosynthesis	3.73	0.348	0	ACP1,ACP5,ATP1A1,CDC25A,CDC25C,CILP,DUSP1,DUSP10,DUSP14,DUSP16,DUSP23,EPHX2,IGBP1,ITPK1,MTMR2,NOCT,NUDT1,NUDT14,NUDT4,PAWR,PDXP,PGAM5,PPFIA4,PPFIBP2,PPP1R12A,PPP1R12C,PPP3CA,PPP4C,PPP5C,PRUNE1,PTEN,PTPA,PTPN1,PTPN11,PTPN13,PTPN2,PTPN22,PTPRF,PTPRH,PTPRM,PTPRN,PXYLP1,RASA1,RNGTT,SOCS3,STYX,STYXL1,SYNJ1,TNS3
D-myo-inositol (3,4,5,6)-tetrakisphosphate Biosynthesis	3.73	0.348	0	ACP1,ACP5,ATP1A1,CDC25A,CDC25C,CILP,DUSP1,DUSP10,DUSP14,DUSP16,DUSP23,EPHX2,IGBP1,ITPK1,MTMR2,NOCT,NUDT1,NUDT14,NUDT4,PAWR,PDXP,PGAM5,PPFIA4,PPFIBP2,PPP1R12A,PPP1R12C,PPP3CA,PPP4C,PPP5C,PRUNE1,PTEN,PTPA,PTPN1,PTPN11,PTPN13,PTPN2,PTPN22,PTPRF,PTPRH,PTPRM,PTPRN,PXYLP1,RASA1,RNGTT,SOCS3,STYX,STYXL1,SYNJ1,TNS3
Remodeling of Epithelial Adherens Junctions	3.73	0.412	2.714	ACTA2,ACTB,ACTG1,ACTG2,ACTR2,ACTR3,ARF6,ARPC1A,ARPC2,ARPC3,ARPC5,CLIP1,CTNNB1,DNM1,HGF,MAPRE2,MET,NME1,RAB5C,TUBA1B,TUBA1C,TUBA4A,TUBB,TUBB4B,TUBB6,TUBG1,VCL,ZYX
D-myo-inositol-5-phosphate Metabolism	3.7	0.34	0	ACP1,ACP5,ATP1A1,CDC25A,CDC25C,CILP,DUSP1,DUSP10,DUSP14,DUSP16,DUSP23,EPHX2,IGBP1,ITPK1,MTMR2,NOCT,NUDT1,NUDT14,NUDT4,PAWR,PDXP,PGAM5,PLCB3,PLCD4,PLCE1,PLCG1,PPFIA4,PPFIBP2,PPP1R12A,PPP1R12C,PPP3CA,PPP4C,PPP5C,PRUNE1,PTEN,PTPA,PTPN1,PTPN11,PTPN13,PTPN2,PTPN22,PTPRF,PTPRH,PTPRM,PTPRN,PXYLP1,RASA1,RNGTT,SOCS3,STYX,STYXL1,SYNJ1,TNS3
FAT10 Cancer Signaling Pathway	3.67	0.457	-1.964	ACVR1,ACVR1B,ACVR2A,AKT1,BMPR2,CHUK,CTNNB1,CXCR4,IKBKE,IL6,MAD2L1,NFKB1,NGFR,PCNA,SMAD3,STAT3,TCF4,TGFB1,TGFB3,TGFBR2,TGFBR3
Cell Cycle Regulation by BTG Family Proteins	3.65	0.486	1.265	BTG1,BTG2,CCND1,CCNE1,CCNE2,CDK2,E2F1,E2F2,E2F7,E2F8,NOCT,PPM1L,PPP2CB,PPP2R1B,PPP2R2A,PPP2R3B,PRMT1,PTPA
BEX2 Signaling Pathway	3.6	0.392	0	AKT1,BBC3,BCL2,BEX2,CCND1,CDKN1A,CTNNB1,JUN,LDB1,LEF1,LGALS1,LMO2,MAPK9,MMP2,NFKB1,NGFR,PLXNC1,PPM1L,PPP2CB,PPP2R1B,PPP2R2A,PPP2R3B,PTEN,PTPA,SPP1,STAT3,SWAP70,TCF4,VEGFA,VEGFC,VEGFD
3-phosphoinositide Biosynthesis	3.57	0.333	0.272	ACP1,ACP5,ATP1A1,CDC25A,CDC25C,CILP,DUSP1,DUSP10,DUSP14,DUSP16,DUSP23,EPHX2,IGBP1,ITPK1,MTMR2,NOCT,NUDT1,NUDT14,NUDT4,PAWR,PDXP,PGAM5,PI4K2B,PI4KA,PIK3CB,PIK3CD,PIK3R3,PIP5K1A,PPFIA4,PPFIBP2,PPP1R12A,PPP1R12C,PPP3CA,PPP4C,PPP5C,PRUNE1,PTEN,PTPA,PTPN1,PTPN11,PTPN13,PTPN2,PTPN22,PTPRF,PTPRH,PTPRM,PTPRN,PXYLP1,RASA1,RNGTT,SOCS3,STYX,STYXL1,SYNJ1,TNS3
Actin Cytoskeleton Signaling	3.55	0.317	2.626	ACTA2,ACTB,ACTG1,ACTG2,ACTR2,ACTR3,ARHGEF12,ARPC1A,ARPC2,ARPC3,ARPC5,BAIAP2,CDC42,CFL1,CFL2,CYFIP1,CYFIP2,DIAPH1,DIAPH3,EZR,F2R,FGD1,FGF10,FGF13,FGF2,FGF5,FGF7,FLNA,GNG12,GSN,HRAS,IQGAP3,ITGA4,ITGB1,MPRIP,MYL12A,MYL12B,MYL6,MYL9,NRAS,PAK1,PAK3,PAK4,PDGFB,PDGFD,PFN1,PIK3CB,PIK3CD,PIK3R3,PIP5K1A,PPP1CB,PPP1R12A,PTK2,RAC1,RAC3,RAP1A,RASD1,RHOA,ROCK1,ROCK2,RRAS2,SLC9A1,SOS1,SSH2,TIAM1,TLN1,TMSB10/TMS…
IGF-1 Signaling	3.52	0.365	0.784	AKT1,CCN1,CCN2,CCN3,FOS,FOXO1,FOXO3,GRB10,HRAS,IGF1,IGF1R,IGFBP5,JUN,NEDD4,NRAS,PIK3CB,PIK3CD,PIK3R3,PRKAG2,PRKAR1A,PRKAR1B,PRKAR2A,PTK2,PTPN11,RAP1A,RASA1,RASD1,RPS6KB2,RRAS2,SOCS3,SOCS7,SOS1,SRF,STAT3,YWHAE,YWHAG,YWHAH,YWHAZ
Osteoarthritis Pathway	3.51	0.318	-0.896	ACVRL1,ADAMTS4,ANKH,ANXA2,BMP2,BMPR1A,BMPR2,CASP7,CCN4,CEBPB,CHUK,CREB3,CREB3L4,CREB5,CTNNB1,CXCL8,DCN,DKK1,EPAS1,FGF2,FGFR1,FOXO3,FZD1,FZD3,FZD7,FZD9,GREM1,H19,HDAC4,HES1,HTRA1,IL1B,ITGA4,ITGB1,LEF1,LRP1,MATN3,MEF2C,MMP1,MMP9,MYBBP1A,NAMPT,NFKB1,PPARGC1A,PRG4,PRKAB1,PRKAG2,PTCH1,PTHLH,RAC1,RARRES2,SDC4,SLC39A8,SMAD1,SMAD3,SMO,SOX9,SPP1,TCF4,TGFB1,TGFBR2,TIMP3,TLR2,VEGFA,VEGFC,VEGFD,ZNF875
Estrogen Receptor Signaling	3.5	0.296	0	ADCY3,ADCY9,AGT,AKT1,ATP5F1C,ATP5PB,BCL2,CACNA1A,CAV1,CCNC,CCND1,CDK8,CDKN1A,CFL1,CFL2,CREB3,CREB3L4,CREB5,CYC1,DDX5,DLG4,EIF2B3,EIF4EBP1,FOS,FOXO1,FOXO3,GNA11,GNAL,GNB3,GPER1,HES1,HRAS,HSP90AA1,HSP90B1,IGF1,IGF1R,IGF2,JAK3,JUN,LEPR,MCU,MDK,MED10,MED16,MMP1,MMP11,MMP14,MMP2,MMP24,MMP9,MPRIP,MYC,MYL12A,MYL12B,MYL6,MYL9,NCOA1,NFKB1,NR3C1,NRAS,PAK1,PCNA,PDIA3,PIK3CB,PIK3CD,PIK3R3,PLCB3,PLCD4,PLCE1,P…
3-phosphoinositide Degradation	3.49	0.335	-0.14	ACP1,ACP5,ATP1A1,CDC25A,CDC25C,CILP,DUSP1,DUSP10,DUSP14,DUSP16,DUSP23,EPHX2,IGBP1,INPP4A,INPP5D,ITPK1,MTMR1,MTMR2,NOCT,NUDT1,NUDT14,NUDT4,PAWR,PDXP,PGAM5,PPFIA4,PPFIBP2,PPP1R12A,PPP1R12C,PPP3CA,PPP4C,PPP5C,PRUNE1,PTEN,PTPA,PTPN1,PTPN11,PTPN13,PTPN2,PTPN22,PTPRF,PTPRH,PTPRM,PTPRN,PXYLP1,RASA1,RNGTT,SOCS3,STYX,STYXL1,SYNJ1,TNS3
Prostate Cancer Signaling	3.42	0.374	#NUM!	AKT1,BCL2,CCND1,CCNE1,CCNE2,CDK2,CDKN1A,CHUK,CREB3,CREB3L4,CREB5,CTNNB1,E2F1,FOXO1,GSTP1,HRAS,HSP90AA1,HSP90B1,LEF1,NFKB1,NFKBIE,NRAS,PA2G4,PIK3CB,PIK3CD,PIK3R3,PTEN,RAP1A,RASD1,RRAS2,SOS1,SRD5A1,SUV39H1,TFDP1
Tight Junction Signaling	3.35	0.327	#NUM!	ACTA2,ACTB,ACTG1,ACTG2,AKT1,CASK,CDC42,CLDN1,CLDN11,CLDN12,CLDN15,CLDN23,CLDN4,CNKSR3,CSTF2,CTNNB1,FOS,GPAA1,IGSF5,JAM2,JUN,MPDZ,MPP5,MYL6,MYL9,NECTIN3,NFKB1,NGFR,NSF,PPM1L,PPP2CB,PPP2R1B,PPP2R2A,PPP2R3B,PRKAG2,PRKAR1A,PRKAR1B,PRKAR2A,PTEN,PTPA,RAB13,RAC1,RHOA,STX16,STX4,TGFB1,TGFB3,TGFBR2,TIAM1,TJP2,VAMP2,VAMP3,VASP,VCL,VTI1A
Mismatch Repair in Eukaryotes	3.34	0.625	#NUM!	EXO1,FEN1,MLH1,MSH6,PCNA,POLD1,RFC2,RFC3,RFC4,RFC5
Ovarian Cancer Signaling	3.3	0.338	0.655	AKT1,ARRB1,BCL2,BRCA1,BRCA2,CCND1,CD44,CDKN2A,CTNNB1,E2F1,EDNRA,FZD1,FZD3,FZD7,FZD9,HRAS,LEF1,MLH1,MMP2,MMP9,MSH6,NRAS,PA2G4,PIK3CB,PIK3CD,PIK3R3,PRKAG2,PRKAR1A,PRKAR1B,PRKAR2A,PTEN,PTGS1,RAD51,RAP1A,RASD1,RPS6KB2,RRAS2,SMO,SUV39H1,TCF4,TFDP1,VEGFA,VEGFC,VEGFD,WNT2,WNT2B,WNT5B
tRNA Charging	3.29	0.462	4.243	CARS1,CARS2,DARS2,EPRS1,FARSA,FARSB,GARS1,IARS1,KARS1,LARS2,MARS1,MARS2,RARS1,SARS1,TARS1,VARS1,WARS1,YARS1
GADD45 Signaling	3.23	0.579	#NUM!	ATM,BRCA1,CCNB1,CCND1,CCNE1,CCNE2,CDK1,CDK2,CDKN1A,GADD45A,PCNA
NRF2-mediated Oxidative Stress Response	3.21	0.317	1.029	ABCC4,ACTA2,ACTB,ACTG1,ACTG2,AKT1,CBR1,CCT7,CLPP,DNAJB2,DNAJB4,DNAJB6,DNAJB9,DNAJC10,DNAJC11,DNAJC14,DNAJC18,DNAJC3,DNAJC4,DNAJC9,EIF2AK3,ENC1,EPHX1,ERP29,FOS,FOSL1,FTH1,GCLM,GSTA4,GSTP1,HMOX1,HRAS,JUN,JUNB,JUND,MAF,MAFF,MAFK,MAP2K3,MAP2K6,MAPK7,MAPK9,MGST2,NFE2L2,NQO1,NRAS,PIK3CB,PIK3CD,PIK3R3,PPIB,PRDX1,RAP1A,RASD1,RRAS2,SOD3,STIP1,TXN,TXNRD1,USP14,VCP
Caveolar-mediated Endocytosis Signaling	3.13	0.384	#NUM!	ACTA2,ACTB,ACTG1,ACTG2,B2M,CAV1,CAVIN1,DYRK3,FLNA,FLNC,FLOT1,HLA-A,HLA-B,HLA-C,HLA-E,HLA-F,INSR,ITGA10,ITGA4,ITGA7,ITGAE,ITGB1,ITGB4,ITGB8,ITSN1,MAP3K2,PTPN1,RAB5C
Superpathway of Inositol Phosphate Compounds	3.12	0.313	0.128	ACP1,ACP5,ATP1A1,CDC25A,CDC25C,CILP,DUSP1,DUSP10,DUSP14,DUSP16,DUSP23,EPHX2,IGBP1,INPP5A,INPP5D,ITPK1,ITPKB,MTMR2,NOCT,NUDT1,NUDT14,NUDT4,PAWR,PDXP,PGAM5,PI4K2B,PI4KA,PIK3CB,PIK3CD,PIK3R3,PIP5K1A,PLCB3,PLCD4,PLCE1,PLCG1,PPFIA4,PPFIBP2,PPP1R12A,PPP1R12C,PPP3CA,PPP4C,PPP5C,PRUNE1,PTEN,PTPA,PTPN1,PTPN11,PTPN13,PTPN2,PTPN22,PTPRF,PTPRH,PTPRM,PTPRN,PXYLP1,RASA1,RNGTT,SOCS3,STYX,STYXL1,SYNJ1,TNS3
Semaphorin Signaling in Neurons	3.06	0.4	#NUM!	ARHGEF12,CDC42,CFL1,CFL2,CRMP1,FNBP1,ITGB1,MET,PAK1,PAK3,PAK4,PLXNB1,PTK2,RAC1,RAC3,RHOA,RHOBTB1,RHOC,RHOJ,RHOU,RND2,ROCK1,ROCK2,SEMA3A
Factors Promoting Cardiogenesis in Vertebrates	3.03	0.327	-1.605	ACVR1,ACVR1B,ACVR2A,BMP1,BMP2,BMP4,BMP6,BMPR1A,BMPR1B,BMPR2,CAMK2B,CAMK2G,CCND1,CREB3,CREB3L4,CREB5,CTNNB1,DKK1,FZD1,FZD3,FZD7,FZD9,LEF1,LRP1,LRP6,MAPK9,MEF2C,MYC,MYOCD,NPPB,PDIA3,PLCB3,PLCD4,PLCE1,PLCG1,PLCH2,RHOA,ROCK1,ROCK2,SMAD1,SMO,TCF4,TGFB1,TGFB3,TGFBR2,TGFBR3,WNT2,WNT2B,WNT5B
Small Cell Lung Cancer Signaling	2.97	0.38	1.5	AKT1,BCL2,CCND1,CCNE1,CCNE2,CDK2,CDKN2B,CHUK,CYCS,E2F1,FHIT,IKBKE,MYC,NFKB1,NFKBIE,PA2G4,PIK3CB,PIK3CD,PIK3R3,PTEN,PTK2,RARB,SKP2,SUV39H1,TFDP1,TRAF1,TRAF2
TGF-β Signaling	2.94	0.354	-1.134	ACVR1,ACVR1B,ACVR2A,BCL2,BMP2,BMP4,BMPR1A,BMPR1B,BMPR2,CDC42,FOS,HRAS,INHBA,INHBB,JUN,MAP2K3,MAP2K6,MAPK9,NRAS,PITX2,PMEPA1,RAP1A,RASD1,RRAS2,SERPINE1,SMAD1,SMAD3,SMURF2,SOS1,TGFB1,TGFB3,TGFBR2,TGIF1,ZNF423
Ephrin B Signaling	2.86	0.375	-0.447	ACP1,CAP1,CDC42,CFL1,CFL2,CTNNB1,CXCL12,CXCR4,EFNB1,EPHB4,GNA11,GNAL,GNB2,GNB3,GNB4,GNG10,GNG12,HRAS,ITSN1,KALRN,PAK1,PTK2,RAC1,RAC3,RHOA,ROCK1,ROCK2
ATM Signaling	2.85	0.351	0.18	ATM,BLM,BRCA1,CCNB1,CCNB2,CDC25A,CDC25C,CDK1,CDK2,CDKN1A,CREB3,CREB3L4,CREB5,FANCD2,GADD45A,H2AX,JUN,MAPK9,MDM4,MRE11,PPM1D,PPM1L,PPP2CB,PPP2R1B,PPP2R2A,PPP2R3B,PTPA,RAD51,SMC1A,SUV39H1,TDP1,TOPBP1,TRIM28,ZEB1
PI3K Signaling in B Lymphocytes	2.82	0.326	0.632	AKT1,ATF3,ATF5,ATF6B,ATF7,BCL10,CALM1 (includes others),CAMK2B,CAMK2G,CARD10,CD81,CHUK,FOS,FOXO3,HRAS,IKBKE,IL4R,INPP5D,ITPR1,ITPR3,JUN,MALT1,NFAT5,NFATC2,NFATC4,NFKB1,NFKBIE,NRAS,PDIA3,PIK3CB,PIK3CD,PLCB3,PLCD4,PLCE1,PLCG1,PLCH2,PLEKHA2,PLEKHA4,PPP3CA,PPP3CC,PTEN,RAC1,RAP1A,RASD1,RRAS2
Rac Signaling	2.82	0.339	2.333	ACTR2,ACTR3,ANK1,ARPC1A,ARPC2,ARPC3,ARPC5,BAIAP2,CD44,CDC42,CFL1,CFL2,CYFIP1,CYFIP2,ELK4,HRAS,IQGAP3,ITGA4,ITGB1,JUN,NFKB1,NRAS,PAK1,PAK3,PAK4,PI4KA,PIK3CB,PIK3CD,PIK3R3,PIP5K1A,PTK2,RAC1,RAP1A,RASD1,RHOA,RRAS2,SH3RF1,TIAM1
Inhibition of Matrix Metalloproteases	2.8	0.436	0	A2M,ADAM17,HSPG2,LRP1,MMP1,MMP11,MMP14,MMP2,MMP24,MMP9,RECK,SDC2,TFPI2,TIMP1,TIMP2,TIMP3,TIMP4
Regulation of the Epithelial-Mesenchymal Transition Pathway	2.79	0.307	#NUM!	ADAM17,AKT1,BCL9,CTNNB1,DVL2,EGR1,ETS1,FGF10,FGF13,FGF2,FGF5,FGF7,FGFR1,FZD1,FZD3,FZD7,FZD9,GAB1,HGF,HRAS,ID2,JAG2,JAK3,LEF1,LOX,MAP2K3,MAP2K6,MET,MMP2,MMP9,NFKB1,NOTCH4,NRAS,PDGFD,PDGFRB,PIK3CB,PIK3CD,PIK3R3,PTPN11,PYGO1,PYGO2,RAP1A,RASD1,RHOA,RRAS2,SMAD3,SMO,SNAI1,SOS1,STAT3,TCF4,TGFB1,TGFB3,TGFBR2,TWIST2,WNT2,WNT2B,WNT5B,ZEB1
Renal Cell Carcinoma Signaling	2.77	0.362	0.655	AKT1,CDC42,CUL2,ELOC,ETS1,FH,FOS,GAB1,HGF,HRAS,JUN,MET,NRAS,PAK1,PAK3,PAK4,PDGFB,PIK3CB,PIK3CD,PIK3R3,PTPN11,RAC1,RAP1A,RASD1,RRAS2,SOS1,TGFB1,VEGFA,VHL
Cardiac Hypertrophy Signaling	2.74	0.296	0.896	ADCY3,ADCY9,ADRA1B,ADRA1D,AKT1,CACNA1A,CALM1 (includes others),CDC42,EIF2B3,FNBP1,GNA11,GNAL,GNB2,GNB3,GNB4,GNG10,GNG12,HRAS,IGF1,IGF1R,IL6,IL6R,JUN,MAP2K3,MAP2K6,MAP3K12,MAP3K2,MAP3K8,MAPK9,MEF2A,MEF2C,MEF2D,MYL12A,MYL12B,MYL6,MYL9,NFATC4,NRAS,PDIA3,PIK3CB,PIK3CD,PIK3R3,PLCB3,PLCD4,PLCE1,PLCG1,PLCH2,PPP3CA,PPP3CC,PRKAG2,PRKAR1A,PRKAR1B,PRKAR2A,RAC1,RAC3,RAP1A,RASD1,RHOA,RHOBTB1,RHOC,RHOJ,RHOU,RN…
Role of Macrophages, Fibroblasts and Endothelial Cells in Rheumatoid Arthritis	2.74	0.285	#NUM!	ADAMTS4,AKT1,CALM1 (includes others),CAMK2B,CAMK2G,CCL2,CCND1,CEBPB,CEBPG,CHUK,CREB3,CREB3L4,CREB5,CTNNB1,CXCL12,CXCL8,DKK1,F2RL1,FGF2,FOS,FZD1,FZD3,FZD7,FZD9,HRAS,IKBKE,IL17RC,IL1B,IL1RN,IL33,IL6,IL6R,IRAK2,IRAK3,IRAK4,JUN,LEF1,LRP1,LRP6,MAP2K3,MAP2K6,MAPK9,MMP1,MYC,NFAT5,NFATC2,NFATC4,NFKB1,NFKBIE,NGFR,NRAS,PDGFB,PDGFD,PDIA3,PIK3CB,PIK3CD,PIK3R3,PLCB3,PLCD4,PLCE1,PLCG1,PLCH2,PPP3CA,PPP3CC,RAC1,…
ERK/MAPK Signaling	2.73	0.306	0.135	CREB3,CREB3L4,CREB5,DUSP1,DUSP4,DUSP6,EIF4EBP1,ELF1,ELF2,ELF4,ETS1,FOS,H3-3A/H3-3B,HRAS,ITGA4,ITGB1,JMJD7-PLA2G4B,KSR1,MYC,NRAS,PAK1,PAK3,PAK4,PIK3CB,PIK3CD,PIK3R3,PLA2G4C,PLA2G6,PLCG1,PPM1L,PPP1CB,PPP1R12A,PPP1R3C,PPP2CB,PPP2R1B,PPP2R2A,PPP2R3B,PRKAG2,PRKAR1A,PRKAR1B,PRKAR2A,PTK2,PTPA,RAC1,RAC3,RAP1A,RAPGEF3,RAPGEF4,RASD1,RPS6KA4,RPS6KA5,RRAS2,SOS1,SRF,STAT3,TLN1,YWHAG,YWHAH,YWHAZ
Role of Tissue Factor in Cancer	2.71	0.333	#NUM!	AKT1,ARRB1,ARRB2,CCN1,CCN2,CDC42,CFL1,CFL2,CXCL1,CXCL8,EGR1,F10,F2RL1,FGF5,GNA11,HBEGF,HRAS,IL1B,ITGB1,MMP1,NRAS,PAK1,PDIA6,PDXP,PIK3CB,PIK3CD,PIK3R3,PLAUR,PTEN,PTPN11,RAC1,RAP1A,RASD1,RPS6KA2,RPS6KA4,RPS6KA5,RRAS2,VEGFA,VEGFC
FAK Signaling	2.71	0.347	#NUM!	ACTA2,ACTB,ACTG1,ACTG2,AKT1,ARHGAP26,ASAP1,CAPN1,CAPN3,CAPN5,CAPNS1,GIT2,HMMR,HRAS,ITGA4,ITGB1,NRAS,PAK1,PAK3,PAK4,PIK3CB,PIK3CD,PIK3R3,PLCG1,PTEN,PTK2,RAC1,RAP1A,RASD1,RRAS2,SOS1,TLN1,VCL
Glioma Signaling	2.68	0.336	-0.655	AKT1,CALM1 (includes others),CAMK1G,CAMK2B,CAMK2G,CCND1,CDKN1A,CDKN2A,CDKN2B,CDKN2C,CDKN2D,E2F1,E2F2,E2F7,E2F8,HRAS,IDH2,IGF1,IGF1R,IGF2,NRAS,PA2G4,PDGFB,PDGFD,PDGFRB,PIK3CB,PIK3CD,PIK3R3,PLCG1,PTEN,RAP1A,RASD1,RBL1,RRAS2,SOS1,SUV39H1,TFDP1
Phenylethylamine Degradation I	2.67	1	-1	ALDH2,ALDH3A2,AOC2,AOC3
PCP pathway	2.67	0.383	-0.218	CELSR1,CTHRC1,DVL2,EFNB1,FZD1,FZD3,FZD7,FZD9,JUN,JUNB,JUND,LGR4,MAPK9,NDP,PFN1,RAC1,RHOA,ROCK1,ROCK2,SMO,WNT2,WNT2B,WNT5B
Sumoylation Pathway	2.65	0.34	-2.041	ARHGDIA,CDC42,DNMT3A,ETS1,FAS,FNBP1,FOS,ISG20,JUN,MAPK9,NFKB1,NR3C1,PCNA,RAC1,RAC3,RAN,RANGAP1,RCC1,RFC2,RFC3,RFC4,RFC5,RHOA,RHOBTB1,RHOC,RHOJ,RHOU,RND2,SAE1,SENP3,SENP7,SP100,SUMO3,ZEB1,ZNF217
PI3K/AKT Signaling	2.64	0.309	2.846	AKT1,BCL2,CCND1,CDC37,CDKN1A,CHUK,CTNNB1,EIF4EBP1,FOXO1,FOXO3,GAB1,GAB2,GDF15,GYS1,HRAS,HSP90AA1,HSP90B1,IFNAR1,IKBKE,IL11RA,IL17RC,IL27RA,IL4R,IL6R,IL7R,ILK,INPP5D,ITGA4,ITGB1,JAK3,MAP3K8,NFKB1,NFKBIE,NRAS,PIK3CB,PIK3CD,PIK3R3,PPM1L,PPP2CB,PPP2R1B,PPP2R2A,PPP2R3B,PTEN,PTPA,RAP1A,RASD1,RPS6KB2,RRAS2,SOS1,SYNJ1,YWHAE,YWHAG,YWHAH,YWHAZ
HGF Signaling	2.6	0.333	0.707	AKT1,CCND1,CDC42,CDK2,CDKN1A,CDKN2A,ELF1,ELF2,ELF4,ETS1,FOS,GAB1,HGF,HRAS,IL6,ITGA4,ITGB1,JUN,MAP3K12,MAP3K2,MAP3K8,MAPK9,MET,NRAS,PAK1,PIK3CB,PIK3CD,PIK3R3,PLCG1,PTK2,PTPN11,RAC1,RAP1A,RASD1,RRAS2,SOS1,STAT3
Ephrin A Signaling	2.6	0.404	#NUM!	CDC42,CFL1,CFL2,EFNA1,EFNA3,EFNA4,EFNA5,EPHA7,NGFR,PAK1,PIK3CB,PIK3CD,PIK3R3,PTK2,PTPN11,RAC1,RHOA,ROCK1,ROCK2
DNA damage-induced 14-3-3σ Signaling	2.56	0.526	#NUM!	AKT1,ATM,BRCA1,CCNB1,CCNB2,CCNE1,CCNE2,CDK1,CDK2,HUS1
Pyrimidine Deoxyribonucleotides De Novo Biosynthesis I	2.54	0.5	1.508	AK5,AK9,DTYMK,NME1,NME2,NME3,NME4,RRM1,RRM2,RRM2B,TYMS
STAT3 Pathway	2.5	0.319	-1.151	BCL2,BMP6,BMPR1A,BMPR1B,BMPR2,CDC25A,CDKN1A,FGF2,FGFR1,HGF,HRAS,IFNAR1,IGF1,IGF1R,IL11RA,IL17RC,IL1B,IL27RA,IL4R,IL6R,IL7R,INSR,KDR,MAP3K12,MAPK9,MYC,NGFR,NRAS,PDGFB,PDGFRB,PTPN2,RAC1,RAP1A,RASD1,RRAS2,SOCS3,SOCS7,STAT3,TGFB1,TGFBR2,TGFBR3,TNFRSF11A,VEGFA
p53 Signaling	2.46	0.337	-2.353	AKT1,ATM,BBC3,BCL2,BIRC5,BRCA1,CCND1,CCNK,CDK2,CDKN1A,CDKN2A,COQ8A,CTNNB1,DRAM1,E2F1,FAS,GADD45A,JMY,JUN,MDM4,PCNA,PIDD1,PIK3CB,PIK3CD,PIK3R3,PLAGL1,PRKDC,PTEN,RRM2B,THBS1,TNFRSF10A,TOPBP1,TP53INP1
Phagosome Maturation	2.46	0.311	#NUM!	ATP6V0A1,ATP6V0A2,ATP6V0E2,ATP6V1C2,ATP6V1D,B2M,CTSA,CTSB,CTSC,CTSD,CTSF,CTSK,CTSL,CTSO,CTSS,DYNC1H1,DYNC1I1,DYNC1LI1,DYNLL1,DYNLRB1,DYNLT1,GPAA1,HLA-A,HLA-B,HLA-C,HLA-E,HLA-F,LAMP1,LAMP2,NSF,PRDX1,RAB5C,RILP,STX16,TUBA1B,TUBA1C,TUBA4A,TUBB,TUBB4B,TUBB6,TUBD1,TUBG1,VAMP2,VAMP3,VPS11,VPS37B,VTI1A
DNA Double-Strand Break Repair by Homologous Recombination	2.42	0.571	#NUM!	ATM,BRCA1,BRCA2,GEN1,MRE11,POLA1,RAD51,RAD52
Role of IL-17F in Allergic Inflammatory Airway Diseases	2.39	0.405	2.138	CCL2,CREB3,CREB3L4,CREB5,CXCL1,CXCL5,CXCL6,CXCL8,IGF1,IL11,IL17RC,IL1B,IL6,NFKB1,RPS6KA2,RPS6KA4,RPS6KA5
Sonic Hedgehog Signaling	2.39	0.448	-1.265	ARRB2,CCNB1,CDK1,DYRK1A,HHIP,PRKAG2,PRKAR1A,PRKAR1B,PRKAR2A,PTCH1,SMO,SUFU,ZNF875
Chronic Myeloid Leukemia Signaling	2.36	0.33	#NUM!	AKT1,CCND1,CDKN1A,CDKN2A,CHUK,E2F1,E2F2,E2F7,E2F8,GAB2,HDAC4,HDAC6,HRAS,IKBKE,MECOM,MYC,NFKB1,NRAS,PA2G4,PIK3CB,PIK3CD,PIK3R3,PTPN11,RAP1A,RASD1,RBL1,RRAS2,SMAD3,SOS1,SUV39H1,TFDP1,TGFB1,TGFB3,TGFBR2
Gα12/13 Signaling	2.33	0.315	0.48	AKT1,CDC42,CDH13,CDH20,CDH23,CDH24,CDH4,CDH6,CHUK,CTNNB1,F2R,F2RL1,HRAS,IKBKE,JUN,LPAR2,LPAR3,LPAR6,MAPK7,MAPK9,MEF2A,MEF2C,MEF2D,MYL12A,MYL12B,MYL6,MYL9,NFKB1,NFKBIE,NRAS,PIK3CB,PIK3CD,PIK3R3,PTK2,RAP1A,RASA1,RASD1,RHOA,ROCK1,ROCK2,RRAS2
Adipogenesis pathway	2.32	0.313	#NUM!	AKT1,ARNTL,BMP2,BMP4,BMPR1A,BMPR2,BSCL2,CCNH,CDK7,CEBPB,CLOCK,CTNNB1,EGR2,ERCC2,EZH2,FBXW7,FGF2,FGFR1,FOXO1,FZD1,FZD3,FZD7,FZD9,GTF2H5,HDAC4,HDAC6,KLF5,MNAT1,NFATC4,NOCT,RBBP4,RBBP7,RBP1,SAP30L,SMAD1,SMAD3,SMO,SOX9,TGFB1,TXNIP,XBP1,ZNF423
Sertoli Cell-Sertoli Cell Junction Signaling	2.3	0.297	#NUM!	A2M,ACTA2,ACTB,ACTG1,ACTG2,AKT1,CDC42,CLDN1,CLDN11,CLDN12,CLDN15,CLDN23,CLDN4,CTNNB1,EPN1,EPN2,GUCY1A1,GUCY1B1,HRAS,IGSF5,ILK,ITGA4,ITGB1,JAM2,JUN,JUP,MAP2K3,MAP3K12,MAP3K2,MAP3K8,MAPK9,MTMR2,NECTIN3,NRAS,PRKAG2,PRKAR1A,PRKAR1B,PRKAR2A,PRKG2,PTEN,RAC1,RAP1A,RASD1,RRAS2,TGFB3,TGFBR3,TJP2,TUBA1B,TUBA1C,TUBA4A,TUBB,TUBB4B,TUBB6,TUBG1,VCL
Gαq Signaling	2.27	0.304	-0.16	ADRA1B,ADRA1D,AKT1,CALM1 (includes others),CDC42,CHRM3,CHUK,FNBP1,GNA11,GNB2,GNB3,GNB4,GNG10,GNG12,GYS1,HMOX1,HRH1,HTR2A,IKBKE,ITPR1,ITPR3,NAPEPLD,NFATC2,NFATC4,NFKB1,NFKBIE,PIK3CB,PIK3CD,PIK3R3,PLCB3,PLCG1,PLD3,PPP3CA,PPP3CC,RAC1,RAC3,RGS16,RGS2,RGS4,RGS7,RHOA,RHOBTB1,RHOC,RHOJ,RHOU,RND2,ROCK1,ROCK2
Cellular Effects of Sildenafil (Viagra)	2.26	0.313	#NUM!	ACTA2,ACTB,ACTG1,ACTG2,ADCY3,ADCY9,CACNA1A,CACNG7,CALM1 (includes others),GPR37,GUCY1A1,GUCY1B1,ITPR1,ITPR3,KCNN3,KCNN4,MPRIP,MYL12A,MYL12B,MYL6,MYL9,PABPC4,PDE1A,PDE4A,PDE4B,PDE4D,PDE5A,PDIA3,PLCB3,PLCD4,PLCE1,PLCG1,PLCH2,PPP1CB,PPP1R12A,PRKAG2,PRKAR1A,PRKAR1B,PRKAR2A,PRKG2,SLC4A11
Bladder Cancer Signaling	2.25	0.33	0.577	CCND1,CDKN1A,CDKN2A,CXCL8,DAPK1,E2F1,FGF10,FGF13,FGF2,FGF5,FGF7,HRAS,MMP1,MMP11,MMP14,MMP2,MMP24,MMP9,MYC,NRAS,PA2G4,RAP1A,RASD1,RASSF1,RPS6KA5,RRAS2,SUV39H1,TFDP1,THBS1,VEGFA,VEGFC,VEGFD
Salvage Pathways of Pyrimidine Ribonucleotides	2.25	0.33	1.414	ACVR2A,AK5,AK9,APOBEC3B,APOBEC3G,CDK1,CDK2,CDK7,CDK8,DAPK1,DYRK1A,GRK6,HIPK1,MAP2K3,MAP2K6,MAP3K8,MAPK6,MAPK7,MAPK9,NEK2,NME1,NME2,NME3,NME4,PAK1,PAK3,PKN1,PLK1,PYCR3,SGK1,TTK,UCK2
AMPK Signaling	2.24	0.29	0.302	ACACA,ACACB,ACTB,ADRA1B,ADRA1D,AK2,AK5,AK9,AKT1,AKT1S1,CCNA2,CCND1,CDKN1A,CHRM2,CHRM3,CHRNA1,CHRNB1,CPT1A,CREB3,CREB3L4,CREB5,DPF1,EEF2K,EIF4EBP1,FASN,FOXO1,FOXO3,GYS1,HMGCR,INSR,LIPE,MAP2K3,ORAI1,PCK2,PFKFB2,PFKP,PHLPP2,PIK3CB,PIK3CD,PIK3R3,PPARGC1A,PPM1D,PPM1G,PPM1L,PPP2CB,PPP2R1B,PPP2R2A,PPP2R3B,PRKAB1,PRKAG2,PRKAR1A,PRKAR1B,PRKAR2A,PTPA,RAB3A,RAB8A,RAB9B,RPTOR,SMARCA2,SMARCD1,TBC1D1,ULK1
Sirtuin Signaling Pathway	2.24	0.278	-1.692	ABCA1,ACLY,AKT1,APP,ARNTL,ATG16L1,ATG16L2,ATG4D,ATP5F1C,ATP5PB,BCL2L11,BPGM,CLOCK,CPT1A,CXCL8,CYC1,DUSP6,E2F1,EPAS1,FOXO1,FOXO3,GABARAPL1,GABPA,GABPB2,GADD45A,GLS,GOT2,H1-2,H3-3A/H3-3B,IDH2,JUN,LDHA,MAP1LC3C,MAPK6,MAPK7,MYC,NAMPT,NDRG1,NDUFA2,NDUFA7,NDUFAB1,NDUFB3,NDUFV2,NEDD4,NFE2L2,NFKB1,NQO1,NR1H3,PAM16,PCK2,PGAM1,POLR1C,POLR1E,PPARGC1A,PPID,PPIF,PRKDC,RARB,RPTOR,SOD3,STAT3,SUV39H1,TIMM17A,TIM…
Agrin Interactions at Neuromuscular Junction	2.21	0.342	1.46	ACTA2,ACTB,ACTG1,ACTG2,AGRN,CDC42,CHRNA1,GABPA,HRAS,ITGA4,ITGB1,JUN,LAMA2,LAMB1,MAPK9,NRAS,NRG1,NRG2,PAK1,PAK3,PAK4,PTK2,RAC1,RAC3,RAP1A,RASD1,RRAS2
T Cell Exhaustion Signaling Pathway	2.2	0.297	-1.947	ACVR1,ACVR1B,ACVR2A,AKT1,BMPR2,CD274,CTLA4,FOS,FOXO1,HAVCR2,HLA-A,HLA-B,HLA-C,HLA-DMA,HLA-DMB,HLA-E,HLA-F,HRAS,IFNAR1,IFNAR2,IL6,IL6R,JAK3,JUN,KDR,MAPK9,NFAT5,NFATC2,NFATC4,NRAS,PDCD1LG2,PIK3CB,PIK3CD,PIK3R3,PLCG1,PPM1L,PPP2CB,PPP2R1B,PPP2R2A,PPP2R3B,PTPA,PTPN11,RAP1A,RASD1,RRAS2,SMAD3,STAT3,TGFB1,TGFBR2,TGFBR3,TNFRSF14,VEGFA
Fcγ Receptor-mediated Phagocytosis in Macrophages and Monocytes	2.2	0.33	1.976	ACTA2,ACTB,ACTG1,ACTG2,ACTR2,ACTR3,AKT1,ARF6,ARPC1A,ARPC2,ARPC3,ARPC5,CDC42,EZR,GAB2,HMOX1,INPP5D,NAPEPLD,PAK1,PIK3R3,PIP5K1A,PLA2G6,PLCG1,PLD3,PTEN,RAC1,RAC3,RPS6KB2,TLN1,VAMP3,VASP
Pyridoxal 5'-phosphate Salvage Pathway	2.16	0.354	0.626	ACVR2A,CDK1,CDK2,CDK7,CDK8,DAPK1,DYRK1A,GRK6,HIPK1,MAP2K3,MAP2K6,MAP3K8,MAPK6,MAPK7,MAPK9,NEK2,PAK1,PAK3,PDXK,PKN1,PLK1,SGK1,TTK
Role of Osteoblasts, Osteoclasts and Chondrocytes in Rheumatoid Arthritis	2.15	0.286	#NUM!	ACP5,ADAM17,ADAMTS4,AKT1,BCL2,BMP1,BMP2,BMP4,BMP6,BMPR1A,BMPR2,CALM1 (includes others),CHUK,CTNNB1,CTSK,DKK1,FOS,FOXO1,FZD1,FZD3,FZD7,FZD9,GSN,IGF1,IKBKE,IL11,IL1B,IL1RN,IL33,IL6,ITGB1,JUN,LEF1,LRP1,LRP6,MAP2K3,MAP2K6,MAPK9,MMP1,MMP14,NAIP,NFAT5,NFATC2,NFATC4,NFKB1,NFKBIE,NGFR,PIK3CB,PIK3CD,PIK3R3,PPP3CA,PPP3CC,SMAD1,SMO,SPP1,TCF4,TGFB1,TNFRSF11A,TNFSF11,TRAF2,WNT2,WNT2B,WNT5B
Inhibition of Angiogenesis by TSP1	2.13	0.412	0	AKT1,CD47,GUCY1A1,GUCY1B1,HSPG2,JUN,KDR,MAPK9,MMP9,SDC2,TGFB1,TGFBR2,THBS1,VEGFA
Wnt/Ca+ pathway	2.11	0.355	-1.279	CREB3,CREB3L4,CREB5,DVL2,FZD1,FZD3,FZD7,FZD9,NFAT5,NFATC2,NFATC4,NFKB1,PDIA3,PLCB3,PLCD4,PLCE1,PLCG1,PLCH2,PPP3CA,ROR1,SMO,WNT5B
Cardiac Hypertrophy Signaling (Enhanced)	2.1	0.261	-0.992	ACE,ACVR1,ACVR1B,ACVR2A,ADCY3,ADCY9,ADRA1B,ADRA1D,AGT,AKAP13,AKT1,ATP2A3,BMPR2,CACNA1A,CALM1 (includes others),CAMK2B,CAMK2G,CHUK,CTNNB1,CXCL8,DIAPH1,DIAPH3,DVL2,EDNRA,EIF2B3,EIF4EBP1,FGF10,FGF13,FGF2,FGF5,FGF7,FGFR1,FZD1,FZD3,FZD7,FZD9,GNA11,GNB3,HDAC4,HDAC6,HRAS,IFNAR1,IGF1,IGF1R,IKBKE,IL11,IL11RA,IL17RC,IL1B,IL27RA,IL33,IL4R,IL6,IL6R,IL7R,ITGA4,ITGB1,ITPR1,ITPR3,JUN,MAP2K3,MAP2K6,MAP3K12,MAP3K…
Endocannabinoid Developing Neuron Pathway	2.06	0.313	0.18	ADCY3,ADCY9,AKT1,AKT1S1,BRCA1,CCND1,CREB3,CREB3L4,CREB5,CTNNB1,GNAL,GNB3,HRAS,MAP2K3,MAP2K6,MAPK6,MAPK7,MAPK9,MGLL,NRAS,PIK3CB,PIK3CD,PIK3R3,PRKAG2,PRKAR1A,PRKAR1B,PRKAR2A,RAC1,RAC3,RAP1A,RASD1,RHOA,RPTOR,RRAS2,STAT3,STMN2
dTMP De Novo Biosynthesis	2.06	0.8	1	DHFR,DHFR2,SHMT1,TYMS
Neuroinflammation Signaling Pathway	2.05	0.273	-3.064	ACVR1,ACVR1B,ACVR2A,AKT1,APP,B2M,BCL2,BIRC5,BMPR2,CCL2,CD200,CHUK,CREB3,CREB3L4,CREB5,CTNNB1,CX3CL1,CXCL12,CXCL8,FAS,FOS,FZD1,GABBR1,GABRB1,GABRB2,GABRR1,GDNF,GLS,GLUL,GRIN2A,GRIN3A,HLA-A,HLA-B,HLA-C,HLA-DMA,HLA-DMB,HLA-E,HLA-F,HMOX1,IFNGR1,IKBKE,IL1B,IL6,IL6R,IRAK2,IRAK3,IRAK4,IRF3,JAK3,JMJD7-PLA2G4B,JUN,KCNJ6,MAPK6,MAPK7,MAPK9,MAPT,MFGE8,MMP9,NAIP,NFAT5,NFATC2,NFATC4,NFE2L2,NFKB1,NTF3,PIK3CB,PI…
Inosine-5'-phosphate Biosynthesis II	2.01	1	#NUM!	ADSL,ATIC,PAICS
Nucleotide Excision Repair Pathway	2	0.4	#NUM!	CCNH,CDK7,ERCC2,ERCC6,GTF2H5,MNAT1,POLR2C,POLR2D,POLR2E,POLR2L,RAD23B,RPA2,RPA3,XPC
Unfolded protein response	2	0.357	-1.807	BCL2,CD82,CEBPB,CEBPG,DNAJB9,DNAJC3,EDEM1,EIF2AK3,ERN1,HSP90B1,HSPA1L,HSPH1,INSIG1,NFE2L2,OS9,PDIA6,SYVN1,TRAF2,VCP,XBP1
Polyamine Regulation in Colon Cancer	1.99	0.455	#NUM!	AZIN1,CTNNB1,MXD1,MYC,OAZ1,PSME3,PSME4,PSMF1,SAT2,TCF4
CD28 Signaling in T Helper Cells	1.99	0.308	1.414	ACTR2,ACTR3,AKT1,ARPC1A,ARPC2,ARPC3,ARPC5,BCL10,CALM1 (includes others),CDC42,CHUK,CTLA4,FOS,HLA-A,HLA-B,HLA-DMA,HLA-DMB,IKBKE,ITPR1,ITPR3,JUN,MALT1,MAPK9,NFAT5,NFATC2,NFATC4,NFKB1,NFKBIE,PAK1,PIK3CB,PIK3CD,PIK3R3,PLCG1,PPP3CA,PPP3CC,PTPN11,RAC1
Role of IL-17A in Psoriasis	1.98	0.538	#NUM!	CCL20,CXCL1,CXCL3,CXCL5,CXCL6,CXCL8,IL17RC
HOTAIR Regulatory Pathway	1.95	0.294	0.885	AGO3,AGO4,AKT1,ATXN1,CD44,CDKN1A,CTNNB1,DNMT3B,EZH2,FOXM1,H3-3A/H3-3B,JAM2,KMT2C,LEF1,MET,MEX3B,mir-29,MMP1,MMP11,MMP14,MMP2,MMP24,MMP9,MYC,NFKB1,PCDH10,PCDHB5,PIK3CB,PIK3CD,PIK3R3,PTEN,RBBP4,RBBP7,REST,RHOC,ROCK1,ROCK2,SPP1,SRF,STAT3,TCF4,TGFB1,TWIST2,VIM,WNT2,WNT2B,WNT5B
Angiopoietin Signaling	1.94	0.333	0.447	AKT1,ANGPTL1,BIRC5,CHUK,FOXO1,GRB14,HRAS,IKBKE,NFKB1,NFKBIE,NRAS,PAK1,PAK3,PAK4,PIK3CB,PIK3CD,PIK3R3,PTK2,PTPN11,RAP1A,RASA1,RASD1,RRAS2,SOS1,TNIP1
Reelin Signaling in Neurons	1.92	0.302	0.324	ACTR2,ACTR3,AKT1,APOE,APP,ARHGEF10,ARHGEF12,ARHGEF3,ARHGEF9,ARPC1A,ARPC2,ARPC3,ARPC5,CAMK2B,CAMK2G,CDC42,CFL1,DAB1,GRIN2A,GRIN3A,ITGA4,ITGB1,MAP1B,MAP2K3,MAP2K6,MAPK8IP3,MAPK9,MAPT,NECTIN3,PDK2,PDK4,PIK3CB,PIK3CD,PIK3R3,RAC1,RAP1A,RELN,RHOA,WASL
Cardiac β-adrenergic Signaling	1.91	0.298	0.186	ADCY3,ADCY9,AKAP1,AKAP11,AKAP13,AKAP17A,AKAP6,AKAP7,ATP2A3,CACNA1A,GNB2,GNB3,GNB4,GNG10,GNG12,MPPE1,NAPEPLD,PALM2AKAP2,PDE10A,PDE11A,PDE12,PDE1A,PDE4A,PDE4B,PDE4D,PDE5A,PKIB,PKIG,PPM1L,PPP1CB,PPP1R12A,PPP1R3C,PPP2CB,PPP2R1B,PPP2R2A,PPP2R3B,PRKAG2,PRKAR1A,PRKAR1B,PRKAR2A,PTPA,SLC8A1
B Cell Receptor Signaling	1.9	0.286	0.832	AKT1,BCL10,CALM1 (includes others),CAMK2B,CAMK2G,CARD10,CDC42,CFL1,CFL2,CHUK,CREB3,CREB3L4,CREB5,EGR1,ETS1,FOXO1,GAB1,GAB2,HRAS,IKBKE,INPP5D,JUN,MALT1,MAP2K3,MAP2K6,MAP3K12,MAP3K2,MAP3K8,MAPK9,MEF2C,NFAT5,NFATC2,NFATC4,NFKB1,NFKBIE,NRAS,PAG1,PIK3CB,PIK3CD,PIK3R3,PPP3CA,PPP3CC,PTEN,PTK2,PTPN11,RAC1,RAP1A,RASD1,RASSF5,RPS6KB2,RRAS2,SOS1,SYNJ1
Wnt/β-catenin Signaling	1.9	0.289	0	ACVR1,ACVR1B,ACVR2A,AKT1,APPL1,BCL9,BMPR2,CCND1,CD44,CDKN2A,CTNNB1,DKK1,DVL2,FRAT1,FZD1,FZD3,FZD7,FZD9,ILK,JUN,KREMEN1,LEF1,LRP1,LRP6,MYC,PIN1,PPM1L,PPP2CB,PPP2R1B,PPP2R2A,PPP2R3B,PTPA,RARA,RARB,RARG,RUVBL2,SMO,SOX4,SOX5,SOX6,SOX9,TCF4,TGFB1,TGFB3,TGFBR2,TGFBR3,TLE1,WNT2,WNT2B,WNT5B
NGF Signaling	1.88	0.307	0.707	AKT1,CDC42,CHUK,CREB3,CREB3L4,CREB5,GAB1,HRAS,IKBKE,MAP3K12,MAP3K2,MAP3K8,MAPK7,MAPK9,NFKB1,NGFR,NRAS,PIK3CB,PIK3CD,PIK3R3,PLCG1,PTPN11,RAC1,RAP1A,RASD1,RHOA,ROCK1,ROCK2,RPS6KA2,RPS6KA4,RPS6KA5,RPS6KB2,RRAS2,SMPD4,SOS1
Neurotrophin/TRK Signaling	1.86	0.329	0.209	AKT1,CDC42,CREB3,CREB3L4,CREB5,FOS,GAB1,HRAS,JUN,MAP2K3,MAP2K6,NGFR,NRAS,NTF3,PIK3CB,PIK3CD,PIK3R3,PLCG1,PTPN11,RAP1A,RASD1,RRAS2,SORCS1,SOS1,SPRY1
Aldosterone Signaling in Epithelial Cells	1.85	0.291	-0.655	AHCY,ASIC1,DNAJB2,DNAJB4,DNAJB6,DNAJB9,DNAJC10,DNAJC11,DNAJC14,DNAJC18,DNAJC27,DNAJC28,DNAJC3,DNAJC4,DNAJC9,DUSP1,HSP90AA1,HSP90B1,HSPA13,HSPA1L,HSPA4L,HSPB6,HSPD1,HSPH1,ICMT,ITPR1,ITPR3,NEDD4,PDIA3,PI4KA,PIK3CB,PIK3CD,PIK3R3,PIP5K1A,PLCB3,PLCD4,PLCE1,PLCG1,PLCH2,SASS6,SGK1,SLC12A2,SLC9A1,SMO,SOS1,TRAP1
VEGF Signaling	1.85	0.313	0.816	ACTA2,ACTB,ACTG1,ACTG2,AKT1,BCL2,EIF2B3,EIF2S1,EIF2S2,FOXO1,FOXO3,HRAS,KDR,NRAS,PIK3CB,PIK3CD,PIK3R3,PLCG1,PTK2,PTPN11,RAP1A,RASD1,ROCK1,ROCK2,RRAS2,SOS1,VCL,VEGFA,VEGFC,VEGFD,YWHAE
Cholecystokinin/Gastrin-mediated Signaling	1.82	0.303	-0.539	CDC42,CREM,FNBP1,FOS,HRAS,IL1B,IL1RN,IL33,ITPR1,ITPR3,JUN,MAP2K3,MAP2K6,MAPK7,MAPK9,MEF2A,MEF2C,MEF2D,NRAS,PLCB3,PTK2,RAC1,RAC3,RAP1A,RASD1,RHOA,RHOBTB1,RHOC,RHOJ,RHOU,RND2,ROCK1,ROCK2,RRAS2,SOS1,SRF
GP6 Signaling Pathway	1.82	0.303	-1.667	AKT1,CALM1 (includes others),COL11A2,COL12A1,COL15A1,COL17A1,COL21A1,COL22A1,COL24A1,COL25A1,COL27A1,COL3A1,COL4A2,COL4A3,COL4A4,COL4A5,COL4A6,COL5A3,COL6A1,COL6A2,COL6A3,COL7A1,COL8A1,COL9A2,ITPR1,LAMA2,LAMA3,LAMA5,LAMB1,LAMB3,PIK3CB,PIK3CD,PIK3R3,PTK2,RAC1,TLN1
Acute Phase Response Signaling	1.8	0.285	0.973	A2M,AGT,AKT1,C1R,C1S,C2,C4A/C4B,CEBPB,CFB,CHUK,FOS,HMOX1,HMOX2,HRAS,IKBKE,IL1B,IL1RN,IL33,IL6,IL6R,JUN,MAP2K3,MAP2K6,MAPK9,NFKB1,NFKBIE,NGFR,NOLC1,NR3C1,NRAS,PIK3CB,PIK3CD,PIK3R3,PTPN11,RAP1A,RASD1,RBP1,RBP5,RRAS2,SERPINA1,SERPINA3,SERPIND1,SERPINE1,SERPINF1,SERPING1,SOCS3,SOCS7,SOS1,STAT3,TCF4,TRAF2
Non-Small Cell Lung Cancer Signaling	1.8	0.329	1.213	AKT1,CCND1,CDKN2A,E2F1,FHIT,FOXO3,HRAS,ITPR1,ITPR3,NRAS,PA2G4,PIK3CB,PIK3CD,PIK3R3,PLCG1,RAP1A,RARB,RASD1,RASSF1,RASSF5,RRAS2,SOS1,SUV39H1,TFDP1
CXCR4 Signaling	1.8	0.287	0.333	ADCY3,ADCY9,AKT1,CDC42,CXCL12,CXCR4,EGR1,ELMO2,FNBP1,FOS,GNA11,GNAL,GNB2,GNB3,GNB4,GNG10,GNG12,HRAS,ITPR1,ITPR3,JUN,MAPK9,MYL12A,MYL12B,MYL6,MYL9,NRAS,PAK1,PAK3,PAK4,PIK3CB,PIK3CD,PIK3R3,PLCB3,PTK2,RAC1,RAC3,RAP1A,RASD1,RHOA,RHOBTB1,RHOC,RHOJ,RHOU,RND2,ROCK1,ROCK2,RRAS2
Aryl Hydrocarbon Receptor Signaling	1.8	0.294	1.567	ALDH1A1,ALDH1L2,ALDH2,ALDH3A2,ALDH4A1,ATM,CCNA1,CCNA2,CCND1,CCNE1,CCNE2,CDK2,CDKN1A,CDKN2A,CTSD,DHFR,E2F1,FAS,FOS,GSTA4,GSTP1,HSP90AA1,HSP90B1,IL1B,IL6,JUN,MCM7,MGST2,MYC,NEDD8,NFE2L2,NFIA,NFKB1,NQO1,POLA1,RARA,RARB,RARG,RBL1,TFDP1,TGFB1,TGFB3
Endocannabinoid Cancer Inhibition Pathway	1.8	0.294	-2.16	ADCY3,ADCY9,AKT1,AKT1S1,ATF3,CASP7,CCND1,CCNE1,CCNE2,CDKN1A,CREB3,CREB3L4,CREB5,CTNNB1,GNAL,LEF1,MAP2K3,MAP2K6,MMP2,MYC,PIK3CB,PIK3CD,PIK3R3,PRKAB1,PRKAG2,PRKAR1A,PRKAR1B,PRKAR2A,PTK2,RHOA,ROCK1,ROCK2,RPTOR,SMPD4,TCF4,TRIB3,TRPV1,TWIST2,VEGFA,VEGFC,VEGFD,VIM
Phospholipase C Signaling	1.8	0.272	-0.135	ADCY3,ADCY9,AHNAK,ARHGEF10,ARHGEF12,ARHGEF17,ARHGEF18,ARHGEF19,ARHGEF3,ARHGEF9,CALM1 (includes others),CDC42,CREB3,CREB3L4,CREB5,FNBP1,GNB2,GNB3,GNB4,GNG10,GNG12,HDAC4,HDAC6,HMOX1,HRAS,ITGA4,ITGB1,ITPR1,ITPR3,JMJD7-PLA2G4B,MARCKS,MEF2A,MEF2C,MEF2D,MPRIP,MYL12A,MYL12B,MYL6,MYL9,NAPEPLD,NFAT5,NFATC2,NFATC4,NFKB1,NRAS,PLA2G4C,PLA2G6,PLCB3,PLCD4,PLCE1,PLCG1,PLD3,PPP1CB,PPP1R12A,PPP3CA,PPP3CC,RAC1,RAC…
Thrombin Signaling	1.78	0.279	0	ADCY3,ADCY9,AKT1,ARHGEF10,ARHGEF12,ARHGEF3,ARHGEF9,CAMK1G,CAMK2B,CAMK2G,CDC42,F2R,FNBP1,GATA2,GATA6,GNA11,GNAL,GNB2,GNB3,GNB4,GNG10,GNG12,HRAS,ITPR1,ITPR3,MPRIP,MYL12A,MYL12B,MYL6,MYL9,NFKB1,NRAS,PDIA3,PIK3CB,PIK3CD,PIK3R3,PLCB3,PLCD4,PLCE1,PLCG1,PLCH2,PPP1CB,PPP1R12A,PTK2,RAC1,RAC3,RAP1A,RASD1,RHOA,RHOBTB1,RHOC,RHOJ,RHOU,RND2,ROCK1,ROCK2,RRAS2,SOS1
Purine Nucleotides De Novo Biosynthesis II	1.78	0.545	2.449	ADSL,ATIC,GART,IMPDH1,PAICS,PFAS
Dermatan Sulfate Degradation (Metazoa)	1.78	0.471	-2.121	GM2A,HEXA,HEXB,HEXD,HYAL2,HYAL3,IDS,IDUA
CDK5 Signaling	1.77	0.306	0.18	ADCY3,ADCY9,CACNA1A,CAPN1,EGR1,FOSB,GNAL,HRAS,ITGB1,LAMA5,LAMB1,MAPK6,MAPK7,MAPK9,MAPT,NGFR,NRAS,PPM1L,PPP1CB,PPP1R12A,PPP1R3C,PPP2CB,PPP2R1B,PPP2R2A,PPP2R3B,PRKAG2,PRKAR1A,PRKAR1B,PRKAR2A,PTPA,RAP1A,RASD1,RRAS2
Phenylalanine Degradation IV (Mammalian, via Side Chain)	1.77	0.5	-1.134	AASDH,ALDH2,ALDH3A2,GOT2,IL4I1,MAOB,SLC27A3
CTLA4 Signaling in Cytotoxic T Lymphocytes	1.75	0.315	#NUM!	AKT1,AP1B1,AP1G1,AP1G2,AP1M1,AP1S1,AP2M1,B2M,CLTB,CLTCL1,CTLA4,HLA-A,HLA-B,HLA-C,HLA-E,HLA-F,PIK3CB,PIK3CD,PIK3R3,PLCG1,PPM1L,PPP2CB,PPP2R1B,PPP2R2A,PPP2R3B,PTPA,PTPN11,PTPN22
Regulation of IL-2 Expression in Activated and Anergic T Lymphocytes	1.75	0.315	#NUM!	BCL10,CALM1 (includes others),CHUK,FOS,HRAS,IKBKE,JUN,MALT1,MAPK9,NFAT5,NFATC2,NFATC4,NFKB1,NFKBIE,NRAS,PLCG1,PPP3CA,PPP3CC,RAC1,RAP1A,RASD1,RRAS2,SMAD3,SOS1,TGFB1,TGFB3,TGFBR2,TOB1
Amyotrophic Lateral Sclerosis Signaling	1.73	0.309	0.378	ALS2,BCL2,CACNA1A,CAPN1,CAPN3,CAPN5,CAPNS1,CASP7,CCS,CYCS,GDNF,GLUL,GRIA2,GRIA3,GRID1,GRIN2A,GRIN3A,IGF1,NAIP,PAK1,PIK3CB,PIK3CD,PIK3R3,PPP3CA,RAB5C,RAC1,SSR4,VEGFA,VEGFC,VEGFD
Hypoxia Signaling in the Cardiovascular System	1.73	0.324	0.277	AKT1,ATM,CREB3,CREB3L4,CREB5,HIF1AN,HSP90AA1,HSP90B1,JUN,LDHA,NFKBIE,NQO1,PTEN,UBE2C,UBE2J1,UBE2L3,UBE2M,UBE2N,UBE2S,UBE2T,UBE2V1,UBE2V2,VEGFA,VHL
Leukocyte Extravasation Signaling	1.73	0.279	1.474	ACTA2,ACTB,ACTG1,ACTG2,ARHGAP12,CD44,CD99,CDC42,CLDN1,CLDN11,CLDN12,CLDN15,CLDN23,CLDN4,CTNNB1,CXCL12,CXCR4,DLC1,EDIL3,EZR,ITGA4,ITGB1,JAM2,MAPK9,MMP1,MMP11,MMP14,MMP2,MMP24,MMP9,MYL6,PIK3CB,PIK3CD,PIK3R3,PLCG1,PTK2,PTPN11,RAC1,RAP1A,RAPGEF3,RAPGEF4,RASGRP1,RASSF5,RHOA,ROCK1,ROCK2,THY1,TIMP1,TIMP2,TIMP3,TIMP4,VASP,VCL,WASL,WIPF1
Role of NFAT in Cardiac Hypertrophy	1.7	0.276	0.14	ADCY3,ADCY9,AKT1,CACNA1A,CACNA1G,CACNA2D1,CACNB2,CACNG7,CALM1 (includes others),CAMK1G,CAMK2B,CAMK2G,GNB2,GNB3,GNB4,GNG10,GNG12,HDAC4,HDAC6,HRAS,IGF1,IGF1R,IL11,IL6,ITPR1,ITPR3,MAP2K3,MAP2K6,MAPK9,MEF2A,MEF2C,MEF2D,NFATC4,NRAS,PDIA3,PIK3CB,PIK3CD,PIK3R3,PLCB3,PLCD4,PLCE1,PLCG1,PLCH2,PPP3CA,PPP3CC,PRKAG2,PRKAR1A,PRKAR1B,PRKAR2A,RAP1A,RASD1,RCAN1,RCAN2,RRAS2,SLC8A1,SOS1,TGFB1,TGFB3,TGFBR2
PEDF Signaling	1.7	0.317	0	AKT1,BCL2,CASP7,CHUK,FAS,GDNF,HRAS,IKBKE,NFKB1,NFKBIE,NRAS,PIK3CB,PIK3CD,PIK3R3,PNPLA2,RAC1,RAP1A,RASD1,RHOA,ROCK1,ROCK2,RRAS2,SERPINF1,SRF,TCF4,ZEB1
PD-1, PD-L1 cancer immunotherapy pathway	1.66	0.302	0.962	AKT1,B2M,CBLB,CD274,CDK2,CIP2A,FBXO38,HLA-A,HLA-B,HLA-C,HLA-DMA,HLA-DMB,HLA-E,HLA-F,IFNGR1,JAK3,LATS1,LATS2,NGFR,PDCD1LG2,PDCD4,PIK3CB,PIK3CD,PIK3R3,PLCG1,PTEN,PTPN11,RASGRP1,SKP2,SMAD3,TGFB1,TGFB3
Coagulation System	1.61	0.371	0.277	A2M,BDKRB1,BDKRB2,F10,F2R,PLAT,PLAU,PLAUR,PROS1,SERPINA1,SERPIND1,SERPINE1,TFPI
IL-8 Signaling	1.6	0.275	0.885	AKT1,ARRB2,BCL2,CCND1,CDC42,CHUK,CXCL1,CXCL8,EIF4EBP1,FNBP1,FOS,GNB2,GNB3,GNB4,GNG10,GNG12,HBEGF,HMOX1,HRAS,IKBKE,IRAK2,IRAK3,IRAK4,JUN,KDR,MAPK9,MMP2,MMP9,MYL12B,MYL9,NAPEPLD,NFKB1,NRAS,PIK3CB,PIK3CD,PIK3R3,PLD3,PTK2,RAC1,RAC3,RAP1A,RASD1,RHOA,RHOBTB1,RHOC,RHOJ,RHOU,RND2,ROCK1,ROCK2,RRAS2,VASP,VEGFA,VEGFC,VEGFD
PFKFB4 Signaling Pathway	1.59	0.348	0	CREB3,CREB3L4,CREB5,FGF2,GCK,HK2,MAP2K3,MAP2K6,PRKAG2,PRKAR1A,PRKAR1B,PRKAR2A,RPS6KA5,TGFB1,TGFB3,TKT
FGF Signaling	1.57	0.31	-0.784	AKT1,CREB3,CREB3L4,CREB5,FGF10,FGF13,FGF2,FGF5,FGF7,FGFR1,GAB1,HGF,HRAS,ITPR1,MAP2K3,MAP2K6,MET,PIK3CB,PIK3CD,PIK3R3,PLCG1,PTPN11,RAC1,RPS6KA5,SOS1,STAT3
Antiproliferative Role of TOB in T Cell Signaling	1.56	0.359	-2.138	CCNA1,CCNA2,CCNE1,CCNE2,CDK2,DPP7,PABPC1,PABPC4,SKP2,SMAD3,TGFB1,TGFB3,TGFBR2,TOB1
Regulation of Cellular Mechanics by Calpain Protease	1.56	0.323	0.5	CAPN1,CAPN3,CAPN5,CAPNS1,CCNA1,CCNA2,CCND1,CCNE1,CDK1,CDK2,EZR,HRAS,ITGA4,ITGB1,NRAS,PTK2,RAP1A,RASD1,RRAS2,TLN1,VCL
Insulin Receptor Signaling	1.55	0.286	1.48	ACLY,AKT1,ASIC1,EIF2B3,EIF4EBP1,FOXO1,FOXO3,GAB1,GRB10,GYS1,HRAS,INPP5D,INSR,LIPE,NRAS,PIK3CB,PIK3CD,PIK3R3,PPP1CB,PPP1R12A,PPP1R3C,PRKAG2,PRKAR1A,PRKAR1B,PRKAR2A,PTEN,PTPN1,PTPN11,PTPRF,RAP1A,RASD1,RPS6KB2,RPTOR,RRAS2,SGK1,SOCS3,SOS1,STX4,SYNJ1,VAMP2
Paxillin Signaling	1.55	0.296	2.746	ACTA2,ACTB,ACTG1,ACTG2,ARF6,CDC42,GIT2,HRAS,ITGA10,ITGA4,ITGA7,ITGAE,ITGB1,ITGB4,ITGB8,MAPK9,NRAS,PAK1,PAK3,PAK4,PARVA,PIK3CB,PIK3CD,PIK3R3,PTK2,RAC1,RAP1A,RASD1,RRAS2,SOS1,TLN1,VCL
Glucocorticoid Receptor Signaling	1.54	0.259	#NUM!	A2M,ACTB,AGT,AKT1,ANXA1,BCL2,CCL2,CCNH,CDK7,CDKN1A,CDKN1C,CEBPB,CHUK,CREBZF,CXCL8,DPF1,DUSP1,ERCC2,FKBP4,FOS,FOXO3,GTF2H5,HRAS,HSP90AA1,HSP90B1,HSPA1L,IKBKE,IL1B,IL1RN,IL6,JAK3,JUN,KRT15,KRT18,KRT19,KRT222,KRT33B,KRT34,KRT7,KRT80,MAPK9,MMP1,MNAT1,NCOA1,NFAT5,NFATC2,NFATC4,NFKB1,NFKBIE,NR3C1,NRAS,PCK2,PIK3CB,PIK3CD,PIK3R3,PLAU,POLR2C,POLR2D,POLR2E,POLR2L,PPP3CA,PPP3CC,PRKAB1,PRKAG2,RAC1,RAP1A,RASD…
BMP signaling pathway	1.51	0.306	-0.426	BMP1,BMP2,BMP4,BMP6,BMPR1A,BMPR1B,BMPR2,CHRD,FST,GREM1,HRAS,JUN,MAPK9,NFKB1,NRAS,PITX2,PRKAG2,PRKAR1A,PRKAR1B,PRKAR2A,RAP1A,RASD1,RRAS2,SMAD1,SOS1,ZNF423
Stearate Biosynthesis I (Animals)	1.5	0.34	-0.258	ACOT7,ACOT9,ACSL1,BDH2,CYP2E1,ELOVL1,ELOVL6,FASN,MBOAT7,PRXL2B,SLC27A1,SLC27A3,SRD5A3,TECR,THEM5,ZADH2
PAK Signaling	1.5	0.299	1.177	CDC42,CFL1,CFL2,DSCAM,HRAS,ITGA4,ITGB1,MAPK9,MYL12A,MYL12B,MYL6,MYL9,NRAS,PAK1,PAK3,PAK4,PDGFB,PDGFD,PDGFRB,PIK3CB,PIK3CD,PIK3R3,PTK2,RAC1,RAP1A,RASD1,RRAS2,SOS1,WASL
IL-6 Signaling	1.49	0.288	0.169	A2M,AKT1,CEBPB,CHUK,CXCL8,CYP19A1,FOS,HRAS,IKBKE,IL1B,IL1RN,IL33,IL6,IL6R,JUN,MAP2K3,MAP2K6,MAPK9,NFKB1,NFKBIE,NGFR,NRAS,PIK3CB,PIK3CD,PIK3R3,PTPN11,RAP1A,RASD1,RRAS2,SOCS3,SOS1,SRF,STAT3,TNFAIP6,TRAF2,VEGFA
Glutathione Redox Reactions II	1.48	0.75	#NUM!	GLRX,PDIA3,TXNDC12
Estrogen-Dependent Breast Cancer Signaling	1.47	0.311	0	AKR1B15,AKT1,CCND1,CREB3,CREB3L4,CREB5,CYP19A1,FOS,HRAS,HSD17B1,HSD17B11,HSD17B7,IGF1,IGF1R,JUN,NFKB1,NRAS,PIK3CB,PIK3CD,PIK3R3,RAP1A,RASD1,RRAS2
Melanocyte Development and Pigmentation Signaling	1.44	0.298	1.569	ADCY3,ADCY9,BCL2,CREB3,CREB3L4,CREB5,HRAS,KIT,MC1R,NRAS,PIK3CB,PIK3CD,PIK3R3,PLCG1,PRKAG2,PRKAR1A,PRKAR1B,PRKAR2A,PTPN11,RAP1A,RASD1,RPS6KA2,RPS6KA4,RPS6KA5,RPS6KB2,RRAS2,SH2B2,SOS1
Gluconeogenesis I	1.44	0.385	2.53	ALDOA,BPGM,ENO1,ENO3,GAPDH,MDH2,ME1,ME2,ME3,PGAM1
Chondroitin Sulfate Degradation (Metazoa)	1.42	0.438	-1.89	GALNS,GM2A,HEXA,HEXB,HEXD,HYAL2,HYAL3
Opioid Signaling Pathway	1.41	0.263	-0.254	ADCY3,ADCY9,AKT1,AP1B1,AP1G2,AP2M1,ARRB1,ARRB2,CACNA1A,CACNA1G,CACNA2D1,CACNB2,CACNG7,CALM1 (includes others),CAMK1G,CAMK2B,CAMK2G,CDC42,CLTB,CLTCL1,CREB3,CREB3L4,CREB5,CTNNB1,FOS,FOSB,GNAL,GNB3,GRIN2A,GRIN3A,GRK6,HRAS,ITPR1,ITPR3,KCNJ6,MAP2K3,MAP2K6,MAPK6,MAPK7,MYC,NFKB1,NRAS,PDE1A,PPP3CA,PPP3CC,PRKAG2,PRKAR1A,PRKAR1B,PRKAR2A,RAC1,RAC3,RAP1A,RASD1,RGS14,RGS16,RGS17,RGS4,RGS7,RPS6KA2,RPS6KA4,RPS6…
Thyroid Cancer Signaling	1.4	0.304	0.408	AKT1,CCND1,CTNNB1,CXCL8,CXCR4,FOS,FOXO1,GDNF,HRAS,IGF1,INSR,JUN,LEF1,MYC,NRAS,NTF3,PIK3CB,PIK3CD,PIK3R3,PTEN,RAP1A,RASD1,RRAS2,TCF4
Mouse Embryonic Stem Cell Pluripotency	1.39	0.291	-0.186	AKT1,BMP4,BMPR1A,BMPR2,CTNNB1,DVL2,FZD1,FZD3,FZD7,FZD9,HRAS,ID2,ID3,JAK3,LEF1,LIFR,MYC,NRAS,PIK3CB,PIK3CD,PIK3R3,PTPN11,RAP1A,RASD1,RRAS2,SMAD1,SMO,SOS1,STAT3,TCF4
Apelin Cardiac Fibroblast Signaling Pathway	1.38	0.391	0.333	AKT1,APLN,CCN2,IL6,PRKAB1,PRKAG2,SERPINE1,TGFB1,TGFB3
Calcium Signaling	1.37	0.267	-1.947	ACTA2,ASPH,ATP2A3,ATP2B1,ATP2B4,ATP2C1,CACNA1A,CACNA1G,CACNA2D1,CACNB2,CACNG7,CALM1 (includes others),CAMK1G,CAMK2B,CAMK2G,CAMKK1,CHRNA1,CHRNB1,CREB3,CREB3L4,CREB5,GRIA2,GRIA3,GRIN2A,GRIN3A,HDAC4,HDAC6,ITPR1,ITPR3,LETM1,MCU,MEF2A,MEF2C,MEF2D,MYL6,MYL9,NFAT5,NFATC2,NFATC4,PPP3CA,PPP3CC,PRKAG2,PRKAR1A,PRKAR1B,PRKAR2A,RAP1A,RCAN1,RCAN2,SLC8A1,SLC8B1,TPM1,TPM2,TPM3,TPM4,TRPC4
Phosphatidylcholine Biosynthesis I	1.37	0.571	-1	CHKA,CHKB,PCYT1A,PCYT1B
GNRH Signaling	1.36	0.272	-0.632	ADCY3,ADCY9,CACNA1A,CACNA1G,CACNA2D1,CACNB2,CACNG7,CALM1 (includes others),CAMK2B,CAMK2G,CDC42,CREB3,CREB3L4,CREB5,EGR1,FOS,GNA11,GNB3,HBEGF,HRAS,ITPR1,ITPR3,JUN,MAP2K3,MAP2K6,MAP3K12,MAP3K2,MAP3K8,MAPK7,MAPK9,MMP2,NFKB1,NRAS,PAK1,PAK3,PAK4,PLCB3,PRKAG2,PRKAR1A,PRKAR1B,PRKAR2A,PTK2,RAC1,RAP1A,RASD1,RRAS2,SOS1
Gap Junction Signaling	1.36	0.268	#NUM!	ACTA2,ACTB,ACTG1,ACTG2,ADCY3,ADCY9,AKT1,CAV1,CCN3,CTNNB1,GJB2,GJC1,GRIA2,GRIA3,GUCY1A1,GUCY1B1,HRAS,HTR2A,ITPR1,ITPR3,MAP3K2,MAPK7,NPR2,NPR3,NRAS,PDIA3,PIK3CB,PIK3CD,PIK3R3,PLCB3,PLCD4,PLCE1,PLCG1,PLCH2,PPP3CA,PPP3CC,PRKAG2,PRKAR1A,PRKAR1B,PRKAR2A,PRKG2,RAP1A,RASD1,RRAS2,SOS1,TJP2,TUBA1B,TUBA1C,TUBA4A,TUBB,TUBB4B,TUBB6,TUBG1
PPARα/RXRα Activation	1.35	0.268	0.781	ABCA1,ACVR1,ACVR1B,ACVR2A,ADCY3,ADCY9,ADIPOR2,BMPR2,CHUK,CKAP5,CLOCK,FASN,GNA11,GOT2,GPD1,HRAS,HSP90AA1,HSP90B1,IKBKE,IL1B,IL6,INSR,JUN,MAP2K3,MAP2K6,MEF2C,NFKB1,NFKBIE,NRAS,PDIA3,PLCB3,PLCD4,PLCE1,PLCG1,PLCH2,PPARGC1A,PRKAB1,PRKAG2,PRKAR1A,PRKAR1B,PRKAR2A,RAP1A,RASD1,RRAS2,SLC27A1,SMAD3,SOS1,TGFB1,TGFB3,TGFBR2,TGFBR3
Spermine Biosynthesis	1.34	1	#NUM!	AMD1,SMS
Taurine Biosynthesis	1.34	1	#NUM!	CDO1,CSAD
4-hydroxyproline Degradation I	1.34	1	#NUM!	ALDH4A1,HOGA1
Spermidine Biosynthesis I	1.34	1	#NUM!	AMD1,SRM
CDP-diacylglycerol Biosynthesis I	1.33	0.4	0.707	ABHD5,AGPAT3,AGPAT4,AGPAT5,CDS2,CRLS1,GPAM,MBOAT7
Autophagy	1.3	0.311	#NUM!	ATG16L1,ATG4D,BCL2,CTSA,CTSB,CTSC,CTSD,CTSF,CTSK,CTSL,CTSO,CTSS,LAMP1,LAMP2,MAP1LC3C,STX17,ULK1,VPS11,WIPI1
ErbB2-ErbB3 Signaling	1.29	0.308	0.943	AKT1,CCND1,ETV4,FOXO1,HRAS,JAK3,JUN,MYC,NRAS,NRG1,NRG2,PIK3CB,PIK3CD,PIK3R3,PTEN,RAP1A,RASD1,RRAS2,SOS1,STAT3
T Cell Receptor Signaling	1.29	0.286	#NUM!	BCL10,CALM1 (includes others),CHUK,CTLA4,FOS,HRAS,IKBKE,JUN,MALT1,NFAT5,NFATC2,NFATC4,NFKB1,NRAS,PAG1,PIK3CB,PIK3CD,PIK3R3,PLCG1,PPP3CA,PPP3CC,PTPRH,RAC1,RAP1A,RASA1,RASD1,RASGRP1,RRAS2,SHB,SOS1
IL-4 Signaling	1.28	0.294	#NUM!	AKT1,HLA-A,HLA-B,HLA-DMA,HLA-DMB,HMGA1,HRAS,IL4R,INPP5D,JAK3,NFAT5,NFATC2,NFATC4,NR3C1,NRAS,PIK3CB,PIK3CD,PIK3R3,RAP1A,RASD1,RPS6KB2,RRAS2,SOS1,STAT6,SYNJ1
Myc Mediated Apoptosis Signaling	1.26	0.32	-1	BBC3,BCL2,BCL2L11,CDKN2A,CHUK,CYCS,FAS,IKBKE,MYC,NFKB1,NGFR,PRKAG2,PRKAR1A,PRKAR1B,PRKAR2A,TRAF2
TNFR1 Signaling	1.26	0.32	-0.258	CASP7,CDC42,CHUK,CYCS,FOS,IKBKE,JUN,MADD,NAIP,NFKB1,NFKBIE,PAK1,PAK3,PAK4,TNFAIP3,TRAF2
IL-17A Signaling in Fibroblasts	1.26	0.343	#NUM!	CCL2,CEBPB,CHUK,CXCL5,FOS,IKBKE,IL17RC,IL6,JUN,MMP1,NFKB1,NFKBIE
Inhibition of ARE-Mediated mRNA Degradation Pathway	1.25	0.279	0.343	AGO3,AGO4,AKT1,CNOT1,CNOT8,EXOSC10,EXOSC2,EXOSC3,EXOSC5,EXOSC9,MAPK6,MAPK7,NGFR,PPM1L,PPP2CB,PPP2R1B,PPP2R2A,PPP2R3B,PRKAG2,PRKAR1A,PRKAR1B,PRKAR2A,PSME3,PSME4,PSMF1,PTPA,TNFSF11,TNFSF18,YWHAE,YWHAG,YWHAH,YWHAZ,ZFP36L1,ZFP36L2
Adrenomedullin signaling pathway	1.25	0.264	-0.7	ADCY3,ADCY9,AKT1,BCL2,CALCRL,CALM1 (includes others),CEBPB,FOS,GNA11,GPR37,GUCY1A1,GUCY1B1,HRAS,IL1B,IL1RN,IL33,ITPR1,ITPR3,KCNN3,KCNN4,MAP2K3,MAP2K6,MAPK6,MAPK7,MAPK9,MMP2,NFKB1,NPR2,NPR3,NRAS,PDIA3,PIK3CB,PIK3CD,PIK3R3,PLCB3,PLCD4,PLCE1,PLCG1,PLCH2,PRKAG2,PRKAR1A,PRKAR1B,PRKAR2A,PRKG2,PTK2,RAMP2,RAP1A,RASD1,RRAS2,SHC2,SHF,SOS1
Renin-Angiotensin Signaling	1.25	0.28	-0.557	ACE,ADCY3,ADCY9,AGT,CCL2,FOS,HRAS,ITPR1,ITPR3,JUN,MAPK9,NFKB1,NRAS,PAK1,PAK3,PAK4,PIK3CB,PIK3CD,PIK3R3,PLCG1,PRKAG2,PRKAR1A,PRKAR1B,PRKAR2A,PTK2,RAC1,RAP1A,RASD1,RRAS2,SHC2,SHF,SOS1,STAT3
p38 MAPK Signaling	1.25	0.28	-1.095	CREB3,CREB3L4,CREB5,DUSP1,DUSP10,EEF2K,FAS,H3-3A/H3-3B,IL1B,IL1RN,IL33,IRAK2,IRAK3,IRAK4,JMJD7-PLA2G4B,MAP2K3,MAP2K6,MAPT,MEF2A,MEF2C,MEF2D,MYC,PLA2G4C,PLA2G6,RPS6KA2,RPS6KA4,RPS6KA5,RPS6KB2,SRF,TGFB1,TGFB3,TGFBR2,TRAF2
PDGF Signaling	1.23	0.291	-2.041	ABL2,ACP1,CAV1,FOS,HRAS,INPP5D,JAK3,JUN,MYC,NRAS,PDGFB,PDGFD,PDGFRB,PIK3CB,PIK3CD,PIK3R3,PLCG1,RAP1A,RASA1,RASD1,RRAS2,SOS1,SRF,STAT3,SYNJ1
Oncostatin M Signaling	1.22	0.326	0	CHI3L1,EPAS1,HRAS,JAK3,MMP1,MT2A,NRAS,PLAU,RAP1A,RASD1,RRAS2,SOS1,STAT3,TIMP3
Endoplasmic Reticulum Stress Pathway	1.21	0.381	-0.707	CASP7,DNAJC3,EIF2AK3,EIF2S1,ERN1,HSP90B1,TRAF2,XBP1
Role of IL-17A in Arthritis	1.18	0.309	#NUM!	CCL2,CCL20,CXCL1,CXCL3,CXCL5,CXCL6,CXCL8,IL17RC,MAP2K3,MAP2K6,MAPK9,MMP1,NFKB1,NFKBIE,PIK3CB,PIK3CD,PIK3R3
Necroptosis Signaling Pathway	1.18	0.268	1.543	AXL,CAMK2B,CAMK2G,CAPN1,CAPN3,CAPN5,CAPNS1,CHUK,DAPK1,FAS,GLUL,IFNAR1,IRF3,JMJD7-PLA2G4B,MERTK,NGFR,PAM16,PELI1,PGAM5,PLA2G4C,PLA2G6,PPID,PPIF,PPP3CA,PPP3CC,RBL1,SLC25A10,SLC25A3,TIMM17A,TIMM23,TIMM23B,TIMM50,TNFRSF10A,TNIP1,TOMM22,TOMM40,TOMM5,TRAF2,TSPO,VDAC1,VDAC2,VDAC3
Endocannabinoid Neuronal Synapse Pathway	1.17	0.273	-2.401	ADCY3,ADCY9,CACNA1A,CACNA1G,CACNA2D1,CACNB2,CACNG7,DAGLA,GNA11,GNAL,GNB3,GRIA2,GRIA3,GRIN2A,GRIN3A,ITPR1,KCNJ6,MAPK6,MAPK7,MAPK9,MGLL,NAPEPLD,PDIA3,PLCB3,PLCD4,PLCE1,PLCG1,PLCH2,PPP3CA,PPP3CC,PRKAG2,PRKAR1A,PRKAR1B,PRKAR2A,TRPV1
Tetrahydrofolate Salvage from 5,10-methenyltetrahydrofolate	1.16	0.6	#NUM!	GART,MTHFD1,MTHFD2
Folate Polyglutamylation	1.16	0.6	#NUM!	FPGS,MTHFD1,SHMT1
fMLP Signaling in Neutrophils	1.15	0.276	2.117	ACTR2,ACTR3,ARPC1A,ARPC2,ARPC3,ARPC5,CALM1 (includes others),CDC42,GNB2,GNB3,GNB4,GNG10,GNG12,HRAS,ITPR1,ITPR3,NFAT5,NFATC2,NFATC4,NFKB1,NFKBIE,NRAS,PIK3CB,PIK3CD,PIK3R3,PLCB3,PPP3CA,PPP3CC,RAC1,RAP1A,RASD1,RRAS2
Airway Pathology in Chronic Obstructive Pulmonary Disease	1.15	0.5	#NUM!	CXCL8,MMP1,MMP2,MMP9
Valine Degradation I	1.15	0.389	1.89	ABAT,ACAD8,BCAT1,BCAT2,DLD,ECHS1,HIBADH
NF-κB Signaling	1.14	0.263	-0.295	AKT1,BCL10,BMP2,BMP4,BMPR1A,BMPR1B,BMPR2,CARD10,CHUK,FGFR1,HRAS,IGF1R,IL1B,IL1RN,IL33,INSR,IRAK3,IRAK4,KDR,MALT1,MAP2K6,MAP3K8,NFKB1,NFKBIE,NGFR,NRAS,PDGFRB,PELI1,PIK3CB,PIK3CD,PIK3R3,RAP1A,RASD1,RRAS2,TGFBR2,TGFBR3,TLR1,TLR2,TLR5,TLR6,TNFAIP3,TNFRSF11A,TNFSF11,TNIP1,TRAF2,UBE2N,UBE2V1
Neuregulin Signaling	1.13	0.281	0	ADAM17,AKT1,AREG,DCN,DLG4,ERRFI1,HBEGF,HRAS,HSP90AA1,HSP90B1,ITGA4,ITGB1,MYC,NRAS,NRG1,NRG2,PIK3R3,PLCG1,PTEN,PTPN11,RAP1A,RASD1,RNF41,RPS6KB2,RRAS2,SOS1,TMEFF2
Ceramide Signaling	1.12	0.284	-1.043	AKT1,BCL2,CTSD,CYCS,FOS,HRAS,JUN,KSR1,NFKB1,NGFR,NRAS,PIK3CB,PIK3CD,PIK3R3,PPM1L,PPP2CB,PPP2R1B,PPP2R2A,PPP2R3B,PTPA,RAP1A,RASD1,RRAS2,S1PR1,SMPD4
Cdc42 Signaling	1.12	0.263	2.197	ACTR2,ACTR3,ARPC1A,ARPC2,ARPC3,ARPC5,B2M,BAIAP2,CDC42,CDC42EP2,CFL1,CFL2,CLIP1,DIAPH1,DIAPH3,FGD1,FNBP1L,FOS,HLA-A,HLA-B,HLA-C,HLA-DMA,HLA-DMB,HLA-E,HLA-F,IQGAP3,ITGA4,ITGB1,JUN,MAPK9,MPRIP,MYL12A,MYL12B,MYL6,MYL9,PAK1,PAK3,PAK4,PPP1CB,PPP1R12A,RASA1,TNK2,WASL,WIPF1
JAK/Stat Signaling	1.12	0.287	0.426	AKT1,CDKN1A,CEBPB,FOS,HRAS,IL6,JAK3,JUN,NFKB1,NRAS,PIK3CB,PIK3CD,PIK3R3,PTPN1,PTPN11,RAP1A,RASD1,RRAS2,SOCS3,SOCS7,SOS1,STAT3,STAT6
Chemokine Signaling	1.12	0.287	-0.426	CALM1 (includes others),CAMK1G,CAMK2B,CAMK2G,CCL2,CFL1,CXCL12,CXCR4,FOS,HRAS,JUN,MPRIP,NRAS,PLCB3,PLCG1,PPP1CB,PPP1R12A,PTK2,RAP1A,RASD1,RHOA,ROCK2,RRAS2
Endometrial Cancer Signaling	1.12	0.3	1.604	AKT1,CCND1,CTNNB1,FOXO3,HRAS,ILK,LEF1,MLH1,MYC,NRAS,PIK3CB,PIK3CD,PIK3R3,PTEN,RAP1A,RASD1,RRAS2,SOS1
GDNF Family Ligand-Receptor Interactions	1.12	0.289	0.243	CDC42,DOK6,FOS,GAB1,GDNF,HRAS,ITPR1,ITPR3,JUN,MAPK9,NRAS,PDLIM7,PIK3CB,PIK3CD,PIK3R3,PLCG1,RAC1,RAP1A,RASA1,RASD1,RRAS2,SOS1
Circadian Rhythm Signaling	1.11	0.333	#NUM!	ARNTL,BHLHE40,CLOCK,CREB3,CREB3L4,CREB5,CRY2,GRIN2A,GRIN3A,NR1D1,PER1
Phosphatidylglycerol Biosynthesis II (Non-plastidic)	1.1	0.364	0.707	ABHD5,AGPAT3,AGPAT4,AGPAT5,CDS2,CRLS1,GPAM,MBOAT7
Superpathway of Methionine Degradation	1.09	0.324	1.155	AHCY,AHCYL2,CBS/CBSL,CDO1,DLD,EEF1AKMT3,GOT2,MRM2,PRMT1,PRMT5,SUOX,SUV39H2
Notch Signaling	1.09	0.324	-0.378	ADAM17,CNTN1,DTX1,DTX3,HES1,HEY1,JAG2,LFNG,MAML3,NOTCH4,NUMB,NUMBL
Acute Myeloid Leukemia Signaling	1.08	0.281	0.894	AKT1,CCNA1,CCND1,EIF4EBP1,HRAS,IDH2,JUP,KIT,LEF1,MAP2K3,MAP2K6,MYC,NFKB1,NRAS,PIK3CB,PIK3CD,PIK3R3,RAP1A,RARA,RASD1,RPS6KB2,RRAS2,SOS1,STAT3,TCF4
iNOS Signaling	1.07	0.311	-1.732	CALM1 (includes others),CHUK,FOS,HMGA1,IFNGR1,IKBKE,IRAK2,IRAK3,IRAK4,JAK3,JUN,LY96,NFKB1,NFKBIE
RAR Activation	1.07	0.258	#NUM!	ACTB,ADCY3,ADCY9,AKR1C3,AKT1,ALDH1A1,BMP2,CCNH,CDK7,CITED2,DHRS3,DPF1,DUSP1,ERCC2,FOS,GTF2H5,JUN,MAPK9,MMP1,MNAT1,NCOA1,NFKB1,NRIP2,PIK3CB,PIK3CD,PIK3R3,PNRC1,PPARGC1A,PRKAG2,PRKAR1A,PRKAR1B,PRKAR2A,PRMT1,PTEN,RAC1,RARA,RARB,RARG,RBP1,RBP5,RDH10,SMAD1,SMAD3,SMARCA2,SMARCD1,SORBS3,TGFB1,TGFB3,TNIP1,VEGFA
Glycolysis I	1.06	0.346	2.333	ALDOA,BPGM,ENO1,ENO3,GAPDH,PFKP,PGAM1,PKM,TPI1
Dopamine Receptor Signaling	1.06	0.286	1.414	ADCY3,ADCY9,GCH1,IL4I1,MAOB,NCS1,PCBD1,PPM1L,PPP1CB,PPP1R12A,PPP1R3C,PPP2CB,PPP2R1B,PPP2R2A,PPP2R3B,PRKAG2,PRKAR1A,PRKAR1B,PRKAR2A,PTPA,PTS,QDPR
Human Embryonic Stem Cell Pluripotency	1.06	0.267	#NUM!	ACVR1,AKT1,BMP1,BMP2,BMP4,BMP6,BMPR1A,BMPR2,CTNNB1,FGF2,FGFR1,FOXO1,FZD1,FZD3,FZD7,FZD9,INHBA,LEF1,NTF3,PDGFB,PDGFD,PDGFRB,PIK3CB,PIK3CD,PIK3R3,S1PR1,SMAD1,SMAD3,SMO,TCF4,TGFB1,TGFB3,TGFBR2,WNT2,WNT2B,WNT5B
CNTF Signaling	1.06	0.298	1	AKT1,HRAS,LIFR,NRAS,PIK3CB,PIK3CD,PIK3R3,PTPN11,RAP1A,RASD1,RPS6KA2,RPS6KA4,RPS6KA5,RPS6KB2,RRAS2,SOS1,STAT3
PXR/RXR Activation	1.06	0.292	#NUM!	ABCB9,AKT1,ALDH1A1,ALDH3A2,CPT1A,FOXO1,FOXO3,IL6,INSR,NCOA1,NR3C1,PAPSS2,PCK2,PPARGC1A,PRKAG2,PRKAR1A,PRKAR1B,PRKAR2A,SCD
IL-17A Signaling in Airway Cells	1.06	0.292	1.698	AKT1,CCL20,CHUK,CXCL1,CXCL3,CXCL5,CXCL6,IKBKE,IL17RC,IL6,JAK3,MAPK9,NFKB1,NFKBIE,PIK3CB,PIK3CD,PIK3R3,PTEN,STAT3
Netrin Signaling	1.06	0.292	0.229	ABLIM1,CACNA1A,CACNA1G,CACNA2D1,CACNB2,CACNG7,NFAT5,NFATC2,NFATC4,NTN1,PPP3CA,PPP3CC,PRKAG2,PRKAR1A,PRKAR1B,PRKAR2A,RAC1,RAC3,UNC5B
G-Protein Coupled Receptor Signaling	1.05	0.25	#NUM!	ADCY3,ADCY9,ADORA1,ADRA1B,ADRA1D,AKT1,CAMK2B,CAMK2G,CHRM2,CHRM3,CHUK,CREB3,CREB3L4,CREB5,DUSP1,DUSP4,DUSP6,GABBR1,GNA11,GNAL,GPER1,HRAS,HRH1,HTR1D,HTR2A,IKBKE,MAP3K8,MC1R,MPPE1,NAPEPLD,NFKB1,NFKBIE,NPR3,NRAS,PDE10A,PDE11A,PDE12,PDE1A,PDE4A,PDE4B,PDE4D,PDE5A,PIK3CB,PIK3CD,PIK3R3,PLCB3,PRKAG2,PRKAR1A,PRKAR1B,PRKAR2A,PTGER4,PTGIR,RAP1A,RAPGEF3,RAPGEF4,RASA1,RASD1,RASGRP1,RGS14,RGS16,RGS2,RGS4,RGS7,R…
14-3-3-mediated Signaling	1.04	0.268	1.8	AKT1,AKT1S1,FOS,FOXO1,HRAS,JUN,MAPK9,MAPT,NRAS,PDIA3,PIK3CB,PIK3CD,PIK3R3,PLCB3,PLCD4,PLCE1,PLCG1,PLCH2,RAP1A,RASD1,RRAS2,TRAF2,TUBA1B,TUBA1C,TUBA4A,TUBB,TUBB4B,TUBB6,TUBG1,VIM,YWHAE,YWHAG,YWHAH,YWHAZ
P2Y Purigenic Receptor Signaling Pathway	1.04	0.268	0.928	ADCY3,ADCY9,AKT1,CREB3,CREB3L4,CREB5,FOS,GNB2,GNB3,GNB4,GNG10,GNG12,HRAS,JUN,MYC,NFKB1,NRAS,P2RY1,PDIA3,PIK3CB,PIK3CD,PIK3R3,PLCB3,PLCD4,PLCE1,PLCG1,PLCH2,PRKAG2,PRKAR1A,PRKAR1B,PRKAR2A,RAP1A,RASD1,RRAS2
TNFR2 Signaling	1.04	0.333	-0.333	CHUK,FOS,IKBKE,JUN,NAIP,NFKB1,NFKBIE,TNFAIP3,TRAF1,TRAF2
UVA-Induced MAPK Signaling	1.04	0.276	1.213	ATM,CYCS,FOS,HRAS,JUN,MAPK9,NRAS,PARP11,PARP6,PDIA3,PIK3CB,PIK3CD,PIK3R3,PLCB3,PLCD4,PLCE1,PLCG1,PLCH2,RAP1A,RASD1,RPS6KA2,RPS6KA4,RPS6KA5,RPS6KB2,RRAS2,SMPD4,TNKS2
Role of NANOG in Mammalian Embryonic Stem Cell Pluripotency	1.03	0.269	-0.535	AKT1,BMP1,BMP2,BMP4,BMP6,BMPR1A,BMPR1B,BMPR2,CTNNB1,FZD1,FZD3,FZD7,FZD9,GAB1,GATA6,HRAS,JAK3,LIFR,NRAS,PIK3CB,PIK3CD,PIK3R3,RAP1A,RASD1,RRAS2,SMAD1,SMO,SOS1,STAT3,WNT2,WNT2B,WNT5B
iCOS-iCOSL Signaling in T Helper Cells	1.02	0.27	-0.2	AKT1,CALM1 (includes others),CAMK2B,CAMK2G,CHUK,GAB2,HLA-A,HLA-B,HLA-DMA,HLA-DMB,ICOSLG/LOC102723996,IKBKE,INPP5D,ITPR1,ITPR3,NFAT5,NFATC2,NFATC4,NFKB1,NFKBIE,PIK3CB,PIK3CD,PIK3R3,PLCG1,PLEKHA2,PLEKHA4,PPP3CA,PPP3CC,PTEN,RAC1
Leptin Signaling in Obesity	1.01	0.284	1	ADCY3,ADCY9,AKT1,FOXO1,LEPR,PDIA3,PIK3CB,PIK3CD,PIK3R3,PLCB3,PLCD4,PLCE1,PLCG1,PLCH2,PRKAG2,PRKAR1A,PRKAR1B,PRKAR2A,PTPN11,SOCS3,STAT3
Telomerase Signaling	1.01	0.271	0.853	AKT1,CDKN1A,E2F1,ELF1,ELF2,ELF4,ETS1,HDAC4,HDAC6,HRAS,HSP90AA1,HSP90B1,MYC,NRAS,PIK3CB,PIK3CD,PIK3R3,PPM1L,PPP2CB,PPP2R1B,PPP2R2A,PPP2R3B,PTPA,RAP1A,RASD1,RRAS2,SOS1,TERF2,TPP1
Triacylglycerol Biosynthesis	1.01	0.31	0.277	ABHD5,AGPAT3,AGPAT4,AGPAT5,CRLS1,ELOVL1,ELOVL6,GPAM,LPIN2,MBOAT7,PLPP1,PLPP2,PLPP5
Assembly of RNA Polymerase II Complex	1	0.3	#NUM!	CCNH,CDK7,ERCC2,GTF2H5,MNAT1,POLR2C,POLR2D,POLR2E,POLR2L,TAF13,TAF2,TAF5,TAF6,TAF6L,TAF9
CCR3 Signaling in Eosinophils	1	0.266	0.5	CALM1 (includes others),CCL26,CFL1,CFL2,GNB2,GNB3,GNB4,GNG10,GNG12,HRAS,ITPR1,ITPR3,JMJD7-PLA2G4B,MPRIP,NRAS,PAK1,PAK3,PAK4,PIK3CB,PIK3CD,PIK3R3,PLA2G4C,PLA2G6,PLCB3,PPP1CB,PPP1R12A,RAC1,RAP1A,RASD1,RHOA,ROCK1,ROCK2,RRAS2
Nitric Oxide Signaling in the Cardiovascular System	0.996	0.273	-0.784	AKT1,ATP2A3,BDKRB2,CACNA1A,CALM1 (includes others),CAV1,GUCY1A1,GUCY1B1,HSP90AA1,HSP90B1,ITPR1,ITPR3,KDR,PDE1A,PDE5A,PIK3CB,PIK3CD,PIK3R3,PRKAG2,PRKAR1A,PRKAR1B,PRKAR2A,PRKG2,SLC7A1,VEGFA,VEGFC,VEGFD
Iron homeostasis signaling pathway	0.987	0.263	#NUM!	ABCB10,ATP6V0A1,ATP6V0A2,ATP6V0E2,ATP6V1C2,ATP6V1D,BMP1,BMP2,BMP4,BMP6,BMPR1A,BMPR1B,BMPR2,EPAS1,ERFE,FTH1,FXN,GDF15,HEPH,HFE,HMOX1,HMOX2,IL6,IL6R,ISCU,JAK3,LRP1,NUBP2,PDGFB,PDGFRB,SKP2,SMAD1,SMAD3,STAT3,STEAP3,TFRC
IL-1 Signaling	0.983	0.275	0	ADCY3,ADCY9,CHUK,FOS,GNA11,GNAL,GNB2,GNB3,GNB4,GNG10,GNG12,IKBKE,IRAK2,IRAK3,IRAK4,JUN,MAP2K3,MAP2K6,MAPK9,NFKB1,NFKBIE,PRKAG2,PRKAR1A,PRKAR1B,PRKAR2A
Natural Killer Cell Signaling	0.979	0.254	1	AKT1,B2M,CDC42,CFL1,CFL2,COL11A2,COL3A1,COL5A3,HLA-A,HLA-B,HLA-C,HLA-E,HLA-F,HRAS,HSPA1L,IRAK4,ITGB1,JAK3,KLRC2,KLRC4-KLRK1/KLRK1,MAP2K3,MAP3K12,MAP3K2,MAP3K8,MICB,NFAT5,NFATC2,NFATC4,NFKB1,NRAS,PAK1,PAK3,PAK4,PIK3CB,PIK3CD,PIK3R3,PLCG1,PTPN11,PVR,RAC1,RAC3,RAP1A,RASD1,RASSF5,ROCK1,RRAS2,SOS1,ULBP3,WASL,WIPF1
mTOR Signaling	0.975	0.252	1.333	AKT1,AKT1S1,CDC42,EIF3B,EIF3I,EIF4A1,EIF4EBP1,EIF4G1,FNBP1,HMOX1,HRAS,INSR,MAPKAP1,NAPEPLD,NRAS,PIK3CB,PIK3CD,PIK3R3,PLD3,PPM1L,PPP2CB,PPP2R1B,PPP2R2A,PPP2R3B,PRKAB1,PRKAG2,PTPA,RAC1,RAC3,RAP1A,RASD1,RHOA,RHOBTB1,RHOC,RHOJ,RHOU,RND2,RPS10,RPS15,RPS21,RPS27,RPS6KA2,RPS6KA4,RPS6KA5,RPS6KB2,RPS7,RPSA,RPTOR,RRAS2,ULK1,VEGFA,VEGFC,VEGFD
Folate Transformations I	0.975	0.444	1	MTHFD1,MTHFD2,MTHFR,SHMT1
Synaptic Long Term Potentiation	0.971	0.264	-0.522	CALM1 (includes others),CAMK2B,CAMK2G,CREB3,CREB3L4,CREB5,GNA11,GRIA2,GRIA3,GRIN2A,GRIN3A,HRAS,ITPR1,ITPR3,NRAS,PDIA3,PLCB3,PLCD4,PLCE1,PLCG1,PLCH2,PPP1CB,PPP1R12A,PPP1R3C,PPP3CA,PPP3CC,PRKAG2,PRKAR1A,PRKAR1B,PRKAR2A,RAP1A,RAPGEF3,RASD1,RRAS2
Dopamine-DARPP32 Feedback in cAMP Signaling	0.971	0.258	-0.667	ADCY3,ADCY9,ATP2A3,CACNA1A,CALM1 (includes others),CAMKK1,CREB3,CREB3L4,CREB5,CREM,GRIN2A,GRIN3A,GUCY1A1,GUCY1B1,ITPR1,ITPR3,KCNJ15,KCNJ2,KCNJ6,PAWR,PDIA3,PLCB3,PLCD4,PLCE1,PLCG1,PLCH2,PPM1L,PPP1CB,PPP1R12A,PPP1R3C,PPP2CB,PPP2R1B,PPP2R2A,PPP2R3B,PPP3CA,PPP3CC,PRKAG2,PRKAR1A,PRKAR1B,PRKAR2A,PRKG2,PTPA
White Adipose Tissue Browning Pathway	0.971	0.264	-1.029	ADCY3,ADCY9,CACNA1A,CACNA1G,CACNA2D1,CACNB2,CACNG7,CAMP,CEBPB,CREB3,CREB3L4,CREB5,FGFR1,FNDC5,GUCY1A1,GUCY1B1,HIF1AN,KDR,LDHA,LIPE,NPPB,PPARGC1A,PRKAB1,PRKAG2,PRKAR1A,PRKAR1B,PRKAR2A,PRKG2,RARA,RARB,RARG,THRB,TRPV1,VEGFA
cAMP-mediated signaling	0.955	0.25	-1.131	ADCY3,ADCY9,ADORA1,AKAP1,AKAP11,AKAP13,AKAP17A,AKAP6,AKAP7,CALM1 (includes others),CAMK1G,CAMK2B,CAMK2G,CHRM2,CHRM3,CREB3,CREB3L4,CREB5,CREM,DUSP1,DUSP4,DUSP6,GABBR1,GNAL,GPER1,HTR1D,MC1R,MPPE1,NAPEPLD,NPR3,PALM2AKAP2,PDE10A,PDE11A,PDE12,PDE1A,PDE4A,PDE4B,PDE4D,PDE5A,PKIB,PKIG,PPP3CA,PPP3CC,PRKAR1A,PRKAR1B,PRKAR2A,PTGER4,PTGIR,RAP1A,RAPGEF3,RAPGEF4,RGS14,RGS2,RGS4,RGS7,S1PR1,STAT3
Sphingosine-1-phosphate Signaling	0.947	0.265	-0.392	ACER2,ADCY3,ADCY9,AKT1,ASAH1,CASP7,CDC42,FNBP1,PDGFB,PDGFD,PDGFRB,PDIA3,PIK3CB,PIK3CD,PIK3R3,PLCB3,PLCD4,PLCE1,PLCG1,PLCH2,PTK2,RAC1,RAC3,RHOA,RHOBTB1,RHOC,RHOJ,RHOU,RND2,S1PR1,SMPD4
April Mediated Signaling	0.947	0.308	0	CHUK,FOS,IKBKE,JUN,MAPK9,NFAT5,NFATC2,NFATC4,NFKB1,NFKBIE,TRAF1,TRAF2
Antigen Presentation Pathway	0.947	0.308	#NUM!	B2M,CD74,CIITA,HLA-A,HLA-B,HLA-C,HLA-DMA,HLA-DMB,HLA-E,HLA-F,PDIA3,PSMB5
HIF1α Signaling	0.939	0.265	#NUM!	AKT1,CUL2,ELOC,HRAS,HSP90AA1,JUN,LDHA,MAPK6,MAPK7,MAPK9,MMP1,MMP11,MMP14,MMP2,MMP24,MMP9,NAA10,NCOA1,NRAS,P4HTM,PIK3CB,PIK3CD,PIK3R3,RAP1A,RASD1,RRAS2,VEGFA,VEGFC,VEGFD,VHL
Cardiomyocyte Differentiation via BMP Receptors	0.932	0.35	-1	BMP2,BMP4,BMPR1A,BMPR1B,BMPR2,MEF2C,NPPB
TR/RXR Activation	0.928	0.274	#NUM!	ACACA,AKR1C1/AKR1C2,AKR1C3,AKT1,COL6A3,ENO1,F10,FASN,ME1,NCOA1,NXPH2,PFKP,PIK3CB,PIK3CD,PIK3R3,PPARGC1A,RAB3B,RCAN2,SLC16A2,SLC16A3,SYT12,THRB,UCP2
HER-2 Signaling in Breast Cancer	0.928	0.274	#NUM!	AKT1,AREG,CCND1,CCNE1,CCNE2,CDC42,CDKN1A,FOXO1,HRAS,ITGB1,ITGB4,ITGB8,MMP2,NRAS,NRG1,PIK3CB,PIK3CD,PIK3R3,PLCG1,RAP1A,RASD1,RRAS2,SOS1
Methylglyoxal Degradation I	0.928	0.667	#NUM!	GLO1,HAGHL
5-aminoimidazole Ribonucleotide Biosynthesis I	0.928	0.667	#NUM!	GART,PFAS
1,25-dihydroxyvitamin D3 Biosynthesis	0.928	0.667	#NUM!	CYP27B1,CYP2R1
Tetrahydrobiopterin Biosynthesis I	0.928	0.667	#NUM!	GCH1,PTS
Adenine and Adenosine Salvage III	0.928	0.5	#NUM!	ADA,ADAT3,HPRT1
Hypusine Biosynthesis	0.928	0.667	#NUM!	DOHH,EIF5A
Biotin-carboxyl Carrier Protein Assembly	0.928	0.667	#NUM!	ACACA,ACACB
Thiosulfate Disproportionation III (Rhodanese)	0.928	0.667	#NUM!	MPST,TST
Oxidized GTP and dGTP Detoxification	0.928	0.667	#NUM!	NUDT1,RUVBL2
Tetrahydrobiopterin Biosynthesis II	0.928	0.667	#NUM!	GCH1,PTS
4-aminobutyrate Degradation I	0.928	0.667	#NUM!	ABAT,SUCLG2
IL-17 Signaling	0.921	0.275	#NUM!	AKT1,CCL2,CEBPB,CXCL1,CXCL5,CXCL8,HRAS,IL17RC,IL6,JUN,MAP2K3,MAP2K6,MAPK9,NFKB1,NRAS,PIK3CB,PIK3CD,PIK3R3,RAP1A,RASD1,RRAS2,TIMP1
FLT3 Signaling in Hematopoietic Progenitor Cells	0.921	0.275	0.218	AKT1,CREB3,CREB3L4,CREB5,EIF4EBP1,GAB2,HRAS,INPP5D,NRAS,PIK3CB,PIK3CD,PIK3R3,PTPN11,RAP1A,RASD1,RPS6KA2,RPS6KA4,RPS6KA5,RRAS2,SOS1,STAT3,STAT6
Macropinocytosis Signaling	0.914	0.276	1.069	ARF6,CDC42,HGF,HRAS,ITGB1,ITGB4,ITGB8,MET,NRAS,PAK1,PDGFB,PDGFD,PIK3CB,PIK3CD,PIK3R3,PLCG1,RAC1,RAP1A,RASD1,RHOA,RRAS2
Cysteine Biosynthesis III (mammalia)	0.91	0.333	1.414	AHCY,AHCYL2,CBS/CBSL,EEF1AKMT3,MRM2,PRMT1,PRMT5,SUV39H2
Basal Cell Carcinoma Signaling	0.907	0.278	-1.604	BMP1,BMP2,BMP4,BMP6,CTNNB1,DVL2,FZD1,FZD3,FZD7,FZD9,HHIP,LEF1,PTCH1,SMO,SUFU,TCF4,WNT2,WNT2B,WNT5B,ZNF875
UDP-N-acetyl-D-galactosamine Biosynthesis II	0.9	0.385	0.447	GCK,GNPDA1,GNPNAT1,HK2,UAP1
Apelin Pancreas Signaling Pathway	0.879	0.295	0.277	APLN,EIF2AK3,ERN1,MAPK9,NFKB1,PIK3CB,PIK3CD,PIK3R3,PRKAB1,PRKAG2,PRKAR1A,PRKAR1B,PRKAR2A
Breast Cancer Regulation by Stathmin1	0.857	0.234	#NUM!	ACKR1,ADGRB2,ADGRG1,ADGRG6,ADGRL1,ADGRL3,ADGRL4,ADORA1,ADRA1B,ADRA1D,ANKHD1/ANKHD1-EIF4EBP3,ARHGEF10,ARHGEF12,ARHGEF17,ARHGEF18,ARHGEF19,ARHGEF3,ARHGEF9,AURKA,AURKB,BDKRB1,BDKRB2,BMP6,C3AR1,CALCRL,CAMK1G,CAMK2B,CAMK2G,CCND1,CDK1,CDK2,CELSR1,CHRM2,CHRM3,CMKLR1,CREB3,CREB3L4,CREB5,E2F1,E2F2,E2F7,E2F8,EDNRA,F2R,F2RL1,FGF2,FOXM1,FZD1,FZD3,FZD7,FZD9,GABBR1,GNB2,GNB3,GNB4,GNG10,GNG12,GPER1,GPR1,GPR108,…
ErbB Signaling	0.857	0.266	0.408	AKT1,AREG,CDC42,FOS,FOXO1,HBEGF,HRAS,JUN,MAP2K3,MAP2K6,MAPK9,NRAS,NRG1,NRG2,PAK1,PAK3,PAK4,PIK3CB,PIK3CD,PIK3R3,PLCG1,RAP1A,RASD1,RRAS2,SOS1
Th1 and Th2 Activation Pathway	0.857	0.251	#NUM!	ACVR1,ACVR1B,ACVR2A,BMPR2,CD274,CHD4,CXCR4,HAVCR2,HLA-A,HLA-B,HLA-DMA,HLA-DMB,ICOSLG/LOC102723996,IFNAR1,IFNGR1,IL27RA,IL33,IL4R,IL6,IL6R,JAG2,JAK3,JUN,MAF,MAP2K6,mir-146,mir-29,NFATC2,NFATC4,NFIL3,NFKB1,NOTCH4,PIK3CB,PIK3CD,PIK3R3,S1PR1,SOCS3,STAT3,STAT6,TGFB1,TGFBR2,TGFBR3,TNFSF11
CD40 Signaling	0.848	0.277	-0.243	CHUK,FOS,IKBKE,JAK3,JUN,MAP2K3,MAP2K6,MAPK9,NFKB1,NFKBIE,PIK3CB,PIK3CD,PIK3R3,PTGS1,STAT3,TNFAIP3,TRAF1,TRAF2
Relaxin Signaling	0.839	0.253	0	ADCY3,ADCY9,AKT1,FOS,GNA11,GNAL,GNB2,GNB3,GNB4,GNG10,GNG12,GUCY1A1,GUCY1B1,JUN,MMP9,MPPE1,NAPEPLD,NFKB1,NFKBIE,NPR2,NPR3,PDE10A,PDE11A,PDE12,PDE1A,PDE4A,PDE4B,PDE4D,PDE5A,PIK3CB,PIK3CD,PIK3R3,PRKAG2,PRKAR1A,PRKAR1B,PRKAR2A,RAP1A,VEGFA
Putrescine Degradation III	0.839	0.333	-0.378	ALDH1A1,ALDH2,ALDH3A2,ALDH4A1,IL4I1,MAOB,SAT2
Huntington's Disease Signaling	0.836	0.245	-0.577	AKT1,ATP5F1C,ATP5PB,CAPN1,CAPN3,CAPN5,CAPNS1,CASP7,CLTB,CLTCL1,CREB3,CREB3L4,CREB5,CTSD,CYCS,DLG4,DNM1,GLS,GNA11,GNB2,GNB3,GNB4,GNG10,GNG12,GPAA1,HDAC4,HDAC6,HRAS,HSPA1L,IGF1,IGF1R,ITPR1,JUN,MAPK9,NSF,PIK3CB,PIK3CD,PIK3R3,PLCB3,POLR2C,POLR2D,POLR2E,POLR2L,PSME3,PSME4,PSMF1,RASA1,RCOR2,RCOR3,REST,SGK1,SOS1,STX16,STX1A,UBE2S,VAMP2,VAMP3,VTI1A
Calcium Transport I	0.83	0.4	0	ATP2A3,ATP2B1,ATP2B4,ATP2C1
IL-17A Signaling in Gastric Cells	0.827	0.32	0	CCL20,CXCL1,CXCL8,FOS,IL17RC,JUN,MAPK9,NFKB1
B Cell Activating Factor Signaling	0.818	0.293	0	CHUK,FOS,IKBKE,JUN,MAPK9,NFAT5,NFATC2,NFATC4,NFKB1,NFKBIE,TRAF1,TRAF2
PKCθ Signaling in T Lymphocytes	0.818	0.252	-0.87	BCL10,CACNA1A,CACNA1G,CACNA2D1,CACNB2,CACNG7,CAMK2B,CAMK2G,CHUK,FOS,HLA-A,HLA-B,HLA-DMA,HLA-DMB,HRAS,IKBKE,JUN,MALT1,MAP3K12,MAP3K2,MAP3K8,NFAT5,NFATC2,NFATC4,NFKB1,NFKBIE,NRAS,PIK3CB,PIK3CD,PIK3R3,PLCG1,PPP3CA,PPP3CC,RAC1,RAC3,RAP1A,RASD1,RRAS2,SOS1
PPAR Signaling	0.801	0.26	0.784	CHUK,CITED2,FOS,HRAS,HSP90AA1,HSP90B1,IKBKE,IL1B,IL1RN,IL33,INSR,JUN,NCOA1,NFKB1,NFKBIE,NGFR,NR1H3,NRAS,PDGFB,PDGFD,PDGFRB,PPARGC1A,RAP1A,RASD1,RRAS2,SOS1,TRAF2
Role of PKR in Interferon Induction and Antiviral Response	0.796	0.256	-1.095	ATF3,CHUK,CYCS,DNAJC3,E2F1,EIF2S1,FAS,FOS,HSP90AA1,HSP90B1,HSPA1L,IFNAR1,IFNAR2,IFNGR1,IKBKE,IL1B,IRF3,JUN,MAP2K3,MAP2K6,MAPK9,MAVS,NFKB1,NFKBIE,NPM1,PDGFB,PDGFD,PDGFRB,STAT3,TARBP2
DNA Double-Strand Break Repair by Non-Homologous End Joining	0.788	0.357	#NUM!	ATM,MRE11,PRKDC,XRCC4,XRCC6
IL-3 Signaling	0.785	0.266	0	AKT1,FOS,FOXO1,GAB2,HRAS,INPP5D,JUN,NRAS,PAK1,PIK3CB,PIK3CD,PIK3R3,PPP3CA,PPP3CC,RAC1,RAP1A,RASD1,RRAS2,SOS1,STAT3,STAT6
Melanoma Signaling	0.772	0.28	2.111	AKT1,CCND1,CDKN1A,CDKN2A,E2F1,HRAS,NRAS,PIK3CB,PIK3CD,PIK3R3,PTEN,RAP1A,RASD1,RRAS2
RANK Signaling in Osteoclasts	0.764	0.261	-0.218	AKT1,CALM1 (includes others),CHUK,FOS,GSN,IKBKE,JUN,MAP2K6,MAP3K12,MAP3K2,MAP3K8,MAPK9,NFATC2,NFKB1,NFKBIE,PIK3CB,PIK3CD,PIK3R3,PPP3CA,PPP3CC,TNFRSF11A,TNFSF11,TRAF2
Superpathway of Serine and Glycine Biosynthesis I	0.759	0.429	#NUM!	PSAT1,PSPH,SHMT1
Thioredoxin Pathway	0.759	0.429	#NUM!	NXN,TXN,TXNRD1
Purine Ribonucleosides Degradation to Ribose-1-phosphate	0.759	0.429	#NUM!	ADA,ADAT3,PGM2
Glycogen Biosynthesis II (from UDP-D-Glucose)	0.759	0.429	#NUM!	GBE1,GYS1,UGP2
Neuropathic Pain Signaling In Dorsal Horn Neurons	0.757	0.257	-1.569	CAMK1G,CAMK2B,CAMK2G,FOS,GPR37,GRIA2,GRIA3,GRIN2A,GRIN3A,ITPR1,ITPR3,KCNN3,KCNN4,PDIA3,PIK3CB,PIK3CD,PIK3R3,PLCB3,PLCD4,PLCE1,PLCG1,PLCH2,PRKAG2,PRKAR1A,PRKAR1B,PRKAR2A
Docosahexaenoic Acid (DHA) Signaling	0.757	0.289	#NUM!	AKT1,APP,BCL2,CYCS,FOXO1,IL1B,PIK3CB,PIK3CD,PIK3R3,PNPLA2,SERPINF1
Methionine Degradation I (to Homocysteine)	0.757	0.318	1.134	AHCY,AHCYL2,EEF1AKMT3,MRM2,PRMT1,PRMT5,SUV39H2
Cytotoxic T Lymphocyte-mediated Apoptosis of Target Cells	0.754	0.294	-1	B2M,BCL2,CASP7,CYCS,FAS,HLA-A,HLA-B,HLA-C,HLA-E,HLA-F
Apelin Liver Signaling Pathway	0.752	0.308	-1.414	AGT,APLN,COL11A2,COL3A1,COL5A3,FAS,MAPK9,PDGFRB
Androgen Signaling	0.74	0.25	0.258	CACNA1A,CACNA1G,CACNA2D1,CACNB2,CACNG7,CALM1 (includes others),CCND1,CCNH,CDK7,ERCC2,GNA11,GNAL,GNB2,GNB3,GNB4,GNG10,GNG12,GTF2H5,HSP90AA1,JUN,MNAT1,NCOA1,NFKB1,POLR2C,POLR2D,POLR2E,POLR2L,PRKAG2,PRKAR1A,PRKAR1B,PRKAR2A,SMAD3,TAF2,TGFB1I1
Apelin Endothelial Signaling Pathway	0.719	0.252	1.134	ADCY3,ADCY9,AKT1,APLN,CALM1 (includes others),CCL2,FOS,GNA11,GNAL,HDAC4,HRAS,JUN,MAPK9,MEF2A,MEF2C,MEF2D,NFKB1,NRAS,PIK3CB,PIK3CD,PIK3R3,PLCB3,PRKAB1,PRKAG2,RAP1A,RASD1,RPS6KB2,RRAS2,SMAD3
CREB Signaling in Neurons	0.714	0.242	0.354	ADCY3,ADCY9,AKT1,CACNA1A,CACNA1G,CACNA2D1,CACNB2,CACNG7,CALM1 (includes others),CAMK2B,CAMK2G,CREB3,CREB3L4,CREB5,GNA11,GNAL,GNB2,GNB3,GNB4,GNG10,GNG12,GRIA2,GRIA3,GRID1,GRIN2A,HRAS,ITPR1,ITPR3,NRAS,PDIA3,PIK3CB,PIK3CD,PIK3R3,PLCB3,PLCD4,PLCE1,PLCG1,PLCH2,POLR2C,POLR2D,POLR2E,POLR2L,PRKAG2,PRKAR1A,PRKAR1B,PRKAR2A,RAP1A,RASD1,RRAS2,SOS1
eNOS Signaling	0.708	0.245	-0.186	ADCY3,ADCY9,AKT1,AQP11,AQP5,BDKRB1,BDKRB2,CALM1 (includes others),CAV1,CCNA1,CCNA2,CHRM2,CHRM3,CHRNA1,CHRNB1,GUCY1A1,GUCY1B1,HSP90AA1,HSP90B1,HSPA1L,ITPR1,ITPR3,KDR,LPAR2,LPAR3,LPAR6,PIK3CB,PIK3CD,PIK3R3,PLCG1,PRKAB1,PRKAG2,PRKAR1A,PRKAR1B,PRKAR2A,SLC7A1,VEGFA,VEGFC,VEGFD
Pyrimidine Ribonucleotides De Novo Biosynthesis	0.708	0.279	1.732	AK5,AK9,BLM,CTPS1,ENTPD3,NME1,NME2,NME3,NME4,RAD54L,RECQL4,UMPS
BAG2 Signaling Pathway	0.708	0.279	-1.155	ANXA2,BAG2,CDKN1A,CTSB,HSP90AA1,HSPA1L,MAPT,MYC,NFKB1,PSME3,PSME4,PSMF1
Role of NFAT in Regulation of the Immune Response	0.706	0.243	-1.219	AKT1,CALM1 (includes others),CHUK,FOS,GNA11,GNAL,GNB2,GNB3,GNB4,GNG10,GNG12,HLA-A,HLA-B,HLA-DMA,HLA-DMB,HRAS,IKBKE,ITPR1,ITPR3,JUN,MEF2A,MEF2C,MEF2D,NFAT5,NFATC2,NFATC4,NFKB1,NFKBIE,NRAS,ORAI1,PIK3CB,PIK3CD,PIK3R3,PLCB3,PLCG1,PPP3CA,PPP3CC,RAP1A,RASD1,RCAN1,RCAN2,RRAS2,SOS1,XPO1
Antiproliferative Role of Somatostatin Receptor 2	0.697	0.26	0.905	CDKN1A,GNB2,GNB3,GNB4,GNG10,GNG12,GUCY1A1,GUCY1B1,HRAS,NPR2,NPR3,NRAS,PIK3CB,PIK3CD,PIK3R3,PTPN11,RAP1A,RASD1,RRAS2,SSTR2
TWEAK Signaling	0.695	0.286	1.897	CASP7,CHUK,CYCS,IKBKE,NAIP,NFKB1,NFKBIE,TNFRSF12A,TRAF1,TRAF2
p70S6K Signaling	0.69	0.248	-0.192	AGT,AKT1,EEF2K,F2R,F2RL1,HRAS,IL4R,MAPT,NRAS,PDIA3,PIK3CB,PIK3CD,PIK3R3,PLCB3,PLCD4,PLCE1,PLCG1,PLCH2,PPM1L,PPP2CB,PPP2R1B,PPP2R2A,PPP2R3B,PTPA,RAP1A,RASD1,RRAS2,SOS1,YWHAE,YWHAG,YWHAH,YWHAZ
Arsenate Detoxification I (Glutaredoxin)	0.69	0.5	#NUM!	AS3MT,GLRX2
Isoleucine Degradation I	0.69	0.333	1.342	ACAD8,BCAT1,BCAT2,DLD,ECHS1
Retinoate Biosynthesis II	0.69	0.5	#NUM!	RBP1,RBP5
Heme Degradation	0.69	0.5	#NUM!	HMOX1,HMOX2
Choline Biosynthesis III	0.69	0.333	-1.342	HMOX1,NAPEPLD,PCYT1A,PCYT1B,PLD3
Proline Biosynthesis I	0.69	0.5	#NUM!	PYCR1,PYCR3
Melatonin Degradation II	0.69	0.5	#NUM!	IL4I1,MAOB
L-cysteine Degradation I	0.69	0.5	#NUM!	CDO1,GOT2
Phenylalanine Degradation I (Aerobic)	0.69	0.5	#NUM!	PCBD1,QDPR
Acetate Conversion to Acetyl-CoA	0.69	0.5	#NUM!	ACSL1,ACSS3
Tec Kinase Signaling	0.69	0.244	-0.186	ACTA2,ACTB,ACTG1,ACTG2,CDC42,FAS,FNBP1,FOS,GNA11,GNAL,GNB2,GNB3,GNB4,GNG10,GNG12,ITGA4,ITGB1,JAK3,MAPK9,NFKB1,PAK1,PAK3,PAK4,PIK3CB,PIK3CD,PIK3R3,PLCG1,PTK2,RAC1,RAC3,RHOA,RHOBTB1,RHOC,RHOJ,RHOU,RND2,STAT3,STAT6,TNFRSF10A,TNFRSF21
GPCR-Mediated Integration of Enteroendocrine Signaling Exemplified by an L Cell	0.686	0.26	-0.471	ADCY3,ADCY9,CHRM2,GNA11,GRP,GRPR,ITPR1,ITPR3,NMB,PDIA3,PLCB3,PLCD4,PLCE1,PLCG1,PLCH2,PRKAG2,PRKAR1A,PRKAR1B,PRKAR2A
Oxidative Ethanol Degradation III	0.684	0.316	0	ACSL1,ACSS3,ALDH1A1,ALDH2,ALDH3A2,ALDH4A1
Superpathway of D-myo-inositol (1,4,5)-trisphosphate Metabolism	0.682	0.304	-1.134	IMPA1,INPP1,INPP5A,INPP5D,ITPKB,PTEN,SYNJ1
Ethanol Degradation IV	0.682	0.304	-0.378	ACSL1,ACSS3,ALDH1A1,ALDH2,ALDH3A2,ALDH4A1,GPX7
LPS-stimulated MAPK Signaling	0.67	0.256	0.447	CDC42,CHUK,FOS,HRAS,IKBKE,JUN,MAP2K3,MAP2K6,MAPK9,NFKB1,NFKBIE,NRAS,PAK1,PIK3CB,PIK3CD,PIK3R3,RAC1,RAP1A,RASD1,RRAS2,SRF
Methylthiopropionate Biosynthesis	0.668	1	#NUM!	ADI1
Acetyl-CoA Biosynthesis III (from Citrate)	0.668	1	#NUM!	ACLY
Glutamine Biosynthesis I	0.668	1	#NUM!	GLUL
Glutamate Removal from Folates	0.668	1	#NUM!	GGH
Sorbitol Degradation I	0.668	1	#NUM!	SORD
Lipoate Salvage and Modification	0.668	1	#NUM!	LIPT1
Asparagine Biosynthesis I	0.668	1	#NUM!	ASNS
Adenine and Adenosine Salvage VI	0.668	1	#NUM!	ADK
Sulfite Oxidation IV	0.668	1	#NUM!	SUOX
Induction of Apoptosis by HIV1	0.654	0.262	0.5	BBC3,BCL2,CHUK,CXCR4,CYCS,FAS,IKBKE,MAPK9,NAIP,NFKB1,NFKBIE,NGFR,SLC25A10,SLC25A3,TRAF1,TRAF2
Atherosclerosis Signaling	0.652	0.246	#NUM!	APOD,APOE,APOL1,CCL2,CLU,COL11A2,COL3A1,COL5A3,CXCL12,CXCL8,CXCR4,GLG1,IL1B,IL1RN,IL33,IL6,ITGA4,MMP1,MMP9,NFKB1,PDGFB,PDGFD,PLA2G4C,PLA2G6,PLA2R1,PLB1,PNPLA8,SERPINA1,TGFB1,TNFRSF12A,TNFRSF14
G Beta Gamma Signaling	0.642	0.246	1.347	AKT1,CACNA1A,CACNA1G,CACNA2D1,CACNB2,CACNG7,CAV1,CAV2,CDC42,GNA11,GNAL,GNB2,GNB3,GNB4,GNG10,GNG12,HBEGF,HRAS,KCNJ6,NRAS,PAK1,PLCG1,PRKAG2,PRKAR1A,PRKAR1B,PRKAR2A,RAP1A,RASD1,RRAS2,SOS1
Glutamate Receptor Signaling	0.642	0.263	-2.646	CALM1 (includes others),DLG4,GLS,GLUL,GNB3,GRIA2,GRIA3,GRID1,GRIN2A,GRIN3A,GRIP1,HOMER1,HOMER2,SLC1A1,SLC1A3
GM-CSF Signaling	0.636	0.257	0.775	AKT1,CAMK2B,CAMK2G,CCND1,ETS1,HRAS,NRAS,PIK3CB,PIK3CD,PIK3R3,PPP3CA,PPP3CC,PTPN11,RAP1A,RASD1,RRAS2,SOS1,STAT3
CD27 Signaling in Lymphocytes	0.633	0.264	-0.577	CHUK,CYCS,FOS,IKBKE,JUN,MAP2K3,MAP2K6,MAP3K12,MAP3K2,MAP3K8,MAPK9,NFKB1,NFKBIE,TRAF2
Superoxide Radicals Degradation	0.627	0.375	#NUM!	GPX7,NQO1,SOD3
Salvage Pathways of Pyrimidine Deoxyribonucleotides	0.627	0.375	#NUM!	APOBEC3B,APOBEC3G,TK1
Corticotropin Releasing Hormone Signaling	0.614	0.241	-1.671	ADCY3,ADCY9,ARPC5,CACNA1A,CACNA1G,CACNA2D1,CACNB2,CACNG7,CALM1 (includes others),CREB3,CREB3L4,CREB5,CRH,FOS,GUCY1A1,GUCY1B1,ITPR1,ITPR3,JUN,JUND,MEF2A,MEF2C,MEF2D,NPR2,NPR3,NR4A1,PLCG1,PRKAG2,PRKAR1A,PRKAR1B,PRKAR2A,PTCH1,RAP1A,SMO,VEGFA
Vitamin-C Transport	0.614	0.292	0.816	GJB2,GLRX,LRRC8A,NXN,SLC23A2,TXN,TXNRD1
IL-15 Signaling	0.613	0.253	1.606	AKT1,AKT1S1,CXCL8,HRAS,JAK3,MYC,NFKB1,NRAS,PIK3CB,PIK3CD,PIK3R3,RAC3,RAP1A,RASD1,RPS6KB2,RPTOR,RRAS2,STAT3,STAT6
NAD biosynthesis II (from tryptophan)	0.611	0.333	-1	AFMID,NADSYN1,QPRT,TDO2
Inflammasome pathway	0.609	0.3	0.816	CTSB,IL1B,NAIP,NEK7,NFKB1,NLRP1
Granzyme B Signaling	0.607	0.312	1.342	CYCS,LMNB1,LMNB2,NUMA1,PRKDC
Estrogen Biosynthesis	0.599	0.268	-2.714	AKR1B15,AKR1C3,CYP19A1,CYP2D6,CYP2E1,CYP2J2,CYP2U1,CYP51A1,HSD17B1,HSD17B11,HSD17B7
Pyrimidine Ribonucleotides Interconversion	0.599	0.268	1.508	AK5,AK9,BLM,CTPS1,ENTPD3,NME1,NME2,NME3,NME4,RAD54L,RECQL4
Complement System	0.588	0.27	-0.707	C1QBP,C1R,C1S,C2,C3AR1,C4A/C4B,C7,CFB,CFI,SERPING1
Toll-like Receptor Signaling	0.578	0.25	-1.069	CHUK,FOS,IL1B,IL1RN,IL33,IRAK2,IRAK3,IRAK4,JUN,LY96,MAP2K3,MAP2K6,NFKB1,TLR1,TLR2,TLR5,TLR6,TNFAIP3,TRAF1
Thrombopoietin Signaling	0.577	0.254	-0.258	FOS,GAB2,HRAS,JUN,MYC,NRAS,PIK3CB,PIK3CD,PIK3R3,PLCG1,PTPN11,RAP1A,RASD1,RRAS2,SOS1,STAT3
Role of p14/p19ARF in Tumor Suppression	0.565	0.276	-1.89	CDKN2A,E2F1,NPM1,PIK3CB,PIK3CD,PIK3R3,RAC1,SENP3
HMGB1 Signaling	0.562	0.236	0.87	AKT1,CCL2,CDC42,CXCL8,FNBP1,FOS,HRAS,IFNGR1,IL11,IL1B,IL33,IL6,JUN,MAP2K3,MAP2K6,MAPK9,NFKB1,NGFR,NRAS,PIK3CB,PIK3CD,PIK3R3,PLAT,RAC1,RAC3,RAP1A,RASD1,RBBP7,RHOA,RHOBTB1,RHOC,RHOJ,RHOU,RND2,RRAS2,SERPINE1,TGFB1,TGFB3,TNFSF11
Prolactin Signaling	0.558	0.247	0.243	CEBPB,FOS,HRAS,JUN,MYC,NR3C1,NRAS,PIK3CB,PIK3CD,PIK3R3,PLCG1,PRLR,PTPN11,RAP1A,RASD1,RRAS2,SOCS3,SOCS7,SOS1,STAT3
D-myo-inositol (1,4,5)-Trisphosphate Biosynthesis	0.554	0.28	0.378	PI4K2B,PI4KA,PIP5K1A,PLCB3,PLCD4,PLCE1,PLCG1
EGF Signaling	0.551	0.255	-1.069	AKT1,FOS,HRAS,ITPR1,ITPR3,JUN,PIK3CB,PIK3CD,PIK3R3,PLCG1,RASA1,SOS1,SRF,STAT3
Production of Nitric Oxide and Reactive Oxygen Species in Macrophages	0.548	0.234	-1.897	AKT1,APOD,APOE,APOL1,CDC42,CHUK,CLU,FNBP1,FOS,IFNGR1,IKBKE,JAK3,JUN,MAP3K12,MAP3K2,MAP3K8,MAPK9,NFKB1,NFKBIE,NGFR,PIK3CB,PIK3CD,PIK3R3,PLCG1,PPM1L,PPP1CB,PPP1R12A,PPP1R3C,PPP2CB,PPP2R1B,PPP2R2A,PPP2R3B,PTPA,RAC1,RAC3,RAP1A,RHOA,RHOBTB1,RHOC,RHOJ,RHOU,RND2,SERPINA1,TLR2
Apelin Cardiomyocyte Signaling Pathway	0.545	0.242	1.043	AKT1,APLN,ATP2A3,GNA11,ITPR1,MAPK6,MAPK7,MAPK9,MYL12A,MYL12B,MYL6,MYL9,PDIA3,PIK3CB,PIK3CD,PIK3R3,PLCB3,PLCD4,PLCE1,PLCG1,PLCH2,SLC8A1,SLC9A1,TGFB1
2-ketoglutarate Dehydrogenase Complex	0.533	0.4	#NUM!	DLD,DLST
γ-linolenate Biosynthesis II (Animals)	0.533	0.294	-0.447	ACSL1,CYB5A,CYB5R3,SLC27A1,SLC27A3
Serine Biosynthesis	0.533	0.4	#NUM!	PSAT1,PSPH
CMP-N-acetylneuraminate Biosynthesis I (Eukaryotes)	0.533	0.4	#NUM!	NANP,NANS
D-myo-inositol (1,4,5)-trisphosphate Degradation	0.533	0.294	-0.447	IMPA1,INPP1,INPP5A,INPP5D,SYNJ1
Myo-inositol Biosynthesis	0.533	0.4	#NUM!	IMPA1,ISYNA1
Histamine Degradation	0.533	0.294	0.447	ALDH1A1,ALDH2,ALDH3A2,ALDH4A1,HNMT
Glutamate Degradation III (via 4-aminobutyrate)	0.533	0.4	#NUM!	ABAT,SUCLG2
Role of JAK2 in Hormone-like Cytokine Signaling	0.527	0.265	#NUM!	PRLR,PTPN1,PTPN11,SH2B1,SH2B2,SH2B3,SOCS3,SOCS7,STAT3
nNOS Signaling in Neurons	0.524	0.255	-1.134	CALM1 (includes others),CAPN1,CAPN3,CAPN5,CAPNS1,DLG2,DLG4,GRIN2A,GRIN3A,PPP3CA,PPP3CC,RASD1
Bile Acid Biosynthesis, Neutral Pathway	0.524	0.308	-2	AKR1C1/AKR1C2,AKR1C3,CYP27A1,HSD3B7
Phosphatidylethanolamine Biosynthesis II	0.521	0.333	#NUM!	CHKA,CHKB,PCYT2
Acetone Degradation I (to Methylglyoxal)	0.513	0.267	-1.414	CYP19A1,CYP2D6,CYP2E1,CYP2J2,CYP2U1,CYP51A1,PRXL2B,ZADH2
Lipid Antigen Presentation by CD1	0.499	0.269	#NUM!	AP1B1,AP1G2,AP2M1,ARF6,B2M,PDIA3,PSAP
Graft-versus-Host Disease Signaling	0.485	0.25	#NUM!	FAS,HLA-A,HLA-B,HLA-C,HLA-DMA,HLA-DMB,HLA-E,HLA-F,IL1B,IL1RN,IL33,IL6
DNA Methylation and Transcriptional Repression Signaling	0.481	0.257	#NUM!	ARID4B,CHD4,DNMT1,DNMT3A,DNMT3B,H3-3A/H3-3B,H4C8,RBBP4,RBBP7
VEGF Family Ligand-Receptor Interactions	0.469	0.238	-0.943	AKT1,FOS,HRAS,JMJD7-PLA2G4B,KDR,NRAS,NRP2,PIK3CB,PIK3CD,PIK3R3,PLA2G4C,PLA2G6,PLCG1,RAP1A,RASD1,RRAS2,SOS1,VEGFA,VEGFC,VEGFD
1D-myo-inositol Hexakisphosphate Biosynthesis II (Mammalian)	0.469	0.278	-0.447	INPP5A,INPP5D,ITPK1,ITPKB,SYNJ1
Purine Nucleotides Degradation II (Aerobic)	0.469	0.278	1.342	ADA,ADAT3,IMPDH1,NT5C3B,NT5E
D-myo-inositol (1,3,4)-trisphosphate Biosynthesis	0.469	0.278	-1.342	INPP5A,INPP5D,ITPKB,PTEN,SYNJ1
Methylglyoxal Degradation III	0.469	0.278	-1.342	AKR1C1/AKR1C2,AKR1C3,CYP2E1,PRXL2B,ZADH2
Type I Diabetes Mellitus Signaling	0.466	0.234	0.5	BCL2,CHUK,CPE,CYCS,FAS,HLA-A,HLA-B,HLA-C,HLA-DMA,HLA-DMB,HLA-E,HLA-F,HSPD1,IFNGR1,IKBKE,IL1B,MAP2K3,MAP2K6,MAPK9,NFKB1,NFKBIE,NGFR,PTPRN,SOCS3,SOCS7,TRAF2
G Protein Signaling Mediated by Tubby	0.466	0.258	#NUM!	GNB2,GNB3,GNB4,GNG10,GNG12,INSR,PLCB3,PLCG1
Endothelin-1 Signaling	0.462	0.229	-2.469	ADCY3,ADCY9,CASP7,EDNRA,FOS,GAB1,GNA11,GNAL,GUCY1A1,GUCY1B1,HMOX1,HRAS,ITPR1,ITPR3,JUN,MAPK6,MAPK7,MAPK9,MYC,NAPEPLD,NRAS,PDIA3,PIK3CB,PIK3CD,PIK3R3,PLA2G4C,PLA2G6,PLA2R1,PLB1,PLCB3,PLCD4,PLCE1,PLCG1,PLCH2,PLD3,PNPLA8,PTGS1,RAP1A,RASD1,RRAS2,SHC2,SHF,SOS1
Growth Hormone Signaling	0.458	0.239	0.535	A2M,FOS,IGF1,IGF1R,IGF2,PIK3CB,PIK3CD,PIK3R3,PLCG1,RPS6KA2,RPS6KA4,RPS6KA5,RPS6KB2,SOCS3,SOCS7,SRF,STAT3
Gαi Signaling	0.455	0.232	-0.853	ADCY3,ADCY9,ADORA1,CAV1,CHRM2,GABBR1,GNB2,GNB3,GNB4,GNG10,GNG12,HRAS,HTR1D,NPR3,NRAS,PRKAG2,PRKAR1A,PRKAR1B,PRKAR2A,RALGDS,RAP1A,RASD1,RGS14,RGS4,RGS7,RRAS2,S1PR1,SOS1,STAT3
Gαs Signaling	0.455	0.234	-1.091	ADCY3,ADCY9,ADD2,ADD3,CHRM3,CREB3,CREB3L4,CREB5,GNB2,GNB3,GNB4,GNG10,GNG12,GPER1,MC1R,PRKAG2,PRKAR1A,PRKAR1B,PRKAR2A,PTGER4,PTGIR,RAP1A,RAPGEF3,RAPGEF4,RGS2
Phagosome Formation	0.455	0.232	#NUM!	C3AR1,CDC42,CLEC7A,FNBP1,ITGA4,ITGB1,MARCKS,MRC2,PDIA3,PIK3CB,PIK3CD,PIK3R3,PLCB3,PLCD4,PLCE1,PLCG1,PLCH2,RAC1,RAC3,RHOA,RHOBTB1,RHOC,RHOJ,RHOU,RND2,TLR1,TLR2,TLR5,TLR6
Cancer Drug Resistance By Drug Efflux	0.446	0.241	#NUM!	AKT1,FOXO1,FOXO3,HRAS,NFKB1,NRAS,PIK3CB,PIK3CD,PIK3R3,PTEN,RAP1A,RASD1,RRAS2,YBX1
LXR/RXR Activation	0.444	0.231	-1.964	ABCA1,ACACA,AGT,APOD,APOE,APOL1,C4A/C4B,CCL2,CLU,CYP51A1,ECHS1,FASN,HMGCR,IL1B,IL1RN,IL33,IL6,IRF3,LY96,MMP9,MYLIP,NFKB1,NGFR,NR1H3,PLTP,SCD,SERPINA1,SERPINF1
Prostanoid Biosynthesis	0.435	0.3	#NUM!	PTGDS,PTGES,PTGS1
Pentose Phosphate Pathway	0.435	0.3	#NUM!	H6PD,TALDO1,TKT
4-1BB Signaling in T Lymphocytes	0.423	0.25	0.378	CHUK,IKBKE,JUN,MAPK9,NFKB1,NFKBIE,TRAF1,TRAF2
NAD Biosynthesis from 2-amino-3-carboxymuconate Semialdehyde	0.42	0.333	#NUM!	NADSYN1,QPRT
Proline Biosynthesis II (from Arginine)	0.42	0.333	#NUM!	PYCR1,PYCR3
Chondroitin and Dermatan Biosynthesis	0.42	0.333	#NUM!	CHSY1,CSGALNACT1
Ceramide Biosynthesis	0.42	0.333	#NUM!	KDSR,SPTLC3
Arginine Degradation VI (Arginase 2 Pathway)	0.42	0.333	#NUM!	PYCR1,PYCR3
Pentose Phosphate Pathway (Non-oxidative Branch)	0.42	0.333	#NUM!	TALDO1,TKT
Glycine Cleavage Complex	0.42	0.333	#NUM!	AMT,DLD
UDP-N-acetyl-D-glucosamine Biosynthesis II	0.42	0.333	#NUM!	GNPNAT1,UAP1
Tryptophan Degradation to 2-amino-3-carboxymuconate Semialdehyde	0.42	0.333	#NUM!	AFMID,TDO2
Ceramide Degradation	0.42	0.333	#NUM!	ACER2,ASAH1
Zymosterol Biosynthesis	0.42	0.333	#NUM!	CYP51A1,HSD17B7
Rapoport-Luebering Glycolytic Shunt	0.42	0.333	#NUM!	BPGM,PGAM1
Lactose Degradation III	0.42	0.333	#NUM!	GLB1,PSAP
β-alanine Degradation I	0.417	0.5	#NUM!	ABAT
Guanine and Guanosine Salvage I	0.417	0.5	#NUM!	HPRT1
Lipoate Biosynthesis and Incorporation II	0.417	0.5	#NUM!	LIPT1
All-trans-decaprenyl Diphosphate Biosynthesis	0.417	0.5	#NUM!	PDSS1
Choline Degradation I	0.417	0.5	#NUM!	CHDH
S-methyl-5-thio-α-D-ribose 1-phosphate Degradation	0.417	0.5	#NUM!	APIP
Palmitate Biosynthesis I (Animals)	0.417	0.5	#NUM!	FASN
L-cysteine Degradation III	0.417	0.5	#NUM!	MPST
Uridine-5'-phosphate Biosynthesis	0.417	0.5	#NUM!	UMPS
Sulfate Activation for Sulfonation	0.417	0.5	#NUM!	PAPSS2
Fatty Acid Biosynthesis Initiation II	0.417	0.5	#NUM!	FASN
Cysteine Biosynthesis/Homocysteine Degradation	0.417	0.5	#NUM!	CBS/CBSL
Threonine Degradation II	0.417	0.5	#NUM!	GCAT
GDP-L-fucose Biosynthesis I (from GDP-D-mannose)	0.417	0.5	#NUM!	GMDS
Putrescine Biosynthesis III	0.417	0.5	#NUM!	AZIN2
Glycine Biosynthesis I	0.417	0.5	#NUM!	SHMT1
Glutamine Degradation I	0.417	0.5	#NUM!	GLS
Apelin Muscle Signaling Pathway	0.412	0.263	0.447	AKT1,APLN,PPARGC1A,PRKAB1,PRKAG2
Sperm Motility	0.411	0.224	-1.89	ABL2,AXL,CACNA1G,CALM1 (includes others),DDR1,DYRK1A,DYRK3,EPHB4,FGFR1,GUCY1A1,GUCY1B1,IGF1R,INSR,ITPR1,ITPR3,JAK3,KDR,KIT,MAP2K3,MAP2K6,MERTK,MET,NPPB,PDE1A,PDE4A,PDE4B,PDE4D,PDGFRB,PDIA3,PLA2G4C,PLA2G6,PLA2R1,PLB1,PLCB3,PLCD4,PLCE1,PLCG1,PLCH2,PNPLA8,PRKAG2,PRKAR1A,PRKAR1B,PRKAR2A,PRKG2,PTK2,ROR1,SLC12A2,STYK1,TNK2,TWF1
Apelin Adipocyte Signaling Pathway	0.403	0.232	-1.606	ADCY3,ADCY9,APLN,CLIC2,GNA11,GPX3,GPX7,GSTP1,LIPE,MAPK6,MAPK7,MAPK9,MGST2,PPARGC1A,PRKAB1,PRKAG2,PRKAR1A,PRKAR1B,PRKAR2A
α-Adrenergic Signaling	0.395	0.229	0.333	ADCY3,ADCY9,CALM1 (includes others),GNB2,GNB3,GNB4,GNG10,GNG12,GYS1,HRAS,ITPR1,ITPR3,NRAS,PLCG1,PRKAG2,PRKAR1A,PRKAR1B,PRKAR2A,RAP1A,RASD1,RRAS2,SLC8A1
Telomere Extension by Telomerase	0.39	0.267	#NUM!	MRE11,TERF2,TNKS2,XRCC6
Adenosine Nucleotides Degradation II	0.39	0.267	1	ADA,ADAT3,NT5C3B,NT5E
IL-7 Signaling Pathway	0.39	0.231	1.291	AKT1,BCL2,CCND1,CDC25A,CDK2,FOXO1,FOXO3,HGF,IL7R,JAK3,JUN,MET,MYC,PIK3CB,PIK3CD,PIK3R3,PTK2,SOS1
IL-10 Signaling	0.388	0.232	#NUM!	CHUK,FOS,HMOX1,IKBKE,IL1B,IL1RN,IL33,IL4R,IL6,JUN,MAP2K3,MAP2K6,NFKB1,NFKBIE,SOCS3,STAT3
Role of JAK1, JAK2 and TYK2 in Interferon Signaling	0.384	0.25	#NUM!	IFNAR1,IFNAR2,IFNGR1,NFKB1,PTPN2,STAT3
MIF Regulation of Innate Immunity	0.383	0.238	-1.897	CD74,FOS,JMJD7-PLA2G4B,JUN,LY96,MAPK9,NFKB1,NFKBIE,PLA2G4C,PLA2G6
Synaptic Long Term Depression	0.37	0.222	-2.03	CACNA1A,CACNA1G,CACNA2D1,CACNB2,CACNG7,CRH,GNA11,GNAL,GRIA2,GRIA3,GRID1,GUCY1A1,GUCY1B1,HRAS,IGF1,IGF1R,ITPR1,ITPR3,NPR2,NPR3,NRAS,PDIA3,PLA2G4C,PLA2G6,PLA2R1,PLB1,PLCB3,PLCD4,PLCE1,PLCG1,PLCH2,PNPLA8,PPM1L,PPP2CB,PPP2R1B,PPP2R2A,PPP2R3B,PRKG2,PTPA,RAP1A,RASD1,RRAS2
Regulation of eIF4 and p70S6K Signaling	0.367	0.223	1.213	AGO3,AGO4,AKT1,EIF2B3,EIF2S1,EIF2S2,EIF3B,EIF3I,EIF4A1,EIF4EBP1,EIF4G1,HRAS,ITGA4,ITGB1,NRAS,PABPC1,PIK3CB,PIK3CD,PIK3R3,PPM1L,PPP2CB,PPP2R1B,PPP2R2A,PPP2R3B,PTPA,RAP1A,RASD1,RPS10,RPS15,RPS21,RPS27,RPS7,RPSA,RRAS2,SOS1
γ-glutamyl Cycle	0.366	0.273	#NUM!	GCLM,GGT5,GGT7
GDP-glucose Biosynthesis	0.366	0.273	#NUM!	GCK,HK2,PGM2
SAPK/JNK Signaling	0.365	0.225	0.218	CDC42,DUSP10,DUSP4,GAB1,GADD45A,GNB3,HRAS,JUN,MAP3K12,MAP3K2,MAPK8IP3,MAPK9,NRAS,PIK3CB,PIK3CD,PIK3R3,RAC1,RAC3,RAP1A,RASD1,RRAS2,SOS1,TRAF2
The Visual Cycle	0.363	0.25	-1.342	AKR1C3,DHRS3,RBP1,RBP5,RDH10
IL-2 Signaling	0.359	0.23	0.577	AKT1,FOS,HRAS,JAK3,JUN,NRAS,PIK3CB,PIK3CD,PIK3R3,PTPN11,RAP1A,RASD1,RRAS2,SOS1
FcγRIIB Signaling in B Lymphocytes	0.353	0.227	1.508	AKT1,CACNA1A,CACNA1G,CACNA2D1,CACNB2,CACNG7,HRAS,INPP5D,MAPK9,NRAS,PIK3CB,PIK3CD,PIK3R3,RAP1A,RASD1,RRAS2,SOS1
Th1 Pathway	0.352	0.223	-2.449	CD274,HAVCR2,HLA-A,HLA-B,HLA-DMA,HLA-DMB,ICOSLG/LOC102723996,IFNAR1,IFNGR1,IL27RA,IL6,IL6R,JAK3,MAP2K6,mir-146,mir-29,NFATC2,NFATC4,NFIL3,NFKB1,NOTCH4,PIK3CB,PIK3CD,PIK3R3,SOCS3,STAT3,TNFSF11
tRNA Splicing	0.351	0.233	-1.265	MPPE1,NAPEPLD,PDE10A,PDE11A,PDE12,PDE1A,PDE4A,PDE4B,PDE4D,PDE5A
Serotonin Receptor Signaling	0.351	0.233	#NUM!	ADCY3,ADCY9,GCH1,HTR1D,HTR2A,IL4I1,MAOB,PCBD1,PTS,QDPR
Calcium-induced T Lymphocyte Apoptosis	0.349	0.227	-2.138	ATP2A3,CALM1 (includes others),HLA-A,HLA-B,HLA-DMA,HLA-DMB,ITPR1,ITPR3,MEF2D,NFATC2,NR4A1,ORAI1,PLCG1,PPP3CA,PPP3CC
MIF-mediated Glucocorticoid Regulation	0.347	0.235	-1.414	CD74,JMJD7-PLA2G4B,LY96,NFKB1,NFKBIE,NR3C1,PLA2G4C,PLA2G6
Role of JAK family kinases in IL-6-type Cytokine Signaling	0.342	0.24	#NUM!	IL6,IL6R,MAPK9,PTPN11,SOCS3,STAT3
Bupropion Degradation	0.342	0.24	-1.633	CYP19A1,CYP2D6,CYP2E1,CYP2J2,CYP2U1,CYP51A1
Tryptophan Degradation X (Mammalian, via Tryptamine)	0.342	0.24	0	ALDH1A1,ALDH2,ALDH3A2,ALDH4A1,IL4I1,MAOB
Androgen Biosynthesis	0.337	0.25	-1	AKR1C3,HSD3B7,SRD5A1,SRD5A3
Parkinson's Signaling	0.337	0.25	#NUM!	CYCS,GPR37,SNCAIP,UCHL1
Trehalose Degradation II (Trehalase)	0.334	0.286	#NUM!	GCK,HK2
Acetyl-CoA Biosynthesis I (Pyruvate Dehydrogenase Complex)	0.334	0.286	#NUM!	DLAT,DLD
Aspartate Degradation II	0.334	0.286	#NUM!	GOT2,MDH2
Apoptosis Signaling	0.332	0.222	-0.655	BCL2,BCL2L11,CAPN1,CAPN3,CAPN5,CAPNS1,CASP7,CDK1,CHUK,CYCS,FAS,HRAS,IKBKE,NAIP,NFKB1,NFKBIE,NRAS,PLCG1,RAP1A,RASD1,ROCK1,RRAS2
Dendritic Cell Maturation	0.321	0.219	-1.48	AKT1,B2M,CD58,CD83,CHUK,COL11A2,COL3A1,COL5A3,CREB3,CREB3L4,CREB5,HLA-A,HLA-B,HLA-C,HLA-DMA,HLA-DMB,HLA-E,HLA-F,IFNAR1,IKBKE,IL1B,IL1RN,IL33,IL6,LEPR,LY75,MAPK9,NFKB1,NFKBIE,NGFR,PDIA3,PIK3CB,PIK3CD,PIK3R3,PLCB3,PLCD4,PLCE1,PLCG1,PLCH2,TLR2
Antioxidant Action of Vitamin C	0.318	0.22	1.606	CHUK,GLRX,HMOX1,IKBKE,MAPK9,NAPEPLD,NFKB1,NFKBIE,NXN,PDIA3,PLA2G4C,PLA2G6,PLA2R1,PLB1,PLCB3,PLCD4,PLCE1,PLCG1,PLCH2,PLD3,PNPLA8,SLC23A2,TXN,TXNRD1
Melatonin Signaling	0.316	0.222	0.5	CALM1 (includes others),CAMK2B,CAMK2G,MAP2K3,MAP2K6,PDIA3,PLCB3,PLCD4,PLCE1,PLCG1,PLCH2,PRKAG2,PRKAR1A,PRKAR1B,PRKAR2A,RORB
Agranulocyte Adhesion and Diapedesis	0.312	0.218	#NUM!	ACTA2,ACTB,ACTG1,ACTG2,AOC3,CCL2,CCL20,CCL26,CD99,CLDN1,CLDN11,CLDN12,CLDN15,CLDN23,CLDN4,CX3CL1,CXCL1,CXCL12,CXCL16,CXCL3,CXCL5,CXCL6,CXCL8,CXCR4,EZR,GLG1,HRH1,IL1B,IL1RN,IL33,ITGA4,ITGB1,MMP1,MMP11,MMP14,MMP2,MMP24,MMP9,MYL6,MYL9,PODXL2,SDC4
Phospholipases	0.309	0.222	-2.138	HMOX1,NAPEPLD,PDIA3,PLA2G4C,PLA2G6,PLA2R1,PLB1,PLCB3,PLCD4,PLCE1,PLCG1,PLCH2,PLD3,PNPLA8
Glucose and Glucose-1-phosphate Degradation	0.307	0.25	#NUM!	GCK,HK2,PGM2
BER pathway	0.307	0.25	#NUM!	FEN1,PCNA,POLE
Death Receptor Signaling	0.307	0.22	0.447	ACTA2,ACTB,ACTG1,ACTG2,BCL2,CASP7,CHUK,CYCS,FAS,IKBKE,NAIP,NFKB1,NFKBIE,PARP11,PARP6,ROCK1,TNFRSF10A,TNFRSF21,TNKS2,TRAF2
Nur77 Signaling in T Lymphocytes	0.294	0.22	#NUM!	BCL2,CALM1 (includes others),CYCS,HLA-A,HLA-B,HLA-DMA,HLA-DMB,MAP3K2,MAPK7,MEF2D,NR4A1,PPP3CA,PPP3CC
Mitochondrial L-carnitine Shuttle Pathway	0.292	0.235	-1	ACSL1,CPT1A,SLC27A1,SLC27A3
NADH Repair	0.287	0.333	#NUM!	GAPDH
Proline Degradation	0.287	0.333	#NUM!	ALDH4A1
Glutathione Biosynthesis	0.287	0.333	#NUM!	GCLM
D-glucuronate Degradation I	0.287	0.333	#NUM!	DCXR
Anandamide Degradation	0.287	0.333	#NUM!	NAAA
Thyroid Hormone Biosynthesis	0.287	0.333	#NUM!	CTSD
Glycerol-3-phosphate Shuttle	0.287	0.333	#NUM!	GPD1
1D-myo-inositol Hexakisphosphate Biosynthesis V (from Ins(1,3,4)P3)	0.287	0.333	#NUM!	ITPK1
Glutamate Degradation II	0.287	0.333	#NUM!	GOT2
Tyrosine Biosynthesis IV	0.287	0.333	#NUM!	PCBD1
N-acetylglucosamine Degradation I	0.287	0.333	#NUM!	GNPDA1
Aspartate Biosynthesis	0.287	0.333	#NUM!	GOT2
Amyloid Processing	0.286	0.22	-0.816	AKT1,APP,CAPN1,CAPN3,CAPN5,CAPNS1,MAPT,PRKAG2,PRKAR1A,PRKAR1B,PRKAR2A
Role of JAK1 and JAK3 in γc Cytokine Signaling	0.28	0.217	#NUM!	HRAS,IL4R,IL7R,JAK3,NRAS,PIK3CB,PIK3CD,PIK3R3,PTPN11,RAP1A,RASD1,RRAS2,SOCS3,STAT3,STAT6
SPINK1 General Cancer Pathway	0.28	0.217	0	AKT1,HRAS,IL6,IL6R,JAK3,MT1E,MT2A,NRAS,PIK3CB,PIK3CD,PIK3R3,RAP1A,RASD1,RRAS2,STAT3
nNOS Signaling in Skeletal Muscle Cells	0.275	0.22	#NUM!	CACNA1A,CACNA1G,CACNA2D1,CACNB2,CACNG7,CALM1 (includes others),CAPN3,CHRNA1,SNTB1
Role of Oct4 in Mammalian Embryonic Stem Cell Pluripotency	0.268	0.217	#NUM!	AQR,BRCA1,CCNF,MEF2A,PHB,RARA,REST,SPP1,TASOR,TDRD7
Sphingosine and Sphingosine-1-phosphate Metabolism	0.268	0.25	#NUM!	ACER2,ASAH1
Histidine Degradation III	0.268	0.25	#NUM!	MTHFD1,MTHFD2
Sphingomyelin Metabolism	0.268	0.25	#NUM!	SGMS2,SMPD4
Fatty Acid Activation	0.259	0.231	#NUM!	ACSL1,SLC27A1,SLC27A3
Acyl-CoA Hydrolysis	0.259	0.231	#NUM!	ACOT7,ACOT9,THEM5
Leukotriene Biosynthesis	0.259	0.231	#NUM!	GGT5,GGT7,MGST2
Urate Biosynthesis/Inosine 5'-phosphate Degradation	0.259	0.231	#NUM!	IMPDH1,NT5C3B,NT5E
NAD Phosphorylation and Dephosphorylation	0.259	0.231	#NUM!	ACP1,ACP5,PXYLP1
Differential Regulation of Cytokine Production in Macrophages and T Helper Cells by IL-17A and IL-17F	0.251	0.222	#NUM!	CCL2,CXCL1,IL1B,IL6
FAT10 Signaling Pathway	0.251	0.222	1	PSME3,PSME4,PSMF1,UBA1
Sucrose Degradation V (Mammalian)	0.217	0.222	#NUM!	ALDOA,TPI1
Leucine Degradation I	0.217	0.222	#NUM!	BCAT1,BCAT2
Pentose Phosphate Pathway (Oxidative Branch)	0.208	0.25	#NUM!	H6PD
PRPP Biosynthesis I	0.208	0.25	#NUM!	PRPS1
Branched-chain α-keto acid Dehydrogenase Complex	0.208	0.25	#NUM!	DLD
Spermine and Spermidine Degradation I	0.208	0.25	#NUM!	SAT2
Ascorbate Recycling (Cytosolic)	0.208	0.25	#NUM!	GLRX
Arginine Degradation I (Arginase Pathway)	0.208	0.25	#NUM!	ALDH4A1
N-acetylglucosamine Degradation II	0.208	0.25	#NUM!	GNPDA1
Molybdenum Cofactor Biosynthesis	0.208	0.25	#NUM!	MOCS2
Fatty Acid β-oxidation III (Unsaturated, Odd Number)	0.208	0.25	#NUM!	ECI2
Fc Epsilon RI Signaling	0	0.197	0.853	AKT1,GAB1,HRAS,INPP5D,JMJD7-PLA2G4B,MAP2K3,MAP2K6,MAPK9,NRAS,PIK3CB,PIK3CD,PIK3R3,PLA2G4C,PLA2G6,PLCG1,PTPN11,RAC1,RAC3,RAP1A,RASD1,RRAS2,SOS1,SYNJ1
LPS/IL-1 Mediated Inhibition of RXR Function	0	0.21	0.728	ABCA1,ABCB9,ABCC4,ACOX2,ACSL1,ALDH1A1,ALDH1L2,ALDH2,ALDH3A2,ALDH4A1,APOE,CHST1,CHST10,CHST11,CHST2,CPT1A,FABP3,FABP5,FMO4,GSTA4,GSTP1,HMGCS1,HS2ST1,HS3ST3A1,IL1B,IL1RN,IL33,IL4I1,JUN,LY96,MAOB,MAPK9,MGST2,NCOA1,NDST1,NGFR,NR1H3,PAPSS2,PLTP,PPARGC1A,PPARGC1B,RARA,SLC27A1,SLC27A3,SOD3,TRAF2,XPO1
Hepatic Cholestasis	0	0.184	#NUM!	ADCY3,ADCY9,CHUK,CXCL8,CYP27A1,HSD3B7,IKBKE,IL11,IL1B,IL1RN,IL33,IL6,INSR,IRAK2,IRAK3,IRAK4,JUN,LY96,MAPK9,NFKB1,NFKBIE,NGFR,NR1H3,PRKAG2,PRKAR1A,PRKAR1B,PRKAR2A,RARA,SLCO3A1,TGFB1,TGFB3,TJP2,TNFSF11,TRAF2
Mitochondrial Dysfunction	0	0.193	#NUM!	APP,ATP5F1C,ATP5MF,ATP5PB,BCL2,COX17,COX5A,COX6B2,COX7A2,COX8A,CPT1A,CYB5A,CYB5R3,CYC1,CYCS,GLRX2,GPX7,LRRK2,MAOB,MAPK9,NDUFA2,NDUFA7,NDUFAB1,NDUFB3,NDUFV2,PRDX3,TRAK1,UCP2,UQCR10,UQCR11,VDAC1,VDAC2,VDAC3
VDR/RXR Activation	0	0.205	0.378	CAMP,CCNC,CDKN1A,CEBPB,CYP27B1,FOXO1,GADD45A,HES1,IGFBP5,KLF4,MXD1,NCOA1,SEMA3B,SERPINB1,SPP1,TNFSF11
FXR/RXR Activation	0	0.175	#NUM!	AGT,AKT1,APOD,APOE,APOL1,C4A/C4B,CLU,CYP19A1,CYP27A1,FASN,FOXO1,IL1B,IL1RN,IL33,MAPK9,NR1H3,PCK2,PLTP,PPARGC1A,RARA,SERPINA1,SERPINF1
Erythropoietin Signaling	0	0.211	#NUM!	AKT1,FOS,HRAS,JUN,NFKB1,NFKBIE,NRAS,PIK3CB,PIK3CD,PIK3R3,PLCG1,RAP1A,RASD1,RRAS2,SOCS3,SOS1
Activation of IRF by Cytosolic Pattern Recognition Receptors	0	0.19	0	CHUK,IFNAR1,IKBKE,IL6,IRF3,JUN,MAPK9,MAVS,NFKB1,NFKBIE,PIN1,PPIB
IL-12 Signaling and Production in Macrophages	0	0.205	#NUM!	AKT1,APOD,APOE,APOL1,CEBPB,CHUK,CLU,FOS,IFNGR1,IKBKE,JMJD6,JUN,MAF,MAP3K8,MAPK9,MST1,NCOA1,NFKB1,PIK3CB,PIK3CD,PIK3R3,SERPINA1,STAT6,TGFB1,TGFB3,TLR2,ZNF668
Role of RIG1-like Receptors in Antiviral Innate Immunity	0	0.159	0.816	CHUK,IKBKE,IRF3,MAVS,NFKB1,NFKBIE,TRAF2
Role of Pattern Recognition Receptors in Recognition of Bacteria and Viruses	0	0.156	0	C3AR1,CLEC7A,CXCL8,EIF2S1,IL11,IL1B,IL33,IL6,IRF3,MAPK9,MAVS,NFKB1,PIK3CB,PIK3CD,PIK3R3,PTX3,RNASEL,TGFB1,TGFB3,TLR1,TLR2,TLR5,TLR6,TNFSF11
TREM1 Signaling	0	0.213	0.5	AKT1,CCL2,CD83,CIITA,CXCL8,IL1B,IL6,ITGB1,NFKB1,NLRP10,PLCG1,STAT3,TLR1,TLR2,TLR5,TLR6
NF-κB Activation by Viruses	0	0.207	1.5	AKT1,CHUK,HRAS,IKBKE,ITGA4,ITGB1,NFKB1,NFKBIE,NRAS,PIK3CB,PIK3CD,PIK3R3,RAP1A,RASD1,RRAS2,TNFRSF14,TRAF2
CCR5 Signaling in Macrophages	0	0.17	-0.447	CACNA1A,CACNA1G,CACNA2D1,CACNB2,CACNG7,CALM1 (includes others),FAS,FOS,GNB2,GNB3,GNB4,GNG10,GNG12,JUN,MAPK9,PLCG1
IL-22 Signaling	0	0.167	1	AKT1,MAPK9,SOCS3,STAT3
Lymphotoxin β Receptor Signaling	0	0.208	1.508	AKT1,CHUK,CXCL1,CYCS,IKBKE,NFKB1,PIK3CB,PIK3CD,PIK3R3,TRAF1,TRAF2
IL-15 Production	0	0.207	-1.4	ABL2,AXL,DDR1,DYRK1A,DYRK3,EPHB4,FGFR1,IGF1R,IL6,INSR,IRF3,JAK3,KDR,KIT,MAP2K3,MAP2K6,MERTK,MET,NFKB1,PDGFRB,PTK2,ROR1,STYK1,TNK2,TWF1
T Helper Cell Differentiation	0	0.192	#NUM!	HLA-A,HLA-B,HLA-DMA,HLA-DMB,ICOSLG/LOC102723996,IFNGR1,IL4R,IL6,IL6R,NGFR,STAT3,STAT6,TGFB1,TGFBR2
IL-9 Signaling	0	0.212	0.378	JAK3,NFKB1,PIK3CB,PIK3CD,PIK3R3,SOCS3,STAT3
Role of Cytokines in Mediating Communication between Immune Cells	0	0.111	#NUM!	CXCL8,IL1B,IL1RN,IL33,IL6,TGFB1
Mechanisms of Viral Exit from Host Cells	0	0.195	#NUM!	ACTA2,ACTB,ACTG1,ACTG2,LMNB1,LMNB2,NEDD4,XPO1
Maturity Onset Diabetes of Young (MODY) Signaling	0	0.19	#NUM!	CACNA1A,GAPDH,GCK,INSR
Primary Immunodeficiency Signaling	0	0.08	#NUM!	ADA,CIITA,IL7R,JAK3
Allograft Rejection Signaling	0	0.105	#NUM!	B2M,FAS,HLA-A,HLA-B,HLA-C,HLA-DMA,HLA-DMB,HLA-E,HLA-F
Autoimmune Thyroid Disease Signaling	0	0.163	#NUM!	FAS,HLA-A,HLA-B,HLA-C,HLA-DMA,HLA-DMB,HLA-E,HLA-F
Type II Diabetes Mellitus Signaling	0	0.204	0.728	ACSL1,ADIPOR2,AKT1,CACNA1A,CACNA1G,CACNA2D1,CACNB2,CACNG7,CEBPB,CHUK,GCK,IKBKE,INSR,MAPK9,NFKB1,NFKBIE,NGFR,PIK3CB,PIK3CD,PIK3R3,PKM,PRKAB1,PRKAG2,SLC27A1,SLC27A3,SMPD4,SOCS3,SOCS7,TRAF2
Cleavage and Polyadenylation of Pre-mRNA	0	0.0833	#NUM!	CSTF2
Communication between Innate and Adaptive Immune Cells	0	0.167	#NUM!	B2M,CD83,CXCL8,HLA-A,HLA-B,HLA-C,HLA-E,HLA-F,IL1B,IL1RN,IL33,IL6,TLR1,TLR2,TLR5,TLR6
Crosstalk between Dendritic Cells and Natural Killer Cells	0	0.202	0	ACTA2,ACTB,ACTG1,ACTG2,CAMK2B,CAMK2G,CD83,FAS,HLA-A,HLA-B,HLA-C,HLA-E,HLA-F,IL6,KLRC4-KLRK1/KLRK1,MICB,NFKB1,TLN1
Systemic Lupus Erythematosus Signaling	0	0.205	#NUM!	AKT1,BDKRB2,C7,CREM,FOS,HLA-A,HLA-B,HLA-C,HLA-E,HLA-F,HRAS,IL1B,IL1RN,IL33,IL6,IL6R,INPP5D,JUN,LSM1,LSM11,LSM3,LSM4,LSM5,NFAT5,NFATC2,NFATC4,NRAS,PIK3CB,PIK3CD,PIK3R3,PLCG1,PPIH,PRPF4,PRPF40B,RAP1A,RASD1,RNPC3,RRAS2,SNRNP70,SNRPA,SNRPB,SNRPC,SNRPD1,SNRPD2,SNRPD3,SNRPG,SOS1
EIF2 Signaling	0	0.21	1.569	ACTA2,ACTB,ACTG2,AGO3,AGO4,AKT1,ATF3,ATF5,BCL2,CCND1,EIF2AK3,EIF2AK4,EIF2B3,EIF2S1,EIF2S2,EIF3B,EIF3I,EIF4A1,EIF4G1,EIF5B,HRAS,IGF1R,INSR,MYC,NRAS,PABPC1,PIK3CB,PIK3CD,PIK3R3,PPP1CB,PTBP1,RAP1A,RASD1,RPL22L1,RPL35,RPL7L1,RPS10,RPS15,RPS21,RPS27,RPS7,RPSA,RRAS2,SOS1,TRIB3,VEGFA,WARS1
Retinoic acid Mediated Apoptosis Signaling	0	0.183	-1.508	CYCS,IFNAR1,IFNE,PARP11,PARP6,RARA,RARB,RARG,TNFRSF10A,TNFRSF10C,TNKS2
Altered T Cell and B Cell Signaling in Rheumatoid Arthritis	0	0.2	#NUM!	CHUK,FAS,HLA-A,HLA-B,HLA-DMA,HLA-DMB,IL1B,IL1RN,IL33,IL6,NFKB1,SPP1,TGFB1,TLR1,TLR2,TLR5,TLR6,TNFSF11
B Cell Development	0	0.139	#NUM!	HLA-A,HLA-B,HLA-DMA,HLA-DMB,IL7R
Neuroprotective Role of THOP1 in Alzheimer's Disease	0	0.214	-0.258	ACE,AGT,APP,C1R,HLA-A,HLA-B,HLA-C,HLA-E,HLA-F,HTRA1,HTRA3,MAPT,MME,MMP9,PRKAG2,PRKAR1A,PRKAR1B,PRKAR2A,PRSS12,PRSS23,PRSS53,SERPINA3,THOP1,TPP1,YWHAE
Granzyme A Signaling	0	0.158	#NUM!	H1-2,HMGB2,NME1
Role of Wnt/GSK-3β Signaling in the Pathogenesis of Influenza	0	0.192	-1.265	CTNNB1,DVL2,FZD1,FZD3,FZD7,FZD9,IFNAR1,IFNE,LEF1,NCOA1,SMO,TCF4,WNT2,WNT2B,WNT5B
Role of Lipids/Lipid Rafts in the Pathogenesis of Influenza	0	0.087	#NUM!	IFNAR1,IFNE
Role of MAPK Signaling in the Pathogenesis of Influenza	0	0.2	#NUM!	AKT1,BCL2,CCL2,HRAS,MAP2K3,MAP2K6,MAPK9,NRAS,PLA2G4C,PLA2G6,PLA2R1,PLB1,PNPLA8,RAP1A,RASD1,RRAS2
Role of PI3K/AKT Signaling in the Pathogenesis of Influenza	0	0.172	0.333	AKT1,IFNAR1,IFNE,IRF3,KPNA3,MLH1,NFKB1,NFKBIE,PIK3CB,PIK3CD,PIK3R3
Role of Hypercytokinemia/hyperchemokinemia in the Pathogenesis of Influenza	0	0.14	#NUM!	CCL2,CXCL8,IL1B,IL1RN,IL33,IL6
MSP-RON Signaling Pathway	0	0.19	#NUM!	ACTA2,ACTB,ACTG1,ACTG2,CCL2,MST1,PIK3CB,PIK3CD,PIK3R3,RPS6KA2,TLR2
OX40 Signaling Pathway	0	0.156	1.633	B2M,BCL2,HLA-A,HLA-B,HLA-C,HLA-DMA,HLA-DMB,HLA-E,HLA-F,JUN,MAPK9,NFKB1,NFKBIE,TRAF2
Extrinsic Prothrombin Activation Pathway	0	0.188	#NUM!	F10,PROS1,TFPI
Tumoricidal Function of Hepatic Natural Killer Cells	0	0.125	#NUM!	CASP7,CYCS,FAS
Intrinsic Prothrombin Activation Pathway	0	0.119	-1.342	COL11A2,COL3A1,COL5A3,F10,PROS1
Assembly of RNA Polymerase III Complex	0	0.154	#NUM!	GTF3A,GTF3C3
Assembly of RNA Polymerase I Complex	0	0.167	#NUM!	POLR1C,POLR1E
Differential Regulation of Cytokine Production in Intestinal Epithelial Cells by IL-17A and IL-17F	0	0.13	#NUM!	CCL2,CXCL1,IL1B
Embryonic Stem Cell Differentiation into Cardiac Lineages	0	0.1	#NUM!	SP4
Hematopoiesis from Pluripotent Stem Cells	0	0.0612	#NUM!	CXCL8,IL11,IL6
Transcriptional Regulatory Network in Embryonic Stem Cells	0	0.111	#NUM!	GATA6,H3-3A/H3-3B,H4C8,REST,STAT3,ZFHX3
ErbB4 Signaling	0	0.209	0.277	ADAM17,AKT1,HRAS,NRAS,NRG1,NRG2,PIK3CB,PIK3CD,PIK3R3,PLCG1,RAP1A,RASD1,RRAS2,SOS1
Heparan Sulfate Biosynthesis	0	0.167	-1.387	B3GAT3,CHST1,CHST10,CHST11,CHST2,DTD2,EXT1,EXTL3,GLCE,HS2ST1,HS3ST3A1,LIPE,NDST1
Retinoate Biosynthesis I	0	0.206	-1.134	AKR1C3,ALDH1A1,BMP2,DHRS3,RBP1,RBP5,RDH10
Thyroid Hormone Metabolism II (via Conjugation and/or Degradation)	0	0.0789	#NUM!	B3GAT3,CSGALNACT1,LARGE1
Nicotine Degradation III	0	0.161	-2.333	B3GAT3,CSGALNACT1,CYP19A1,CYP2D6,CYP2E1,CYP2J2,CYP2U1,CYP51A1,LARGE1
Dopamine Degradation	0	0.2	0	ALDH1A1,ALDH2,ALDH3A2,ALDH4A1,IL4I1,MAOB
Arginine Biosynthesis IV	0	0.167	#NUM!	ASL
Heparan Sulfate Biosynthesis (Late Stages)	0	0.169	-1.155	CHST1,CHST10,CHST11,CHST2,DTD2,EXT1,EXTL3,GLCE,HS2ST1,HS3ST3A1,LIPE,NDST1
Glutaryl-CoA Degradation	0	0.0625	#NUM!	GCDH
Glutathione Redox Reactions I	0	0.208	-1.342	CLIC2,GPX3,GPX7,GSTP1,MGST2
Ubiquinol-10 Biosynthesis (Eukaryotic)	0	0.176	#NUM!	COQ2,COQ3,CYP2E1
Superpathway of Citrulline Metabolism	0	0.133	#NUM!	ASL,GLS
Pyruvate Fermentation to Lactate	0	0.167	#NUM!	LDHA
Ketogenesis	0	0.182	#NUM!	BDH2,HMGCS1
Urea Cycle	0	0.167	#NUM!	ASL
Melatonin Degradation I	0	0.15	-2.333	B3GAT3,CSGALNACT1,CYP19A1,CYP2D6,CYP2E1,CYP2J2,CYP2U1,CYP51A1,LARGE1
NAD Salvage Pathway II	0	0.192	0.447	ACP1,ACP5,NT5C3B,NT5E,PXYLP1
Triacylglycerol Degradation	0	0.149	1.134	ABHD16A,ABHD2,DTD2,LIPE,MGLL,NDST1,PNPLA2
Tetrapyrrole Biosynthesis II	0	0.2	#NUM!	UROS
Oleate Biosynthesis II (Animals)	0	0.154	#NUM!	CYB5A,SCD
Chondroitin Sulfate Biosynthesis	0	0.179	-2.53	B3GAT3,CHST1,CHST10,CHST11,CHST2,CHSY1,CSGALNACT1,HS2ST1,HS3ST3A1,NDST1
Dermatan Sulfate Biosynthesis	0	0.169	-2.53	B3GAT3,CHST1,CHST10,CHST11,CHST2,CHSY1,CSGALNACT1,HS2ST1,HS3ST3A1,NDST1
Glycogen Degradation III	0	0.214	#NUM!	GAA,MGAM,PGM2
Cholesterol Biosynthesis I	0	0.154	#NUM!	CYP51A1,HSD17B7
Glutathione-mediated Detoxification	0	0.125	0	GGH,GSTA4,GSTP1,MGST2
Eumelanin Biosynthesis	0	0.2	#NUM!	DDT
Glycerol Degradation I	0	0.167	#NUM!	GPD1
Dermatan Sulfate Biosynthesis (Late Stages)	0	0.152	-1.89	CHST1,CHST10,CHST11,CHST2,HS2ST1,HS3ST3A1,NDST1
Glycogen Degradation II	0	0.0833	#NUM!	PGM2
Nicotine Degradation II	0	0.154	-2.53	B3GAT3,CSGALNACT1,CYP19A1,CYP2D6,CYP2E1,CYP2J2,CYP2U1,CYP51A1,FMO4,LARGE1
Citrulline Biosynthesis	0	0.111	#NUM!	GLS
Selenocysteine Biosynthesis II (Archaea and Eukaryotes)	0	0.167	#NUM!	SARS1
Mevalonate Pathway I	0	0.143	#NUM!	HMGCR,HMGCS1
Lysine Degradation II	0	0.2	#NUM!	AASDH
Serotonin Degradation	0	0.134	-1	ALDH1A1,ALDH2,ALDH3A2,ALDH4A1,B3GAT3,CSGALNACT1,IL4I1,LARGE1,MAOB
TCA Cycle II (Eukaryotic)	0	0.208	2.236	CS,DLD,DLST,FH,MDH2
Retinol Biosynthesis	0	0.167	-0.378	AKR1C3,DHRS3,LIPE,PNPLA2,RBP1,RBP5,RDH10
Colanic Acid Building Blocks Biosynthesis	0	0.214	#NUM!	GMDS,PMM2,UGP2
Heme Biosynthesis II	0	0.111	#NUM!	UROS
Tryptophan Degradation III (Eukaryotic)	0	0.13	#NUM!	AFMID,GCDH,TDO2
Ketolysis	0	0.1	#NUM!	BDH2
Lysine Degradation V	0	0.2	#NUM!	AASDH
Cholesterol Biosynthesis II (via 24,25-dihydrolanosterol)	0	0.154	#NUM!	CYP51A1,HSD17B7
2-oxobutanoate Degradation I	0	0.2	#NUM!	DLD
Dolichyl-diphosphooligosaccharide Biosynthesis	0	0.1	#NUM!	ALG5
Chondroitin Sulfate Biosynthesis (Late Stages)	0	0.188	-2.333	CHST1,CHST10,CHST11,CHST2,CHSY1,CSGALNACT1,HS2ST1,HS3ST3A1,NDST1
Guanosine Nucleotides Degradation III	0	0.167	#NUM!	NT5C3B,NT5E
Cholesterol Biosynthesis III (via Desmosterol)	0	0.154	#NUM!	CYP51A1,HSD17B7
Superpathway of Melatonin Degradation	0	0.169	-2.714	B3GAT3,CSGALNACT1,CYP19A1,CYP2D6,CYP2E1,CYP2J2,CYP2U1,CYP51A1,IL4I1,LARGE1,MAOB
Histidine Degradation VI	0	0.0667	#NUM!	CYP2E1
Noradrenaline and Adrenaline Degradation	0	0.171	0	ALDH1A1,ALDH2,ALDH3A2,ALDH4A1,IL4I1,MAOB
Glycoaminoglycan-protein Linkage Region Biosynthesis	0	0.143	#NUM!	B3GAT3
Citrulline-Nitric Oxide Cycle	0	0.2	#NUM!	ASL
Pregnenolone Biosynthesis	0	0.154	#NUM!	CYP27A1,CYP2E1
NAD Biosynthesis III	0	0.167	#NUM!	NAMPT
Glucocorticoid Biosynthesis	0	0.0769	#NUM!	HSD3B7
Fatty Acid α-oxidation	0	0.2	1	ALDH1A1,ALDH2,ALDH3A2,ALDH4A1
Mineralocorticoid Biosynthesis	0	0.0833	#NUM!	HSD3B7
Glycine Betaine Degradation	0	0.2	#NUM!	SARDH,SHMT1
Ethanol Degradation II	0	0.188	0	ACSL1,ACSS3,ALDH1A1,ALDH2,ALDH3A2,ALDH4A1
Fatty Acid β-oxidation I	0	0.156	-0.447	ACSL1,ECHS1,ECI2,SLC27A1,SLC27A3
Superpathway of Geranylgeranyldiphosphate Biosynthesis I (via Mevalonate)	0	0.111	#NUM!	HMGCR,HMGCS1
GDP-mannose Biosynthesis	0	0.167	#NUM!	PMM2
Superpathway of Cholesterol Biosynthesis	0	0.138	-2	CYP51A1,HMGCR,HMGCS1,HSD17B7
Granulocyte Adhesion and Diapedesis	0	0.206	#NUM!	CCL2,CCL20,CCL26,CD99,CLDN1,CLDN11,CLDN12,CLDN15,CLDN23,CLDN4,CX3CL1,CXCL1,CXCL12,CXCL16,CXCL3,CXCL5,CXCL6,CXCL8,CXCR4,EZR,GLG1,HRH1,IL1B,IL1RN,IL33,ITGA4,ITGB1,MMP1,MMP11,MMP14,MMP2,MMP24,MMP9,NGFR,SDC2,SDC4,THY1
UVB-Induced MAPK Signaling	0	0.192	0.333	AKT1,EIF4EBP1,FOS,H3-3A/H3-3B,JUN,MAPK9,PIK3CB,PIK3CD,PIK3R3,RPS6KA5
UVC-Induced MAPK Signaling	0	0.176	0.707	FOS,HRAS,JUN,MAPK9,NRAS,RAP1A,RASD1,RRAS2,SMPD4
Oxidative Phosphorylation	0	0.165	3.771	ATP5F1C,ATP5MF,ATP5PB,COX17,COX5A,COX6B2,COX7A2,COX8A,CYB5A,CYC1,CYCS,NDUFA2,NDUFA7,NDUFAB1,NDUFB3,NDUFV2,UQCR10,UQCR11
Interferon Signaling	0	0.167	-1.633	BCL2,IFITM1,IFNAR1,IFNAR2,IFNGR1,PTPN2
GABA Receptor Signaling	0	0.211	#NUM!	ABAT,ADCY3,ADCY9,AP1B1,AP1G2,AP2M1,CACNA1A,CACNA1G,CACNA2D1,CACNB2,CACNG7,DNM1,GABBR1,GABRB1,GABRB2,GABRR1,GPR37,KCNN3,KCNN4,NSF
Xenobiotic Metabolism Signaling	0	0.202	#NUM!	ALDH1A1,ALDH1L2,ALDH2,ALDH3A2,ALDH4A1,CAMK1G,CAMK2B,CAMK2G,CHST1,CHST10,CHST11,CHST2,CITED2,EIF2AK3,FMO4,GRIP1,GSTA4,GSTP1,HDAC4,HMOX1,HRAS,HS2ST1,HS3ST3A1,HSP90AA1,HSP90B1,IL1B,IL4I1,IL6,MAF,MAOB,MAP2K3,MAP2K6,MAP3K12,MAP3K2,MAP3K8,MAPK7,MAPK9,MGST2,NCOA1,NDST1,NFE2L2,NFKB1,NQO1,NRAS,PIK3CB,PIK3CD,PIK3R3,PPARGC1A,PPM1L,PPP2CB,PPP2R1B,PPP2R2A,PPP2R3B,PTPA,RAP1A,RASD1,RRAS2,SOD3
Phototransduction Pathway	0	0.151	#NUM!	GNB3,GUCY1A1,GUCY1B1,OPN3,PRKAG2,PRKAR1A,PRKAR1B,PRKAR2A
GPCR-Mediated Nutrient Sensing in Enteroendocrine Cells	0	0.205	1.043	ADCY3,ADCY9,CACNA1A,CACNA1G,CACNA2D1,CACNB2,CACNG7,GNA11,GNG10,GNG12,ITPR1,ITPR3,PDIA3,PLCB3,PLCD4,PLCE1,PLCG1,PLCH2,PRKAG2,PRKAR1A,PRKAR1B,PRKAR2A,RAPGEF4
Gustation Pathway	0	0.188	#NUM!	ADCY3,ADCY9,ASIC1,CACNA1A,CACNA1G,CACNA2D1,CACNB2,CACNG7,GNB3,ITPR1,ITPR3,LPAR6,MPPE1,NAPEPLD,P2RX4,P2RX6,P2RY1,PDE10A,PDE11A,PDE12,PDE1A,PDE4A,PDE4B,PDE4D,PDE5A,PRKAG2,PRKAR1A,PRKAR1B,PRKAR2A
Th2 Pathway	0	0.213	-0.218	ACVR1,ACVR1B,ACVR2A,BMPR2,CHD4,CXCR4,HLA-A,HLA-B,HLA-DMA,HLA-DMB,ICOSLG/LOC102723996,IL33,IL4R,JAG2,JAK3,JUN,MAF,NFATC2,NFKB1,NOTCH4,PIK3CB,PIK3CD,PIK3R3,S1PR1,SOCS3,STAT6,TGFB1,TGFBR2,TGFBR3
Th17 Activation Pathway	0	0.187	-0.243	CCL20,HSP90AA1,HSP90B1,IL1B,IL6,IL6R,IRAK2,IRAK3,IRAK4,JAK3,NFAT5,NFATC2,NFATC4,NFKB1,PTGER4,SOCS3,STAT3
SPINK1 Pancreatic Cancer Pathway	0	0.2	1.155	CPA4,CPA6,CPE,CPM,CPQ,CPZ,CTSA,CTSB,F2RL1,SMAD3,TGFB1,TGFBR2
IL-23 Signaling Pathway	0	0.205	1	AKT1,IL1B,NFKB1,PIK3CB,PIK3CD,PIK3R3,SOCS3,STAT3,TNFSF11
Systemic Lupus Erythematosus In T Cell Signaling Pathway	0	0.195	0.372	AKT1,AKT1S1,B2M,CASP7,CD44,CDC42,CREB3,CREB3L4,CREB5,CREM,DNMT1,ELF1,EZR,FAS,FNBP1,FOS,GADD45A,HLA-A,HLA-B,HLA-C,HLA-DMA,HLA-DMB,HLA-E,HLA-F,HRAS,ICOSLG/LOC102723996,IL6,ITPR1,JUN,LEPR,MAP2K3,MAP2K6,NFATC2,NRAS,ORAI1,PIK3CB,PIK3CD,PIK3R3,PLCG1,PPM1L,PPP2CB,PPP2R1B,PPP2R2A,PPP2R3B,PPP3CA,PPP3CC,PTK2,PTPA,RAC1,RAC3,RAP1A,RASD1,RHOA,RHOBTB1,RHOC,RHOJ,RHOU,RND2,ROCK1,ROCK2,RPS6KB2,RPTOR,RRAS2,SOS1,ST…
Systemic Lupus Erythematosus In B Cell Signaling Pathway	0	0.207	0.397	AKT1,BCL10,BCL2,BCL2L11,CALM1 (includes others),CCND1,CTNNB1,CXCL8,FOS,FOXO1,FOXO3,GAB1,HRAS,IFNAR1,IFNAR2,IFNGR1,IL11,IL1B,IL33,IL6,IL6R,INPP5D,IRAK4,IRF3,ISG20,JUN,MALT1,MAVS,MYC,NFAT5,NFATC2,NFATC4,NFKB1,NRAS,PAG1,PIK3CB,PIK3CD,PIK3R3,PPP3CA,PPP3CC,PTPN11,RAC1,RAC3,RAP1A,RASD1,RASGRP1,RRAS2,SHC2,SHF,SOS1,STAT3,SYNJ1,TGFB1,TGFB3,TNFSF11,TRAF1,TRAF2
Xenobiotic Metabolism General Signaling Pathway	0	0.182	-1.177	ABCA2,AKT1,EIF2AK3,GSTA4,GSTP1,HMOX1,HRAS,MAF,MAP2K3,MAP2K6,MAP3K12,MAP3K2,MAP3K8,MAPK7,MAPK9,MGST2,NFE2L2,NQO1,NR1H3,NRAS,PIK3CB,PIK3CD,PIK3R3,RAP1A,RASD1,RRAS2
Xenobiotic Metabolism CAR Signaling Pathway	0	0.164	-1.257	ALDH1A1,ALDH1L2,ALDH2,ALDH3A2,ALDH4A1,CHST1,CHST10,CHST11,CHST2,CITED2,FMO4,GRIP1,GSTA4,GSTP1,HS2ST1,HS3ST3A1,HSP90AA1,HSP90B1,MAP2K3,MAP2K6,MGST2,NCOA1,NDST1,PPARGC1A,PPM1L,PPP2CB,PPP2R1B,PPP2R2A,PPP2R3B,PTPA,SOD3
Xenobiotic Metabolism PXR Signaling Pathway	0	0.172	-0.87	ALDH1A1,ALDH1L2,ALDH2,ALDH3A2,ALDH4A1,CAMK2B,CAMK2G,CDK2,CHST1,CHST10,CHST11,CHST2,CITED2,GRIP1,GSTA4,GSTP1,HS2ST1,HS3ST3A1,HSP90AA1,HSP90B1,IL4I1,MAOB,MGST2,NCOA1,NDST1,PPARGC1A,PPP1CB,PPP1R12A,PPP1R3C,PRKAG2,PRKAR1A,PRKAR1B,PRKAR2A
Eicosanoid Signaling	0	0.182	-2.236	AKR1C3,PLA2G4C,PLA2G6,PLA2R1,PLB1,PNPLA8,PTGDS,PTGER4,PTGES,PTGFR,PTGIR,PTGS1

## Sheet: Pathway-DTM vs PTM
© 2000-2021 QIAGEN. All rights reserved.
Ingenuity Canonical Pathways	-log(p-value)	Ratio	z-score	Molecules
Hepatic Fibrosis / Hepatic Stellate Cell Activation	5.73	0.0591	#NUM!	A2M,COL7A1,EDNRA,HGF,IFNGR2,IL1B,KDR,MMP9,TNFRSF1B,VCAM1,VEGFC
Role of Macrophages, Fibroblasts and Endothelial Cells in Rheumatoid Arthritis	4.3	0.0385	#NUM!	CAMK2A,DKK2,F2RL1,FZD7,IL1B,IL1RN,NFATC4,PLCH2,RASD1,TNFRSF1B,VCAM1,VEGFC
Hepatic Fibrosis Signaling Pathway	4.24	0.0353	-0.577	EDNRA,FZD7,IL1B,IL1RN,KDR,KLF9,PRKAR2B,RAC2,RASD1,RHOU,TNFRSF1B,VCAM1,VEGFC
Sperm Motility	4.22	0.0448	0.816	GUCY1A1,KDR,LYN,MERTK,NPPB,PLA2G4A,PLCH2,PRKAR2B,PTK2B,ROR1
Molecular Mechanisms of Cancer	3.97	0.0332	#NUM!	ADCY8,BID,BIRC3,BMP2,CAMK2A,CASP10,CCNE2,E2F8,FZD7,PRKAR2B,RAC2,RASD1,RHOU
Adrenomedullin signaling pathway	3.91	0.0457	1.414	ADCY8,GUCY1A1,IL1B,IL1RN,NPR3,PLCH2,PRKAR2B,PTK2B,RASD1
Sphingosine-1-phosphate Signaling	3.87	0.0598	0	ADCY8,CASP10,CASP4,PLCH2,PTK2B,RAC2,RHOU
LXR/RXR Activation	3.78	0.0579	-0.378	APOL1,IL1B,IL1RN,MMP9,SERPINA1,TNFRSF1B,VTN
Osteoarthritis Pathway	3.69	0.0427	-1.667	ANKH,BMP2,CASP10,CASP4,FZD7,IL1B,MMP9,TNFRSF1B,VEGFC
Atherosclerosis Signaling	3.67	0.0556	#NUM!	APOL1,IL1B,IL1RN,MMP9,PLA2G4A,SERPINA1,VCAM1
Role of Osteoblasts, Osteoclasts and Chondrocytes in Rheumatoid Arthritis	3.55	0.0409	#NUM!	BIRC3,BMP2,DKK2,FZD7,IL1B,IL1RN,NFATC4,PTK2B,TNFRSF1B
Wnt/Ca+ pathway	3.5	0.0806	0.447	CAMK2A,FZD7,NFATC4,PLCH2,ROR1
NF-κB Signaling	3.47	0.0447	0.378	BMP2,IL1B,IL1RN,KDR,RASD1,TNFAIP3,TNFRSF1B,TNIP1
Endothelin-1 Signaling	3.33	0.0426	-0.378	ADCY8,CASP10,CASP4,EDNRA,GUCY1A1,PLA2G4A,PLCH2,RASD1
Breast Cancer Regulation by Stathmin1	3.23	0.0254	#NUM!	ADORA2A,CAMK2A,CMKLR1,E2F8,EDNRA,F2RL1,FZD7,GPRC5B,HGF,MMP9,PRKAR2B,PTGER4,RAC2,RASD1,VEGFC
IL-8 Signaling	3.15	0.04	-1.89	KDR,MMP9,PTK2B,RAC2,RASD1,RHOU,VCAM1,VEGFC
Glioma Invasiveness Signaling	3.14	0.0676	#NUM!	MMP9,RAC2,RASD1,RHOU,VTN
Colorectal Cancer Metastasis Signaling	3.12	0.0356	0.378	ADCY8,FZD7,MMP9,PRKAR2B,PTGER4,RAC2,RASD1,RHOU,VEGFC
Necroptosis Signaling Pathway	3.1	0.0446	-1.134	BIRC3,CAMK2A,CASP10,MERTK,PLA2G4A,TNFRSF1B,TNIP1
Cardiac Hypertrophy Signaling (Enhanced)	3.06	0.0267	1.155	ADCY8,CAMK2A,EDNRA,FGF13,FZD7,HDAC9,IL1B,NFATC4,NPPB,PLCH2,PRKAR2B,RASD1,TNFRSF1B
Role of Tissue Factor in Cancer	3.04	0.0513	#NUM!	F2RL1,IL1B,LYN,PTK2B,RASD1,VEGFC
Cholecystokinin/Gastrin-mediated Signaling	3	0.0504	-1	IL1B,IL1RN,PTK2B,RAC2,RASD1,RHOU
HMGB1 Signaling	2.97	0.0424	-1.342	IFNGR2,IL1B,RAC2,RASD1,RHOU,TNFRSF1B,VCAM1
G-Protein Coupled Receptor Signaling	2.9	0.0331	#NUM!	ADCY8,ADORA2A,CAMK2A,NPR3,PRKAR2B,PTGER4,PTK2B,RASD1,RGS16
Acute Phase Response Signaling	2.77	0.0391	-0.447	A2M,IL1B,IL1RN,RASD1,SERPINA1,SERPING1,TNFRSF1B
Granulocyte Adhesion and Diapedesis	2.75	0.0389	#NUM!	CLDN11,CXCL5,IL1B,IL1RN,MMP9,TNFRSF1B,VCAM1
Adipogenesis pathway	2.73	0.0448	#NUM!	BMP2,FZD7,HDAC9,KLF5,NFATC4,ZNF423
Sertoli Cell-Sertoli Cell Junction Signaling	2.68	0.0378	#NUM!	A2M,CLDN11,GUCY1A1,PRKAR2B,RAB8B,RASD1,SORBS1
Ovarian Cancer Signaling	2.65	0.0432	0	EDNRA,FZD7,MMP9,PRKAR2B,RASD1,VEGFC
PPARα/RXRα Activation	2.62	0.0368	2	ADCY8,BCL3,CHD5,IL1B,PLCH2,PRKAR2B,RASD1
Salvage Pathways of Pyrimidine Deoxyribonucleotides	2.61	0.25	#NUM!	APOBEC3B,TK1
Neuroinflammation Signaling Pathway	2.61	0.03	-1.414	BIRC3,CD200,GABRB2,IFNGR2,IL1B,MMP9,NFATC4,PLA2G4A,VCAM1
Endocannabinoid Cancer Inhibition Pathway	2.59	0.042	-1.633	ADCY8,CASP10,CASP4,CCNE2,PRKAR2B,VEGFC
Apoptosis Signaling	2.58	0.0505	-1	BID,BIRC3,CASP10,RASD1,TNFRSF1B
TNFR2 Signaling	2.54	0.1	#NUM!	BIRC3,TNFAIP3,TNFRSF1B
Synaptogenesis Signaling Pathway	2.49	0.0288	0.707	ADCY8,CAMK2A,CDH20,LYN,PRKAR2B,RASD1,RELN,STXBP6,UNC13A
Phospholipase C Signaling	2.47	0.0311	-0.447	ADCY8,HDAC9,LYN,NFATC4,PLA2G4A,RAC2,RASD1,RHOU
Inhibition of Angiogenesis by TSP1	2.38	0.0882	#NUM!	GUCY1A1,KDR,MMP9
Retinoate Biosynthesis I	2.38	0.0882	#NUM!	AKR1B1,ALDH1A1,BMP2
Coagulation System	2.35	0.0857	#NUM!	A2M,SERPINA1,THBD
Role of NFAT in Cardiac Hypertrophy	2.34	0.0327	1.342	ADCY8,CAMK2A,HDAC9,NFATC4,PLCH2,PRKAR2B,RASD1
Protein Kinase A Signaling	2.29	0.0251	1.265	ADCY8,CAMK2A,NFATC4,PLCH2,PRKAR2B,PTK2B,PTPRB,PTPRJ,PTPRQ,PTPRU
Glioblastoma Multiforme Signaling	2.29	0.0364	#NUM!	E2F8,FZD7,PLCH2,RAC2,RASD1,RHOU
Germ Cell-Sertoli Cell Junction Signaling	2.21	0.0351	#NUM!	A2M,RAB8B,RAC2,RASD1,RHOU,SORBS1
IL-15 Production	2.21	0.0413	-0.447	KDR,LYN,MERTK,PTK2B,ROR1
IL-6 Signaling	2.15	0.04	0	A2M,IL1B,IL1RN,RASD1,TNFRSF1B
Axonal Guidance Signaling	2.15	0.0227	#NUM!	ADAMTS15,BMP2,FZD7,HHIP,MMP9,NFATC4,PLCH2,PRKAR2B,RAC2,RASD1,VEGFC
FXR/RXR Activation	2.14	0.0397	#NUM!	APOL1,IL1B,IL1RN,SERPINA1,VTN
Synaptic Long Term Potentiation	2.09	0.0388	1	ADCY8,CAMK2A,PLCH2,PRKAR2B,RASD1
White Adipose Tissue Browning Pathway	2.09	0.0388	1.342	ADCY8,GUCY1A1,KDR,NPPB,PRKAR2B
Cardiac Hypertrophy Signaling	2.07	0.0292	1.342	ADCY8,NFATC4,PLCH2,PRKAR2B,RAC2,RASD1,RHOU
VEGF Family Ligand-Receptor Interactions	2.06	0.0476	#NUM!	KDR,PLA2G4A,RASD1,VEGFC
B Cell Receptor Signaling	2.05	0.0324	-1.342	CAMK2A,LYN,NFATC4,PTK2B,RAC2,RASD1
BMP signaling pathway	2.05	0.0471	#NUM!	BMP2,PRKAR2B,RASD1,ZNF423
Production of Nitric Oxide and Reactive Oxygen Species in Macrophages	2.02	0.0319	-1.342	APOL1,IFNGR2,RAC2,RHOU,SERPINA1,TNFRSF1B
Synaptic Long Term Depression	2.01	0.0317	1.342	GUCY1A1,LYN,NPR3,PLA2G4A,PLCH2,RASD1
Opioid Signaling Pathway	2.01	0.0283	-0.816	ADCY8,CAMK2A,LYN,PRKAR2B,RAC2,RASD1,RGS16
ILK Signaling	2	0.0316	#NUM!	BMP2,KRT18,MMP9,RAC2,RHOU,VEGFC
PI3K Signaling in B Lymphocytes	1.97	0.0362	0	CAMK2A,LYN,NFATC4,PLCH2,RASD1
Agranulocyte Adhesion and Diapedesis	1.97	0.0311	#NUM!	CLDN11,CXCL5,IL1B,IL1RN,MMP9,VCAM1
ERK/MAPK Signaling	1.97	0.0311	-0.447	PLA2G4A,PRKAR2B,PTK2B,RAC2,RASD1,VRK2
RAR Activation	1.96	0.0309	#NUM!	ADCY8,AKR1B1,ALDH1A1,BMP2,PRKAR2B,TNIP1
Death Receptor Signaling	1.94	0.044	-1	BID,BIRC3,CASP10,TNFRSF1B
Myc Mediated Apoptosis Signaling	1.92	0.06	#NUM!	BID,PRKAR2B,TNFRSF1B
TNFR1 Signaling	1.92	0.06	#NUM!	BID,BIRC3,TNFAIP3
Gap Junction Signaling	1.92	0.0303	#NUM!	ADCY8,GUCY1A1,NPR3,PLCH2,PRKAR2B,RASD1
Corticotropin Releasing Hormone Signaling	1.89	0.0345	2.236	ADCY8,GUCY1A1,NPR3,NR4A1,PRKAR2B
Oxidative Ethanol Degradation III	1.85	0.105	#NUM!	ACSS2,ALDH1A1
Bladder Cancer Signaling	1.85	0.0412	#NUM!	FGF13,MMP9,RASD1,VEGFC
Calcium Signaling	1.84	0.0291	0	ATP2B4,CAMK2A,HDAC9,NFATC4,PRKAR2B,TRPC4
Relaxin Signaling	1.83	0.0333	1.342	ADCY8,GUCY1A1,MMP9,NPR3,PRKAR2B
Factors Promoting Cardiogenesis in Vertebrates	1.83	0.0333	-0.447	BMP2,CAMK2A,FZD7,NPPB,PLCH2
Thrombin Signaling	1.82	0.0288	-1	ADCY8,CAMK2A,PLCH2,RAC2,RASD1,RHOU
Nitric Oxide Signaling in the Cardiovascular System	1.82	0.0404	1	GUCY1A1,KDR,PRKAR2B,VEGFC
VEGF Signaling	1.82	0.0404	#NUM!	KDR,PTK2B,RASD1,VEGFC
Cardiomyocyte Differentiation via BMP Receptors	1.81	0.1	#NUM!	BMP2,NPPB
Glucocorticoid Receptor Signaling	1.8	0.0238	#NUM!	A2M,IL1B,IL1RN,KRT15,KRT18,NFATC4,RASD1,VCAM1
PPAR Signaling	1.75	0.0385	#NUM!	IL1B,IL1RN,RASD1,TNFRSF1B
Gαq Signaling	1.74	0.0316	-1	NFATC4,PTK2B,RAC2,RGS16,RHOU
eNOS Signaling	1.73	0.0314	1.342	ADCY8,GUCY1A1,KDR,PRKAR2B,VEGFC
GDP-L-fucose Biosynthesis I (from GDP-D-mannose)	1.72	0.5	#NUM!	GMDS
Gαs Signaling	1.71	0.0374	1	ADCY8,ADORA2A,PRKAR2B,PTGER4
Ethanol Degradation IV	1.69	0.087	#NUM!	ACSS2,ALDH1A1
Induction of Apoptosis by HIV1	1.69	0.0492	#NUM!	BID,BIRC3,TNFRSF1B
LPS/IL-1 Mediated Inhibition of RXR Function	1.68	0.0268	#NUM!	ALDH1A1,HS3ST1,IL1B,IL1RN,MGST1,TNFRSF1B
Type I Diabetes Mellitus Signaling	1.66	0.036	-1	BID,IFNGR2,IL1B,TNFRSF1B
CXCR4 Signaling	1.65	0.0299	#NUM!	ADCY8,LYN,RAC2,RASD1,RHOU
cAMP-mediated signaling	1.65	0.0263	0	ADCY8,ADORA2A,CAMK2A,NPR3,PRKAR2B,PTGER4
Netrin Signaling	1.61	0.0462	#NUM!	NFATC4,PRKAR2B,RAC2
Endocannabinoid Developing Neuron Pathway	1.61	0.0348	#NUM!	ADCY8,PRKAR2B,RAC2,RASD1
Estrogen-mediated S-phase Entry	1.6	0.0769	#NUM!	CCNE2,E2F8
GNRH Signaling	1.59	0.0289	0	ADCY8,CAMK2A,PRKAR2B,PTK2B,RASD1
Fc Epsilon RI Signaling	1.59	0.0342	#NUM!	LYN,PLA2G4A,RAC2,RASD1
Cell Cycle: G1/S Checkpoint Regulation	1.58	0.0448	#NUM!	CCNE2,E2F8,HDAC9
Renin-Angiotensin Signaling	1.57	0.0339	#NUM!	ADCY8,PRKAR2B,PTK2B,RASD1
p38 MAPK Signaling	1.57	0.0339	0	IL1B,IL1RN,PLA2G4A,TNFRSF1B
Tetrahydrobiopterin Biosynthesis I	1.55	0.333	#NUM!	GCH1
Tetrahydrobiopterin Biosynthesis II	1.55	0.333	#NUM!	GCH1
GM-CSF Signaling	1.53	0.0429	#NUM!	CAMK2A,LYN,RASD1
Sonic Hedgehog Signaling	1.51	0.069	#NUM!	HHIP,PRKAR2B
Melatonin Signaling	1.5	0.0417	#NUM!	CAMK2A,PLCH2,PRKAR2B
Basal Cell Carcinoma Signaling	1.5	0.0417	#NUM!	BMP2,FZD7,HHIP
Actin Nucleation by ARP-WASP Complex	1.5	0.0417	#NUM!	RAC2,RASD1,RHOU
Gαi Signaling	1.49	0.032	#NUM!	ADCY8,NPR3,PRKAR2B,RASD1
Phagosome Formation	1.49	0.032	#NUM!	PLCH2,RAC2,RHOU,VTN
Hepatic Cholestasis	1.48	0.027	#NUM!	ADCY8,IL1B,IL1RN,PRKAR2B,TNFRSF1B
GPCR-Mediated Integration of Enteroendocrine Signaling Exemplified by an L Cell	1.48	0.0411	#NUM!	ADCY8,PLCH2,PRKAR2B
P2Y Purigenic Receptor Signaling Pathway	1.47	0.0315	#NUM!	ADCY8,PLCH2,PRKAR2B,RASD1
Leptin Signaling in Obesity	1.47	0.0405	#NUM!	ADCY8,PLCH2,PRKAR2B
p70S6K Signaling	1.45	0.031	#NUM!	F2RL1,LYN,PLCH2,RASD1
Gα12/13 Signaling	1.44	0.0308	#NUM!	CDH20,F2RL1,PTK2B,RASD1
Toll-like Receptor Signaling	1.44	0.0395	#NUM!	IL1B,IL1RN,TNFAIP3
Cellular Effects of Sildenafil (Viagra)	1.43	0.0305	#NUM!	ADCY8,GUCY1A1,PLCH2,PRKAR2B
Ethanol Degradation II	1.43	0.0625	#NUM!	ACSS2,ALDH1A1
Regulation of the Epithelial-Mesenchymal Transition Pathway	1.43	0.026	#NUM!	FGF13,FZD7,HGF,MMP9,RASD1
Xenobiotic Metabolism PXR Signaling Pathway	1.43	0.026	1.342	ALDH1A1,CAMK2A,HS3ST1,MGST1,PRKAR2B
Antiproliferative Role of Somatostatin Receptor 2	1.42	0.039	#NUM!	GUCY1A1,NPR3,RASD1
Dopamine Receptor Signaling	1.42	0.039	#NUM!	ADCY8,GCH1,PRKAR2B
Acetate Conversion to Acetyl-CoA	1.42	0.25	#NUM!	ACSS2
STAT3 Pathway	1.39	0.0296	#NUM!	HGF,IL1B,KDR,RASD1
Leukocyte Extravasation Signaling	1.39	0.0254	-2	CLDN11,MMP9,PTK2B,RAC2,VCAM1
Chemokine Signaling	1.38	0.0375	#NUM!	CAMK2A,PTK2B,RASD1
Cyclins and Cell Cycle Regulation	1.37	0.037	#NUM!	CCNE2,E2F8,HDAC9
TWEAK Signaling	1.36	0.0571	#NUM!	BID,BIRC3
Apelin Adipocyte Signaling Pathway	1.36	0.0366	#NUM!	ADCY8,MGST1,PRKAR2B
Aryl Hydrocarbon Receptor Signaling	1.31	0.028	#NUM!	ALDH1A1,CCNE2,IL1B,MGST1
Cell Cycle Regulation by BTG Family Proteins	1.31	0.0541	#NUM!	CCNE2,E2F8
CREB Signaling in Neurons	1.31	0.0242	1	ADCY8,CAMK2A,PLCH2,PRKAR2B,RASD1
Systemic Lupus Erythematosus In B Cell Signaling Pathway	1.31	0.0218	0.816	IFNGR2,IL1B,LYN,NFATC4,RAC2,RASD1
Docosahexaenoic Acid (DHA) Signaling	1.29	0.0526	#NUM!	BID,IL1B
Inhibition of Matrix Metalloproteases	1.27	0.0513	#NUM!	A2M,MMP9
Th17 Activation Pathway	1.25	0.033	#NUM!	IL1B,NFATC4,PTGER4
Xenobiotic Metabolism Signaling	1.24	0.0209	#NUM!	ALDH1A1,CAMK2A,HS3ST1,IL1B,MGST1,RASD1
Role of IL-17F in Allergic Inflammatory Airway Diseases	1.21	0.0476	#NUM!	CXCL5,IL1B
Fcγ Receptor-mediated Phagocytosis in Macrophages and Monocytes	1.21	0.0319	#NUM!	LYN,PTK2B,RAC2
Melanocyte Development and Pigmentation Signaling	1.21	0.0319	#NUM!	ADCY8,PRKAR2B,RASD1
PKCθ Signaling in T Lymphocytes	1.21	0.0258	#NUM!	CAMK2A,NFATC4,RAC2,RASD1
Role of Hypercytokinemia/hyperchemokinemia in the Pathogenesis of Influenza	1.2	0.0465	#NUM!	IL1B,IL1RN
Serotonin Receptor Signaling	1.2	0.0465	#NUM!	ADCY8,GCH1
α-Adrenergic Signaling	1.19	0.0312	#NUM!	ADCY8,PRKAR2B,RASD1
TGF-β Signaling	1.19	0.0312	#NUM!	BMP2,RASD1,ZNF423
Glycogen Biosynthesis II (from UDP-D-Glucose)	1.19	0.143	#NUM!	GBE1
Amyotrophic Lateral Sclerosis Signaling	1.18	0.0309	#NUM!	BID,BIRC3,VEGFC
Systemic Lupus Erythematosus Signaling	1.16	0.0218	#NUM!	IL1B,IL1RN,LYN,NFATC4,RASD1
Dopamine-DARPP32 Feedback in cAMP Signaling	1.15	0.0245	2	ADCY8,GUCY1A1,PLCH2,PRKAR2B
Neuropathic Pain Signaling In Dorsal Horn Neurons	1.14	0.0297	#NUM!	CAMK2A,PLCH2,PRKAR2B
Tec Kinase Signaling	1.14	0.0244	#NUM!	LYN,PTK2B,RAC2,RHOU
Airway Pathology in Chronic Obstructive Pulmonary Disease	1.13	0.125	#NUM!	MMP9
nNOS Signaling in Neurons	1.13	0.0426	#NUM!	CAMK2A,RASD1
Chronic Myeloid Leukemia Signaling	1.12	0.0291	#NUM!	E2F8,HDAC9,RASD1
Graft-versus-Host Disease Signaling	1.11	0.0417	#NUM!	IL1B,IL1RN
CDK5 Signaling	1.07	0.0278	#NUM!	ADCY8,PRKAR2B,RASD1
Pancreatic Adenocarcinoma Signaling	1.06	0.0275	#NUM!	E2F8,MMP9,VEGFC
Glioma Signaling	1.05	0.0273	#NUM!	CAMK2A,E2F8,RASD1
Phototransduction Pathway	1.04	0.0377	#NUM!	GUCY1A1,PRKAR2B
Calcium Transport I	1.04	0.1	#NUM!	ATP2B4
Rac Signaling	1.03	0.0268	#NUM!	IQGAP3,PTK2B,RASD1
GPCR-Mediated Nutrient Sensing in Enteroendocrine Cells	1.03	0.0268	#NUM!	ADCY8,PLCH2,PRKAR2B
Role of Cytokines in Mediating Communication between Immune Cells	1.03	0.037	#NUM!	IL1B,IL1RN
HIF1α Signaling	1.03	0.0265	#NUM!	MMP9,RASD1,VEGFC
Ephrin Receptor Signaling	1.02	0.0222	#NUM!	RAC2,RASD1,SORBS1,VEGFC
Estrogen Receptor Signaling	1.02	0.0183	0.816	ADCY8,MMP9,PLCH2,PRKAR2B,RASD1,VEGFC
Apelin Endothelial Signaling Pathway	1.01	0.0261	#NUM!	ADCY8,RASD1,VCAM1
Dendritic Cell Maturation	1	0.0219	0	IL1B,IL1RN,PLCH2,TNFRSF1B
Role of PKR in Interferon Induction and Antiviral Response	0.991	0.0256	#NUM!	BID,IFNGR2,IL1B
Role of NANOG in Mammalian Embryonic Stem Cell Pluripotency	0.975	0.0252	#NUM!	BMP2,FZD7,RASD1
GP6 Signaling Pathway	0.975	0.0252	#NUM!	COL7A1,LAMB3,LYN
Nur77 Signaling in T Lymphocytes	0.963	0.0339	#NUM!	HDAC9,NR4A1
Semaphorin Signaling in Neurons	0.951	0.0333	#NUM!	RAC2,RHOU
PCP pathway	0.951	0.0333	#NUM!	CTHRC1,FZD7
SPINK1 Pancreatic Cancer Pathway	0.951	0.0333	#NUM!	CPZ,F2RL1
Clathrin-mediated Endocytosis Signaling	0.943	0.0207	#NUM!	APOL1,FGF13,SERPINA1,VEGFC
IL-2 Signaling	0.939	0.0328	#NUM!	PTK2B,RASD1
Role of IL-17A in Psoriasis	0.932	0.0769	#NUM!	CXCL5
PTEN Signaling	0.921	0.0238	#NUM!	KDR,RAC2,RASD1
Natural Killer Cell Signaling	0.917	0.0203	0	NFATC4,PTK2B,RAC2,RASD1
Phospholipases	0.914	0.0317	#NUM!	PLA2G4A,PLCH2
Endocannabinoid Neuronal Synapse Pathway	0.907	0.0234	#NUM!	ADCY8,PLCH2,PRKAR2B
Reelin Signaling in Neurons	0.9	0.0233	#NUM!	CAMK2A,LYN,RELN
Glycogen Degradation III	0.9	0.0714	#NUM!	MGAM
Colanic Acid Building Blocks Biosynthesis	0.9	0.0714	#NUM!	GMDS
PXR/RXR Activation	0.893	0.0308	#NUM!	ALDH1A1,PRKAR2B
Eicosanoid Signaling	0.883	0.0303	#NUM!	PLA2G4A,PTGER4
IL-10 Signaling	0.851	0.029	#NUM!	IL1B,IL1RN
Role of JAK1 and JAK3 in γc Cytokine Signaling	0.851	0.029	#NUM!	PTK2B,RASD1
mTOR Signaling	0.848	0.019	#NUM!	RAC2,RASD1,RHOU,VEGFC
Granzyme B Signaling	0.848	0.0625	#NUM!	BID
Extrinsic Prothrombin Activation Pathway	0.848	0.0625	#NUM!	THBD
Small Cell Lung Cancer Signaling	0.83	0.0282	#NUM!	BID,CCNE2
Histamine Degradation	0.821	0.0588	#NUM!	ALDH1A1
T Helper Cell Differentiation	0.812	0.0274	#NUM!	IFNGR2,TNFRSF1B
Actin Cytoskeleton Signaling	0.804	0.0183	#NUM!	FGF13,IQGAP3,RAC2,RASD1
Differential Regulation of Cytokine Production in Macrophages and T Helper Cells by IL-17A and IL-17F	0.799	0.0556	#NUM!	IL1B
Methylglyoxal Degradation III	0.799	0.0556	#NUM!	AKR1B1
FcγRIIB Signaling in B Lymphocytes	0.793	0.0267	#NUM!	LYN,RASD1
Angiopoietin Signaling	0.793	0.0267	#NUM!	RASD1,TNIP1
Macropinocytosis Signaling	0.785	0.0263	#NUM!	HGF,RASD1
GADD45 Signaling	0.777	0.0526	#NUM!	CCNE2
DNA damage-induced 14-3-3σ Signaling	0.777	0.0526	#NUM!	CCNE2
IL-7 Signaling Pathway	0.767	0.0256	#NUM!	HGF,LYN
Agrin Interactions at Neuromuscular Junction	0.757	0.0253	#NUM!	RAC2,RASD1
Fatty Acid α-oxidation	0.757	0.05	#NUM!	ALDH1A1
Inflammasome pathway	0.757	0.05	#NUM!	IL1B
IL-17 Signaling	0.75	0.025	#NUM!	CXCL5,RASD1
Renal Cell Carcinoma Signaling	0.75	0.025	#NUM!	HGF,RASD1
Role of MAPK Signaling in the Pathogenesis of Influenza	0.75	0.025	#NUM!	PLA2G4A,RASD1
Epithelial Adherens Junction Signaling	0.75	0.0197	#NUM!	HGF,RASD1,SORBS1
Putrescine Degradation III	0.738	0.0476	#NUM!	ALDH1A1
Pyrimidine Deoxyribonucleotides De Novo Biosynthesis I	0.721	0.0455	#NUM!	RRM2
TR/RXR Activation	0.717	0.0238	#NUM!	BCL3,KLF9
HER-2 Signaling in Breast Cancer	0.717	0.0238	#NUM!	CCNE2,RASD1
FGF Signaling	0.717	0.0238	#NUM!	FGF13,HGF
IL-4 Signaling	0.71	0.0235	#NUM!	NFATC4,RASD1
Differential Regulation of Cytokine Production in Intestinal Epithelial Cells by IL-17A and IL-17F	0.703	0.0435	#NUM!	IL1B
Ceramide Signaling	0.686	0.0227	#NUM!	RASD1,TNFRSF1B
RANK Signaling in Osteoclasts	0.686	0.0227	#NUM!	BIRC3,PTK2B
Tumoricidal Function of Hepatic Natural Killer Cells	0.686	0.0417	#NUM!	BID
Role of JAK1, JAK2 and TYK2 in Interferon Signaling	0.686	0.0417	#NUM!	IFNGR2
Signaling by Rho Family GTPases	0.686	0.0164	#NUM!	CDH20,PTK2B,RAC2,RHOU
Glutathione Redox Reactions I	0.686	0.0417	#NUM!	MGST1
Crosstalk between Dendritic Cells and Natural Killer Cells	0.68	0.0225	#NUM!	CAMK2A,TNFRSF1B
Regulation of IL-2 Expression in Activated and Anergic T Lymphocytes	0.68	0.0225	#NUM!	NFATC4,RASD1
Altered T Cell and B Cell Signaling in Rheumatoid Arthritis	0.672	0.0222	#NUM!	IL1B,IL1RN
Tryptophan Degradation X (Mammalian, via Tryptamine)	0.67	0.04	#NUM!	ALDH1A1
Systemic Lupus Erythematosus In T Cell Signaling Pathway	0.67	0.015	-0.447	CASP10,CASP4,RAC2,RASD1,RHOU
Prostate Cancer Signaling	0.666	0.022	#NUM!	CCNE2,RASD1
IL-1 Signaling	0.666	0.022	#NUM!	ADCY8,PRKAR2B
Tight Junction Signaling	0.664	0.0179	#NUM!	CLDN11,PRKAR2B,TNFRSF1B
Regulation of Actin-based Motility by Rho	0.644	0.0213	#NUM!	RAC2,RHOU
GABA Receptor Signaling	0.638	0.0211	#NUM!	ADCY8,GABRB2
Communication between Innate and Adaptive Immune Cells	0.631	0.0208	#NUM!	IL1B,IL1RN
T Cell Exhaustion Signaling Pathway	0.629	0.0171	#NUM!	KDR,NFATC4,RASD1
PAK Signaling	0.625	0.0206	#NUM!	PTK2B,RASD1
UVA-Induced MAPK Signaling	0.618	0.0204	#NUM!	PLCH2,RASD1
RhoGDI Signaling	0.607	0.0167	#NUM!	CDH20,RAC2,RHOU
Role of NFAT in Regulation of the Immune Response	0.602	0.0166	#NUM!	LYN,NFATC4,RASD1
Dopamine Degradation	0.602	0.0333	#NUM!	ALDH1A1
SAPK/JNK Signaling	0.593	0.0196	#NUM!	RAC2,RASD1
Mouse Embryonic Stem Cell Pluripotency	0.588	0.0194	#NUM!	FZD7,RASD1
Sumoylation Pathway	0.588	0.0194	#NUM!	RAC2,RHOU
IGF-1 Signaling	0.582	0.0192	#NUM!	PRKAR2B,RASD1
Glutathione-mediated Detoxification	0.577	0.0312	#NUM!	MGST1
T Cell Receptor Signaling	0.577	0.019	#NUM!	NFATC4,RASD1
PD-1, PD-L1 cancer immunotherapy pathway	0.57	0.0189	#NUM!	IFNGR2,TNFRSF1B
Xenobiotic Metabolism CAR Signaling Pathway	0.567	0.0159	#NUM!	ALDH1A1,HS3ST1,MGST1
IL-9 Signaling	0.565	0.0303	#NUM!	BCL3
Virus Entry via Endocytic Pathways	0.564	0.0187	#NUM!	RAC2,RASD1
Telomerase Signaling	0.564	0.0187	#NUM!	HDAC9,RASD1
Paxillin Signaling	0.559	0.0185	#NUM!	PTK2B,RASD1
Cytotoxic T Lymphocyte-mediated Apoptosis of Target Cells	0.554	0.0294	#NUM!	BID
MIF-mediated Glucocorticoid Regulation	0.554	0.0294	#NUM!	PLA2G4A
Antioxidant Action of Vitamin C	0.553	0.0183	#NUM!	PLA2G4A,PLCH2
IL-17A Signaling in Fibroblasts	0.544	0.0286	#NUM!	CXCL5
Noradrenaline and Adrenaline Degradation	0.544	0.0286	#NUM!	ALDH1A1
iCOS-iCOSL Signaling in T Helper Cells	0.542	0.018	#NUM!	CAMK2A,NFATC4
HGF Signaling	0.542	0.018	#NUM!	HGF,RASD1
Interferon Signaling	0.535	0.0278	#NUM!	IFNGR2
Complement System	0.524	0.027	#NUM!	SERPING1
fMLP Signaling in Neutrophils	0.517	0.0172	#NUM!	NFATC4,RASD1
Neuroprotective Role of THOP1 in Alzheimer's Disease	0.511	0.0171	#NUM!	MMP9,PRKAR2B
April Mediated Signaling	0.504	0.0256	#NUM!	NFATC4
Antiproliferative Role of TOB in T Cell Signaling	0.504	0.0256	#NUM!	CCNE2
Th1 Pathway	0.492	0.0165	#NUM!	IFNGR2,NFATC4
G Beta Gamma Signaling	0.488	0.0164	#NUM!	PRKAR2B,RASD1
Inhibition of ARE-Mediated mRNA Degradation Pathway	0.488	0.0164	#NUM!	PRKAR2B,TNFRSF1B
B Cell Activating Factor Signaling	0.487	0.0244	#NUM!	NFATC4
MIF Regulation of Innate Immunity	0.479	0.0238	#NUM!	PLA2G4A
CCR3 Signaling in Eosinophils	0.479	0.0161	#NUM!	PLA2G4A,RASD1
Intrinsic Prothrombin Activation Pathway	0.479	0.0238	#NUM!	THBD
Integrin Signaling	0.478	0.0141	#NUM!	RAC2,RASD1,RHOU
Oncostatin M Signaling	0.47	0.0233	#NUM!	RASD1
14-3-3-mediated Signaling	0.465	0.0157	#NUM!	PLCH2,RASD1
Role of RIG1-like Receptors in Antiviral Innate Immunity	0.462	0.0227	#NUM!	CASP10
Apelin Pancreas Signaling Pathway	0.462	0.0227	#NUM!	PRKAR2B
IL-23 Signaling Pathway	0.462	0.0227	#NUM!	IL1B
iNOS Signaling	0.455	0.0222	#NUM!	IFNGR2
Dermatan Sulfate Biosynthesis (Late Stages)	0.447	0.0217	#NUM!	HS3ST1
FAT10 Cancer Signaling Pathway	0.447	0.0217	#NUM!	TNFRSF1B
PFKFB4 Signaling Pathway	0.447	0.0217	#NUM!	PRKAR2B
IL-12 Signaling and Production in Macrophages	0.444	0.0152	#NUM!	APOL1,SERPINA1
Human Embryonic Stem Cell Pluripotency	0.432	0.0148	#NUM!	BMP2,FZD7
Chondroitin Sulfate Biosynthesis (Late Stages)	0.432	0.0208	#NUM!	HS3ST1
Melanoma Signaling	0.418	0.02	#NUM!	RASD1
Amyloid Processing	0.418	0.02	#NUM!	PRKAR2B
Hereditary Breast Cancer Signaling	0.412	0.0143	#NUM!	HDAC9,RASD1
Insulin Receptor Signaling	0.412	0.0143	#NUM!	PRKAR2B,RASD1
UVC-Induced MAPK Signaling	0.411	0.0196	#NUM!	RASD1
D-myo-inositol (1,4,5,6)-Tetrakisphosphate Biosynthesis	0.408	0.0142	#NUM!	PTPRJ,TNS3
D-myo-inositol (3,4,5,6)-tetrakisphosphate Biosynthesis	0.408	0.0142	#NUM!	PTPRJ,TNS3
Cardiac β-adrenergic Signaling	0.408	0.0142	#NUM!	ADCY8,PRKAR2B
Huntington's Disease Signaling	0.403	0.0127	#NUM!	CASP10,CASP4,HDAC9
Xenobiotic Metabolism General Signaling Pathway	0.4	0.014	#NUM!	MGST1,RASD1
CD27 Signaling in Lymphocytes	0.399	0.0189	#NUM!	BID
Lymphotoxin β Receptor Signaling	0.399	0.0189	#NUM!	VCAM1
Transcriptional Regulatory Network in Embryonic Stem Cells	0.393	0.0185	#NUM!	FOXC1
Role of IL-17A in Arthritis	0.386	0.0182	#NUM!	CXCL5
Chondroitin Sulfate Biosynthesis	0.381	0.0179	#NUM!	HS3ST1
CNTF Signaling	0.375	0.0175	#NUM!	RASD1
Role of CHK Proteins in Cell Cycle Checkpoint Control	0.375	0.0175	#NUM!	E2F8
Cancer Drug Resistance By Drug Efflux	0.37	0.0172	#NUM!	RASD1
Dermatan Sulfate Biosynthesis	0.364	0.0169	#NUM!	HS3ST1
Role of Pattern Recognition Receptors in Recognition of Bacteria and Viruses	0.363	0.013	#NUM!	IL1B,PTX3
Gustation Pathway	0.363	0.013	#NUM!	ADCY8,PRKAR2B
3-phosphoinositide Degradation	0.36	0.0129	#NUM!	PTPRJ,TNS3
Endometrial Cancer Signaling	0.359	0.0167	#NUM!	RASD1
Retinoic acid Mediated Apoptosis Signaling	0.359	0.0167	#NUM!	BID
D-myo-inositol-5-phosphate Metabolism	0.357	0.0128	#NUM!	PTPRJ,TNS3
Thrombopoietin Signaling	0.343	0.0159	#NUM!	RASD1
CD40 Signaling	0.333	0.0154	#NUM!	TNFAIP3
IL-17A Signaling in Airway Cells	0.333	0.0154	#NUM!	CXCL5
ErbB2-ErbB3 Signaling	0.333	0.0154	#NUM!	RASD1
Regulation of Cellular Mechanics by Calpain Protease	0.333	0.0154	#NUM!	RASD1
3-phosphoinositide Biosynthesis	0.329	0.0121	#NUM!	PTPRJ,TNS3
Calcium-induced T Lymphocyte Apoptosis	0.328	0.0152	#NUM!	NR4A1
Mitotic Roles of Polo-Like Kinase	0.328	0.0152	#NUM!	PLK2
ErbB4 Signaling	0.323	0.0149	#NUM!	RASD1
Serotonin Degradation	0.323	0.0149	#NUM!	ALDH1A1
Remodeling of Epithelial Adherens Junctions	0.319	0.0147	#NUM!	HGF
SPINK1 General Cancer Pathway	0.314	0.0145	#NUM!	RASD1
Th1 and Th2 Activation Pathway	0.312	0.0117	#NUM!	IFNGR2,NFATC4
Senescence Pathway	0.31	0.0109	#NUM!	E2F8,NFATC4,RASD1
Wnt/β-catenin Signaling	0.306	0.0116	#NUM!	DKK2,FZD7
Growth Hormone Signaling	0.305	0.0141	#NUM!	A2M
Heparan Sulfate Biosynthesis (Late Stages)	0.305	0.0141	#NUM!	HS3ST1
ERK5 Signaling	0.301	0.0139	#NUM!	RASD1
Ephrin B Signaling	0.301	0.0139	#NUM!	RAC2
Non-Small Cell Lung Cancer Signaling	0.298	0.0137	#NUM!	RASD1
Estrogen-Dependent Breast Cancer Signaling	0.293	0.0135	#NUM!	RASD1
TREM1 Signaling	0.289	0.0133	#NUM!	IL1B
IL-15 Signaling	0.289	0.0133	#NUM!	RASD1
Erythropoietin Signaling	0.285	0.0132	#NUM!	RASD1
GDNF Family Ligand-Receptor Interactions	0.285	0.0132	#NUM!	RASD1
Neurotrophin/TRK Signaling	0.285	0.0132	#NUM!	RASD1
VDR/RXR Activation	0.277	0.0128	#NUM!	THBD
Role of Wnt/GSK-3β Signaling in the Pathogenesis of Influenza	0.277	0.0128	#NUM!	FZD7
Heparan Sulfate Biosynthesis	0.277	0.0128	#NUM!	HS3ST1
IL-3 Signaling	0.274	0.0127	#NUM!	RASD1
Thyroid Cancer Signaling	0.274	0.0127	#NUM!	RASD1
BEX2 Signaling Pathway	0.274	0.0127	#NUM!	VEGFC
Role of BRCA1 in DNA Damage Response	0.27	0.0125	#NUM!	E2F8
FLT3 Signaling in Hematopoietic Progenitor Cells	0.27	0.0125	#NUM!	RASD1
JAK/Stat Signaling	0.27	0.0125	#NUM!	RASD1
NRF2-mediated Oxidative Stress Response	0.267	0.0106	#NUM!	MGST1,RASD1
Prolactin Signaling	0.267	0.0123	#NUM!	RASD1
LPS-stimulated MAPK Signaling	0.263	0.0122	#NUM!	RASD1
NF-κB Activation by Viruses	0.263	0.0122	#NUM!	RASD1
PEDF Signaling	0.263	0.0122	#NUM!	RASD1
HIPPO signaling	0.253	0.0118	#NUM!	WWC1
PDGF Signaling	0.249	0.0116	#NUM!	RASD1
Superpathway of Inositol Phosphate Compounds	0.247	0.0101	#NUM!	PTPRJ,TNS3
Acute Myeloid Leukemia Signaling	0.24	0.0112	#NUM!	RASD1
CCR5 Signaling in Macrophages	0.225	0.0106	#NUM!	PTK2B
ErbB Signaling	0.225	0.0106	#NUM!	RASD1
FAK Signaling	0.223	0.0105	#NUM!	RASD1
Neuregulin Signaling	0.22	0.0104	#NUM!	RASD1
ATM Signaling	0.217	0.0103	#NUM!	BID
Salvage Pathways of Pyrimidine Ribonucleotides	0.217	0.0103	#NUM!	APOBEC3B
p53 Signaling	0.214	0.0102	#NUM!	HDAC9
Apelin Cardiomyocyte Signaling Pathway	0.212	0.0101	#NUM!	PLCH2
CD28 Signaling in T Helper Cells	0	0.00833	#NUM!	NFATC4
Androgen Signaling	0	0.00735	#NUM!	PRKAR2B
Aldosterone Signaling in Epithelial Cells	0	0.00633	#NUM!	PLCH2
Type II Diabetes Mellitus Signaling	0	0.00704	#NUM!	TNFRSF1B
Cdc42 Signaling	0	0.00599	#NUM!	IQGAP3
EIF2 Signaling	0	0.00446	#NUM!	RASD1
AMPK Signaling	0	0.00467	#NUM!	PRKAR2B
RhoA Signaling	0	0.00813	#NUM!	PTK2B
Regulation of eIF4 and p70S6K Signaling	0	0.00637	#NUM!	RASD1
NGF Signaling	0	0.00877	#NUM!	RASD1
PI3K/AKT Signaling	0	0.00571	#NUM!	RASD1
Protein Ubiquitination Pathway	0	0.00733	#NUM!	BIRC3,USP53
Sirtuin Signaling Pathway	0	0.00344	#NUM!	ACSS2
Iron homeostasis signaling pathway	0	0.0073	#NUM!	BMP2
HOTAIR Regulatory Pathway	0	0.00625	#NUM!	MMP9
