# Supplementary material for: Transcriptome Profiling of Trabecular Meshwork Progenitor Cells
Source: Stem Cell Rev Rep. 2025 May 27;21(6):1776–97. doi: 10.1007/s12015-025-10900-0 (PMC12356736; doi:10.1007/s12015-025-10900-0)
Supplement: Supplementary file 8 — Supplementary file8 (CSV 125 KB) [file 12015_2025_10900_MOESM8_ESM.csv]

## Sheet: Nano-Sphere vs PTM
Gene	Log2 fold change	std error (log2)	Lower confidence limit (log2)	Upper confidence limit (log2)	Linear fold change	Lower confidence limit (linear)	Upper confidence limit (linear)	P-value	BY.p.value	method	Gene.sets	probe.ID
PROS1	4.05	0.206	3.64	4.45	16.5	12.5	21.9	1.13e-06	0.00198	lm.nb	Complement Activation, Platelet Degranulation	NM_000313.1:875
PLTP	4.21	0.245	3.73	4.69	18.5	13.2	25.8	2.5e-06	0.00198	lm.nb	Cholesterol Metabolism, PPAR Signaling	NM_006227.2:1378
TIMP1	2.86	0.167	2.53	3.19	7.25	5.78	9.1	2.53e-06	0.00198	lm.nb	ECM Degradation, EMT, Platelet Degranulation	NM_003254.2:329
MMP14	3.46	0.205	3.06	3.87	11	8.35	14.6	2.78e-06	0.00198	lm.nb	ECM Degradation, EMT	NM_004995.2:1470
NID2	2.56	0.174	2.22	2.9	5.9	4.66	7.48	6.27e-06	0.00309	lm.nb	ECM Synthesis	NM_007361.3:1995
CTSL	3.13	0.215	2.71	3.55	8.77	6.55	11.7	6.49e-06	0.00309	lm.nb	Autophagy, Collagen Biosynthesis & Modification, ECM Degradation, MHC Class II Antigen Presentation, Programmed Cell Death, TLR Signaling	NM_001912.4:1072
ERP29	1.74	0.127	1.49	1.99	3.34	2.81	3.97	9.38e-06	0.00383	lm.nb	Proteotoxic Stress	NM_001034025.1:816
HSP90AA1	-0.904	0.0724	-1.05	-0.762	0.534	0.484	0.59	1.61e-05	0.00574	loglinear	Angiogenesis, Cell Cycle, EMT, Neutrophil Degranulation, PI3K-Akt, Proteotoxic Stress, Th17 Differentiation	NM_001017963.2:1655
TRIB3	3.21	0.263	2.7	3.73	9.26	6.48	13.2	1.85e-05	0.00587	lm.nb	Angiogenesis, Insulin Resistance, Insulin Signaling	NM_021158.3:1830
AXL	-2.35	0.196	-2.74	-1.97	0.196	0.15	0.256	2.06e-05	0.00587	lm.nb	Angiogenesis, EMT	NM_021913.2:2190
CCL2	-4.22	0.395	-5	-3.45	0.0535	0.0313	0.0916	3.97e-05	0.0103	lm.nb	Chemokine Signaling, Cytokine Signaling	NM_002982.3:123
PREX1	2.55	0.193	2.17	2.93	5.84	4.49	7.6	4.51e-05	0.0107	Wald	Adenosine Pathway	NM_020820.3:6075
PC	2.76	0.289	2.2	3.33	6.79	4.58	10.1	7.54e-05	0.0161	lm.nb	Gluconeogenesis	NM_000920.3:2055
CCNA2	-8.3	0.876	-10	-6.58	0.00318	0.000967	0.0105	7.88e-05	0.0161	lm.nb	Cell Cycle, SASP	NM_001237.2:1210
ERN1	2.12	0.245	1.64	2.6	4.34	3.11	6.05	0.000133	0.0233	lm.nb	Autophagy, Programmed Cell Death, Proteotoxic Stress	NM_001433.2:435
SIRT1	0.652	0.0758	0.504	0.801	1.57	1.42	1.74	0.000135	0.0233	loglinear	Epigenetic Modification, Proteotoxic Stress	NM_012238.4:840
PTK2	1.08	0.126	0.832	1.33	2.11	1.78	2.51	0.000138	0.0233	loglinear	Angiogenesis, EMT, Focal Adhesion Kinase, Myofibroblast Regulation, PI3K-Akt	NM_005607.4:3466
MET	-1.52	0.185	-1.88	-1.16	0.348	0.271	0.448	0.000173	0.0238	lm.nb	EMT, MAPK Cell Stress, PI3K-Akt	NM_001127500.1:1925
P3H3	1.42	0.174	1.08	1.77	2.68	2.12	3.4	0.00018	0.0238	lm.nb	Collagen Biosynthesis & Modification	NM_014262.4:1026
SSR4	1.67	0.205	1.26	2.07	3.17	2.4	4.19	0.000188	0.0238	lm.nb	Proteotoxic Stress	NM_006280.1:350
CTNNB1	1.02	0.126	0.773	1.27	2.03	1.71	2.4	0.000189	0.0238	loglinear	Angiogenesis, EMT, Focal Adhesion Kinase, Inflammasome, Wnt	NM_001098210.1:1815
TGFB1	1.76	0.217	1.34	2.19	3.39	2.52	4.55	0.00019	0.0238	lm.nb	Cell Cycle, Cytokine Signaling, ECM Synthesis, EMT, MAPK Cell Stress, Myofibroblast Regulation, Platelet Degranulation, TGF-beta, Th17 Differentiation	NM_000660.3:1260
SERPINE1	-3.99	0.499	-4.97	-3.02	0.0627	0.0319	0.124	0.000203	0.0238	lm.nb	ECM Synthesis, Platelet Degranulation, TGF-beta	NM_000602.2:2470
APP	1.42	0.178	1.07	1.77	2.67	2.1	3.41	0.000208	0.0238	lm.nb	Adenosine Pathway, ECM Synthesis, Endotoxin Response, Inflammasome, Platelet Degranulation, TLR Signaling	NM_000484.3:1725
APLP2	1.9	0.24	1.42	2.37	3.72	2.68	5.16	0.00022	0.0238	lm.nb	Platelet Degranulation	NM_001243299.1:2855
PSMC3	-2.12	0.271	-2.65	-1.59	0.229	0.159	0.331	0.000226	0.0238	lm.nb	Cell Cycle, Granulocyte Activity, Hypoxia, Neutrophil Degranulation	NM_002804.4:76
AMOTL2	-6.77	0.871	-8.48	-5.07	0.00913	0.0028	0.0298	0.000238	0.0238	loglinear	Hippo Pathway	NM_016201.2:3350
CD68	1.85	0.24	1.37	2.32	3.59	2.59	4.98	0.000255	0.0238	lm.nb	Neutrophil Degranulation	NM_001251.2:1140
LOX	-5.37	0.699	-6.74	-4	0.0242	0.00936	0.0626	0.000256	0.0238	lm.nb	Collagen Biosynthesis & Modification, EMT, Myofibroblast Regulation	NM_002317.4:1575
LYN	-0.89	0.117	-1.12	-0.661	0.54	0.461	0.632	0.000263	0.0238	loglinear	Cell Cycle, Granulocyte Activity, NF-kb, Phagocytic Cell Function	NM_002350.3:870
ADAM17	1.27	0.166	0.941	1.59	2.41	1.92	3.01	0.000263	0.0238	lm.nb	ECM Degradation, EMT, Notch	NM_003183.4:1595
SKP2	-1.9	0.249	-2.39	-1.41	0.268	0.191	0.377	0.000266	0.0238	lm.nb	Cell Cycle, mTOR	NM_005983.2:615
COL7A1	4.52	0.603	3.34	5.71	23	10.1	52.2	0.000291	0.0251	lm.nb	Collagen Biosynthesis & Modification, ECM Degradation, ECM Synthesis	NM_000094.2:390
SSR2	1.17	0.158	0.86	1.48	2.25	1.82	2.79	0.000309	0.0255	lm.nb	Proteotoxic Stress	NM_003145.3:195
PDGFRB	2.57	0.347	1.89	3.24	5.92	3.7	9.48	0.000312	0.0255	lm.nb	MAPK Cell Stress, PDGF Signaling, PI3K-Akt	NM_002609.3:265
CD44	-1.25	0.175	-1.59	-0.905	0.421	0.332	0.534	0.000385	0.0306	lm.nb	ECM Degradation, ECM Synthesis, EMT, Neutrophil Degranulation, Type II Interferon	NM_001001392.1:429
SKI	0.633	0.0903	0.456	0.81	1.55	1.37	1.75	0.000422	0.0312	loglinear	TGF-beta	NM_003036.2:3335
ADAM9	-1.55	0.222	-1.99	-1.12	0.341	0.252	0.461	0.000425	0.0312	lm.nb	ECM Degradation	NM_001005845.1:695
LRP1	2.06	0.296	1.48	2.64	4.18	2.8	6.25	0.000432	0.0312	lm.nb	Adenosine Pathway, Cholesterol Metabolism	NM_002332.2:4240
CXCL8	-3.54	0.509	-4.54	-2.54	0.086	0.0431	0.172	0.000437	0.0312	lm.nb	Chemokine Signaling, Cytokine Signaling, NF-kb, SASP, TLR Signaling	NM_000584.2:25
CCN2	-3.41	0.492	-4.37	-2.44	0.0941	0.0482	0.184	0.000449	0.0313	lm.nb	EMT, Myofibroblast Regulation	NM_001901.2:1100
RAC1	-0.434	0.0633	-0.558	-0.31	0.74	0.679	0.807	0.000472	0.0321	loglinear	Angiogenesis, EMT, Granulocyte Activity, MAPK Cell Stress, Neutrophil Degranulation, Phagocytic Cell Function, PI3K-Akt, TLR Signaling, Wnt	NM_006908.4:500
SERPINF1	6.41	0.943	4.56	8.26	84.9	23.6	306	0.000498	0.033	lm.nb	Wnt	NM_002615.4:888
CTSB	1.49	0.22	1.06	1.92	2.8	2.08	3.78	0.000513	0.0333	lm.nb	Autophagy, Collagen Biosynthesis & Modification, ECM Degradation, MHC Class II Antigen Presentation, Neutrophil Degranulation, Programmed Cell Death, TLR Signaling	NM_147780.2:1054
SMAD3	-1.75	0.261	-2.26	-1.24	0.298	0.209	0.425	0.000542	0.0339	lm.nb	Cell Cycle, EMT, Myofibroblast Regulation, TGF-beta, Th17 Differentiation, Wnt	NM_005902.3:4220
NCEH1	-2.27	0.341	-2.94	-1.6	0.207	0.13	0.33	0.000556	0.0339	lm.nb	Cholesterol Metabolism	NM_020792.4:1350
ITPR2	1.58	0.237	1.11	2.04	2.99	2.16	4.12	0.000558	0.0339	lm.nb	Adenosine Pathway, Angiogenesis, Granulocyte Activity, Programmed Cell Death	NM_002223.2:1626
PELI1	1.93	0.296	1.35	2.51	3.8	2.55	5.69	0.000624	0.0371	lm.nb	Endotoxin Response, TLR Signaling	NM_020651.3:1550
SUFU	1.21	0.186	0.84	1.57	2.31	1.79	2.97	0.000643	0.0374	lm.nb	Hedgehog Signaling	NM_001178133.1:461
MMP2	1.98	0.306	1.38	2.58	3.94	2.6	5.97	0.000654	0.0374	lm.nb	ECM Degradation, EMT	NM_004530.2:2360
PRKAG2	-1.32	0.207	-1.73	-0.917	0.4	0.302	0.529	0.000686	0.0384	lm.nb	Autophagy, Fatty Acid Metabolism, Insulin Resistance, mTOR	NM_016203.3:1895
PLCG1	1.03	0.165	0.701	1.35	2.04	1.63	2.55	0.000811	0.0438	lm.nb	Angiogenesis, Granulocyte Activity, NF-kb, PDGF Signaling, Phagocytic Cell Function	NM_002660.2:2290
ALDH7A1	1.14	0.159	0.831	1.45	2.21	1.78	2.74	0.000813	0.0438	Wald	Fatty Acid Metabolism, Gluconeogenesis	NM_001182.3:2855
FAS	0.88	0.143	0.6	1.16	1.84	1.52	2.23	0.000832	0.044	loglinear	Cytokine Signaling, MAPK Cell Stress, Programmed Cell Death	NM_000043.4:398
THBS1	-5.41	0.921	-7.22	-3.61	0.0235	0.00672	0.082	0.00107	0.0549	lm.nb	ECM Synthesis, Focal Adhesion Kinase, PDGF Signaling, PI3K-Akt, Platelet Degranulation, TGF-beta	NM_003246.2:3465
GNG2	2.42	0.411	1.61	3.22	5.34	3.06	9.34	0.00108	0.0549	lm.nb	Adenosine Pathway, PI3K-Akt	NM_053064.4:1790
PTPN11	-0.835	0.143	-1.12	-0.556	0.56	0.462	0.68	0.0011	0.0552	lm.nb	Endotoxin Response, Insulin Resistance, Insulin Signaling, PDGF Signaling, TLR Signaling, Type I Interferon, Type II Interferon	NM_002834.3:1480
EEF2K	0.937	0.161	0.622	1.25	1.92	1.54	2.38	0.00113	0.0556	loglinear	mTOR	NM_013302.3:5165
CREBBP	0.425	0.0743	0.279	0.57	1.34	1.21	1.48	0.00124	0.0588	loglinear	Cell Cycle, Epigenetic Modification, Hypoxia, Inflammasome, Notch, Proteotoxic Stress, TGF-beta, Wnt	NM_004380.2:1301
IL1B	-3.01	0.528	-4.04	-1.98	0.124	0.0606	0.254	0.00125	0.0588	lm.nb	Cytokine Signaling, EMT, MAPK Cell Stress, NF-kb, Th17 Differentiation, TLR Signaling	NM_000576.2:840
YWHAE	-0.467	0.0818	-0.627	-0.306	0.724	0.648	0.809	0.00125	0.0588	loglinear	Cell Cycle, De Novo Lipogenesis, Hippo Pathway, PI3K-Akt, Proteotoxic Stress	NM_006761.4:770
IGF1R	0.879	0.136	0.613	1.15	1.84	1.53	2.21	0.00131	0.0606	Wald	Autophagy, EMT, Insulin Signaling, MAPK Cell Stress, mTOR, PI3K-Akt	NM_000875.4:4580
ANAPC1	-0.898	0.162	-1.22	-0.581	0.537	0.431	0.668	0.00144	0.0652	lm.nb	Cell Cycle, SASP	NM_022662.2:1990
NDUFS3	0.598	0.109	0.384	0.812	1.51	1.3	1.76	0.00155	0.069	loglinear	Fatty Acid Metabolism	NM_004551.1:245
TLN1	-0.873	0.16	-1.19	-0.56	0.546	0.439	0.679	0.00158	0.0694	lm.nb	Focal Adhesion Kinase, Platelet Degranulation	NM_006289.3:1460
SOD1	0.619	0.115	0.394	0.844	1.54	1.31	1.79	0.00168	0.0716	loglinear	Oxidative Stress, Platelet Degranulation	NM_000454.4:35
GPC4	2.73	0.506	1.74	3.72	6.62	3.33	13.2	0.00169	0.0716	lm.nb	Adenosine Pathway, Wnt	NM_001448.2:820
NUMB	0.697	0.13	0.443	0.951	1.62	1.36	1.93	0.0017	0.0716	lm.nb	EMT, Notch	NM_001005743.1:1135
KDM3B	0.688	0.131	0.433	0.944	1.61	1.35	1.92	0.00188	0.0777	loglinear	Epigenetic Modification	NM_016604.3:4178
TGFB1I1	-0.657	0.127	-0.905	-0.409	0.634	0.534	0.753	0.00204	0.0822	lm.nb	EMT	NM_001042454.1:355
LGALS3	1.48	0.286	0.921	2.04	2.79	1.89	4.11	0.00204	0.0822	lm.nb	Neutrophil Degranulation	NM_001177388.1:495
TIMP2	1.52	0.294	0.94	2.09	2.86	1.92	4.27	0.00211	0.0825	lm.nb	ECM Degradation, Neutrophil Degranulation	NM_003255.4:1555
LAMTOR4	0.414	0.0805	0.257	0.572	1.33	1.19	1.49	0.00212	0.0825	loglinear	Autophagy, mTOR	NM_001008395.2:494
NCK2	0.594	0.102	0.393	0.794	1.51	1.31	1.73	0.00214	0.0825	Wald	Angiogenesis, PDGF Signaling	NM_001004720.2:1398
AMOTL1	1.11	0.217	0.687	1.54	2.16	1.61	2.91	0.00217	0.0826	lm.nb	Hippo Pathway	NM_001301007.1:1405
CTSD	2.24	0.438	1.38	3.1	4.72	2.6	8.56	0.0022	0.0826	lm.nb	Autophagy, ECM Degradation, MHC Class II Antigen Presentation, Neutrophil Degranulation, Programmed Cell Death	NM_001909.3:1495
YWHAB	-0.379	0.0748	-0.526	-0.232	0.769	0.695	0.851	0.0023	0.0853	loglinear	Cell Cycle, De Novo Lipogenesis, Hippo Pathway, mTOR, PI3K-Akt	NM_003404.4:482
SP3	0.677	0.136	0.41	0.943	1.6	1.33	1.92	0.00251	0.0916	lm.nb	Myofibroblast Regulation	NM_003111.3:655
ANAPC10	0.355	0.0714	0.215	0.494	1.28	1.16	1.41	0.00253	0.0916	loglinear	Cell Cycle, SASP	NM_001256710.1:502
CSNK2B	-0.303	0.0626	-0.425	-0.18	0.811	0.745	0.883	0.00289	0.103	loglinear	Cell Cycle, EMT, Neutrophil Degranulation, NF-kb, Wnt	NM_001320.5:375
CHI3L1	7.84	1.64	4.63	11.1	230	24.7	2140	0.00307	0.108	lm.nb	Neutrophil Degranulation	NM_001276.2:475
SIL1	1.85	0.391	1.08	2.61	3.6	2.12	6.11	0.00323	0.111	lm.nb	Proteotoxic Stress	NM_001037633.1:720
PANX1	0.433	0.0915	0.253	0.612	1.35	1.19	1.53	0.00324	0.111	loglinear	Inflammasome	NM_015368.3:2200
SDC3	0.67	0.143	0.389	0.95	1.59	1.31	1.93	0.00339	0.114	lm.nb	Adenosine Pathway	NM_014654.3:1880
LATS2	-1.33	0.283	-1.88	-0.771	0.399	0.271	0.586	0.0034	0.114	lm.nb	Hippo Pathway	NM_014572.2:4282
AP1S1	-0.714	0.154	-1.01	-0.412	0.61	0.495	0.751	0.00354	0.117	lm.nb	MHC Class II Antigen Presentation	NM_001283.3:350
ALDH3A2	1.32	0.285	0.761	1.88	2.5	1.69	3.67	0.00357	0.117	lm.nb	Fatty Acid Metabolism, Gluconeogenesis	NM_001031806.1:890
DIAPH1	-0.612	0.134	-0.875	-0.348	0.654	0.545	0.785	0.00389	0.126	lm.nb	Focal Adhesion Kinase, Neutrophil Degranulation	NM_005219.4:1398
MOB1B	-0.878	0.194	-1.26	-0.499	0.544	0.418	0.708	0.00394	0.127	lm.nb	Hippo Pathway	NM_173468.3:256
IL6	-3.84	0.855	-5.52	-2.17	0.0697	0.0218	0.222	0.00412	0.131	lm.nb	Cytokine Signaling, Insulin Resistance, M2 Activation, PI3K-Akt, SASP, Th17 Differentiation, Th2 Differentiation, TLR Signaling	NM_000600.3:364
GOT2	-0.601	0.134	-0.863	-0.338	0.659	0.55	0.791	0.00418	0.131	loglinear	Gluconeogenesis	NM_002080.2:2145
FGF2	-2.9	0.654	-4.18	-1.61	0.134	0.0552	0.327	0.00443	0.138	lm.nb	EMT, Insulin Signaling, MAPK Cell Stress, PI3K-Akt	NM_002006.4:620
ZFYVE16	0.878	0.201	0.484	1.27	1.84	1.4	2.42	0.00474	0.146	lm.nb	TGF-beta	NM_001105251.2:2292
SLC25A13	0.826	0.191	0.451	1.2	1.77	1.37	2.3	0.00497	0.151	lm.nb	Gluconeogenesis	NM_001160210.1:1216
EP300	0.618	0.145	0.334	0.902	1.53	1.26	1.87	0.00529	0.158	loglinear	Cell Cycle, Epigenetic Modification, Hypoxia, Inflammasome, Notch, Proteotoxic Stress, TGF-beta, Wnt	NM_001429.2:715
HLA-G	1.75	0.41	0.944	2.55	3.36	1.92	5.86	0.0053	0.158	lm.nb	Type I Interferon, Type II Interferon	NM_002127.4:1180
ABCA1	1.21	0.288	0.651	1.78	2.32	1.57	3.43	0.00556	0.163	lm.nb	Cholesterol Metabolism	NM_005502.3:4048
TXN	-0.964	0.229	-1.41	-0.515	0.513	0.376	0.7	0.00561	0.163	lm.nb	Inflammasome, Oxidative Stress	NM_003329.2:55
CCS	0.694	0.165	0.371	1.02	1.62	1.29	2.02	0.00565	0.163	loglinear	Oxidative Stress	NM_005125.1:34
MEF2A	0.54	0.129	0.287	0.793	1.45	1.22	1.73	0.00577	0.164	loglinear	Endotoxin Response, TLR Signaling	NM_005587.2:840
PSMD13	-0.549	0.131	-0.807	-0.292	0.683	0.572	0.817	0.00581	0.164	loglinear	Cell Cycle, Granulocyte Activity, Hypoxia, Neutrophil Degranulation	NM_175932.2:668
NCOR2	0.813	0.195	0.431	1.19	1.76	1.35	2.29	0.00584	0.164	lm.nb	Epigenetic Modification, Notch, TGF-beta	NM_006312.3:1490
JAK1	-0.792	0.191	-1.17	-0.418	0.578	0.446	0.748	0.00599	0.166	lm.nb	PI3K-Akt, Th1 Differentiation, Th17 Differentiation, Type I Interferon, Type II Interferon	NM_002227.1:285
EPAS1	-1.7	0.411	-2.51	-0.893	0.308	0.176	0.538	0.00614	0.167	lm.nb	EMT, Hypoxia	NM_001430.3:4246
IRS1	1.7	0.413	0.896	2.51	3.26	1.86	5.71	0.00614	0.167	lm.nb	Autophagy, Insulin Resistance, Insulin Signaling, mTOR, PI3K-Akt	NM_005544.2:6224
POSTN	3.27	0.797	1.71	4.83	9.65	3.27	28.5	0.00632	0.17	lm.nb	EMT, Myofibroblast Regulation	NM_001135935.1:910
TPR	0.317	0.0775	0.166	0.469	1.25	1.12	1.38	0.00638	0.17	loglinear	Cell Cycle, Proteotoxic Stress	NM_003292.2:6825
ILK	-0.511	0.125	-0.756	-0.266	0.702	0.592	0.832	0.00643	0.17	loglinear	EMT, Focal Adhesion Kinase, PPAR Signaling	NM_004517.2:983
PTPN1	-0.771	0.191	-1.15	-0.396	0.586	0.452	0.76	0.00687	0.18	lm.nb	Insulin Resistance, Type I Interferon, Type II Interferon	NM_002827.3:664
SMARCC2	0.618	0.154	0.316	0.919	1.53	1.24	1.89	0.00701	0.182	lm.nb	Epigenetic Modification	NM_001130420.1:245
JUN	0.711	0.178	0.363	1.06	1.64	1.29	2.08	0.00711	0.182	lm.nb	Endotoxin Response, Focal Adhesion Kinase, Granulocyte Activity, MAPK Cell Stress, Programmed Cell Death, SASP, TLR Signaling, Wnt	NM_002228.3:140
CSNK1E	0.445	0.111	0.227	0.663	1.36	1.17	1.58	0.00715	0.182	loglinear	Cell Cycle, Hedgehog Signaling, Wnt	NM_152221.2:905
ACTR1A	-0.449	0.114	-0.672	-0.226	0.733	0.628	0.855	0.00755	0.19	loglinear	Cell Cycle, MHC Class II Antigen Presentation	NM_005736.3:462
KDM5D	0.793	0.201	0.399	1.19	1.73	1.32	2.28	0.00759	0.19	lm.nb	Epigenetic Modification	NM_001146705.1:4850
XIAP	0.425	0.108	0.213	0.637	1.34	1.16	1.56	0.00769	0.191	loglinear	Focal Adhesion Kinase, NF-kb, Programmed Cell Death	NM_001167.3:1361
CSNK1A1	0.41	0.105	0.205	0.616	1.33	1.15	1.53	0.0079	0.194	loglinear	Hedgehog Signaling, Wnt	NM_001892.4:2053
NEDD8	-0.518	0.133	-0.779	-0.258	0.698	0.583	0.836	0.00795	0.194	loglinear	TGF-beta	NM_006156.2:330
KAT6A	0.616	0.161	0.302	0.931	1.53	1.23	1.91	0.00858	0.208	lm.nb	Epigenetic Modification	NM_001099412.1:550
VEGFA	1.63	0.428	0.795	2.47	3.1	1.73	5.55	0.00878	0.209	lm.nb	Angiogenesis, EMT, Hypoxia, MAPK Cell Stress, PI3K-Akt, Platelet Degranulation	NM_001025366.1:1325
ELOVL6	-0.838	0.219	-1.27	-0.408	0.56	0.415	0.754	0.00879	0.209	lm.nb	De Novo Lipogenesis, Fatty Acid Metabolism	NM_001130721.1:1035
PDHA1	-0.332	0.0873	-0.503	-0.161	0.795	0.706	0.895	0.00897	0.212	loglinear	De Novo Lipogenesis, Gluconeogenesis	NM_000284.3:1080
FST	-2.12	0.56	-3.22	-1.03	0.23	0.107	0.491	0.00904	0.212	lm.nb	TGF-beta	NM_006350.2:575
SRC	-0.661	0.175	-1	-0.317	0.632	0.498	0.802	0.00928	0.214	lm.nb	Angiogenesis, EMT, Focal Adhesion Kinase, PDGF Signaling	NM_005417.3:1410
JMJD4	-0.444	0.108	-0.656	-0.232	0.735	0.635	0.851	0.00931	0.214	Wald	Myofibroblast Regulation	NM_001161465.1:465
YWHAG	-0.473	0.126	-0.719	-0.227	0.721	0.608	0.855	0.00935	0.214	lm.nb	Cell Cycle, De Novo Lipogenesis, PI3K-Akt	NM_012479.3:1375
HSPG2	-2.26	0.605	-3.44	-1.07	0.209	0.0919	0.475	0.00967	0.219	lm.nb	Adenosine Pathway, ECM Degradation, ECM Synthesis	NM_005529.5:2715
IQGAP1	-0.477	0.128	-0.729	-0.226	0.718	0.603	0.855	0.00979	0.219	loglinear	Neutrophil Degranulation	NM_003870.3:820
DUSP7	-0.637	0.171	-0.972	-0.302	0.643	0.51	0.811	0.00981	0.219	lm.nb	Endotoxin Response, MAPK Cell Stress, TLR Signaling	NM_001947.2:1065
STAT3	1.04	0.282	0.488	1.59	2.06	1.4	3.02	0.0102	0.227	lm.nb	Chemokine Signaling, EMT, Insulin Resistance, PDGF Signaling, SASP, Th17 Differentiation	NM_003150.3:2060
ROCK2	-0.359	0.0977	-0.551	-0.168	0.78	0.683	0.89	0.0104	0.228	loglinear	Angiogenesis, EMT, Focal Adhesion Kinase, Wnt	NM_004850.3:3140
HLA-A	1.55	0.423	0.716	2.38	2.92	1.64	5.19	0.0107	0.233	lm.nb	Neutrophil Degranulation, Type I Interferon, Type II Interferon	NM_002116.5:1000
IKBKB	0.604	0.166	0.279	0.929	1.52	1.21	1.9	0.0109	0.235	loglinear	Endotoxin Response, Granulocyte Activity, Inflammasome, Insulin Resistance, MAPK Cell Stress, mTOR, NF-kb, PI3K-Akt, Programmed Cell Death, TLR Signaling	NM_001556.1:1995
BRPF3	-0.454	0.115	-0.68	-0.227	0.73	0.624	0.854	0.0111	0.238	Wald	Epigenetic Modification, Platelet Degranulation	NM_015695.2:355
PRDX1	-0.503	0.14	-0.776	-0.229	0.706	0.584	0.853	0.0114	0.242	loglinear	EMT, Oxidative Stress	NM_002574.2:632
FABP5	1.6	0.45	0.718	2.48	3.03	1.64	5.59	0.012	0.254	lm.nb	Neutrophil Degranulation, PPAR Signaling	NM_001444.1:100
SMAD4	0.307	0.0866	0.138	0.477	1.24	1.1	1.39	0.0121	0.254	loglinear	Cell Cycle, EMT, TGF-beta, Th17 Differentiation, Wnt	NM_005359.3:1370
HMOX1	1.72	0.488	0.758	2.67	3.28	1.69	6.37	0.0126	0.263	lm.nb	EMT	NM_002133.2:781
CDK4	0.542	0.155	0.239	0.844	1.46	1.18	1.8	0.0128	0.264	lm.nb	Cell Cycle, Epigenetic Modification, PI3K-Akt, SASP	NM_000075.2:1055
LAMTOR2	0.382	0.111	0.165	0.599	1.3	1.12	1.52	0.0136	0.279	loglinear	Autophagy, mTOR, Neutrophil Degranulation	NM_001145264.1:272
CASP4	-1.01	0.294	-1.58	-0.433	0.497	0.334	0.741	0.0139	0.284	lm.nb	Inflammasome	NM_001225.3:88
FASN	-0.52	0.153	-0.82	-0.22	0.697	0.566	0.858	0.0145	0.294	lm.nb	De Novo Lipogenesis, Fatty Acid Metabolism	NM_004104.4:5387
CALM1	0.668	0.197	0.282	1.05	1.59	1.22	2.08	0.0146	0.294	lm.nb	Adenosine Pathway, Angiogenesis, Granulocyte Activity, Platelet Degranulation	NM_006888.3:1683
FLI1	-0.552	0.164	-0.873	-0.231	0.682	0.546	0.852	0.0151	0.301	lm.nb	Myofibroblast Regulation	NM_001167681.2:1406
HSD17B4	0.434	0.129	0.181	0.688	1.35	1.13	1.61	0.0153	0.304	loglinear	De Novo Lipogenesis, Fatty Acid Metabolism	NM_000414.2:365
ATF7IP	0.538	0.161	0.221	0.854	1.45	1.17	1.81	0.0158	0.309	loglinear	Epigenetic Modification	NM_018179.3:2505
NID1	1.15	0.346	0.474	1.83	2.22	1.39	3.55	0.0158	0.309	lm.nb	ECM Degradation, ECM Synthesis	NM_002508.2:3545
TGFBR2	-0.861	0.261	-1.37	-0.349	0.551	0.386	0.785	0.0165	0.32	lm.nb	Cytokine Signaling, MAPK Cell Stress, TGF-beta, Th17 Differentiation	NM_001024847.1:1760
NPC1	0.896	0.274	0.358	1.43	1.86	1.28	2.7	0.0171	0.33	lm.nb	Cholesterol Metabolism	NM_000271.3:3300
MAP3K1	0.425	0.122	0.186	0.664	1.34	1.14	1.58	0.0175	0.336	Wald	Endotoxin Response, Granulocyte Activity, MAPK Cell Stress, TLR Signaling	NM_005921.1:2525
ACTA2	-3.37	1.05	-5.42	-1.31	0.097	0.0233	0.404	0.0185	0.352	lm.nb	EMT, Myofibroblast Regulation	NM_001613.1:645
LIPA	-0.544	0.17	-0.878	-0.21	0.686	0.544	0.865	0.0188	0.354	lm.nb	Cholesterol Metabolism	NM_000235.3:1220
CHUK	-0.269	0.0844	-0.435	-0.104	0.83	0.74	0.931	0.0188	0.354	loglinear	Endotoxin Response, Granulocyte Activity, Inflammasome, MAPK Cell Stress, mTOR, NF-kb, PI3K-Akt, Programmed Cell Death, TLR Signaling	NM_001278.3:860
GREM1	-4.6	1.46	-7.46	-1.75	0.0411	0.00567	0.298	0.0196	0.366	lm.nb	EMT	NM_013372.5:575
PTPA	-0.198	0.0629	-0.321	-0.0746	0.872	0.8	0.95	0.0199	0.369	loglinear	Insulin Resistance	NM_021131.4:921
GNPTAB	-1.03	0.332	-1.68	-0.381	0.489	0.312	0.768	0.0209	0.384	lm.nb	De Novo Lipogenesis	NM_024312.3:2440
UBE2D2	-0.119	0.0383	-0.194	-0.0436	0.921	0.874	0.97	0.0211	0.387	loglinear	Endotoxin Response, Granulocyte Activity, Hypoxia, Proteotoxic Stress, TLR Signaling	NM_181838.1:1088
PIK3R4	0.327	0.106	0.12	0.535	1.25	1.09	1.45	0.0214	0.389	loglinear	Autophagy, Insulin Signaling, TLR Signaling	NM_014602.1:3620
SELENOS	0.381	0.117	0.153	0.61	1.3	1.11	1.53	0.0222	0.397	Wald	Proteotoxic Stress	NM_203472.1:466
PIK3CB	-0.401	0.123	-0.641	-0.16	0.758	0.641	0.895	0.0223	0.397	Wald	PI3K-Akt	NM_006219.1:2945
STK4	-0.355	0.116	-0.582	-0.127	0.782	0.668	0.916	0.0224	0.397	loglinear	Hippo Pathway, MAPK Cell Stress	NR_147975.1:111
DYNLL1	-0.371	0.121	-0.609	-0.133	0.773	0.656	0.912	0.0224	0.397	loglinear	Autophagy, Cell Cycle, MHC Class II Antigen Presentation, Neutrophil Degranulation	NM_003746.2:410
COL3A1	2.38	0.781	0.847	3.91	5.19	1.8	15	0.0226	0.398	lm.nb	Collagen Biosynthesis & Modification, ECM Degradation, ECM Synthesis, PDGF Signaling	NM_000090.3:180
MAPK9	-0.491	0.161	-0.808	-0.175	0.711	0.571	0.886	0.0227	0.398	lm.nb	Autophagy, Endotoxin Response, Focal Adhesion Kinase, Granulocyte Activity, Insulin Resistance, MAPK Cell Stress, Programmed Cell Death, Proteotoxic Stress, TLR Signaling, Wnt	NM_001135044.1:268
ARHGAP35	-0.291	0.0962	-0.48	-0.103	0.817	0.717	0.931	0.0232	0.402	loglinear	Focal Adhesion Kinase	NM_004491.4:2950
IFNGR1	0.502	0.166	0.177	0.827	1.42	1.13	1.77	0.0232	0.402	lm.nb	Cytokine Signaling, M1 Activation, M2 Activation, Th1 Differentiation, Type II Interferon	NM_000416.2:392
AKT1	-0.198	0.0666	-0.328	-0.0674	0.872	0.796	0.954	0.0249	0.428	loglinear	PI3K-Akt	NM_001014432.1:1275
KANSL1	0.515	0.174	0.175	0.856	1.43	1.13	1.81	0.0251	0.429	loglinear	Epigenetic Modification	NM_001193465.1:1838
ITGA5	-0.639	0.217	-1.06	-0.213	0.642	0.478	0.862	0.0258	0.438	lm.nb	ECM Synthesis, EMT, Focal Adhesion Kinase, Myofibroblast Regulation, PI3K-Akt	NM_002205.2:4113
CHMP4B	0.599	0.204	0.2	0.998	1.51	1.15	2	0.0259	0.438	lm.nb	Autophagy	NM_176812.4:1164
FURIN	0.864	0.295	0.287	1.44	1.82	1.22	2.72	0.0262	0.44	lm.nb	ECM Degradation, ECM Synthesis, PDGF Signaling, TGF-beta	NM_002569.2:3700
PRKDC	-0.428	0.147	-0.716	-0.14	0.743	0.609	0.907	0.0268	0.448	loglinear	Cell Cycle, Inflammasome	NM_006904.6:12750
LRP6	0.843	0.292	0.27	1.42	1.79	1.21	2.67	0.0279	0.463	lm.nb	EMT, mTOR, Wnt	NM_002336.1:2185
COL4A2	-1.64	0.571	-2.76	-0.518	0.322	0.148	0.698	0.0285	0.469	lm.nb	Collagen Biosynthesis & Modification, ECM Degradation, ECM Synthesis, Focal Adhesion Kinase, PDGF Signaling, PI3K-Akt	NM_001846.2:1150
ACACA	-0.452	0.148	-0.743	-0.161	0.731	0.598	0.894	0.0286	0.469	Wald	De Novo Lipogenesis, Fatty Acid Metabolism	NM_198834.1:3681
PRKCA	-0.496	0.175	-0.84	-0.152	0.709	0.559	0.9	0.03	0.49	lm.nb	Adenosine Pathway, Angiogenesis, Cell Cycle, EMT, MAPK Cell Stress, mTOR, Phagocytic Cell Function, PI3K-Akt, Wnt	NM_002737.2:680
LOXL1	0.56	0.199	0.171	0.95	1.47	1.13	1.93	0.0305	0.492	lm.nb	Collagen Biosynthesis & Modification	NM_005576.2:1980
ITGB1	-0.663	0.235	-1.12	-0.202	0.631	0.459	0.869	0.0305	0.492	lm.nb	ECM Synthesis, EMT, Focal Adhesion Kinase, PI3K-Akt	NM_002211.3:355
ISG15	-2.45	0.875	-4.16	-0.733	0.183	0.0559	0.602	0.0313	0.501	lm.nb	Type I Interferon	NM_005101.3:305
OGT	0.816	0.292	0.243	1.39	1.76	1.18	2.62	0.0314	0.501	lm.nb	Epigenetic Modification, Insulin Resistance	NM_181673.2:1550
XBP1	0.405	0.145	0.12	0.69	1.32	1.09	1.61	0.0319	0.505	loglinear	Proteotoxic Stress	NM_005080.2:440
NR1H2	0.471	0.16	0.158	0.785	1.39	1.12	1.72	0.032	0.505	Wald	Insulin Resistance	NM_007121.4:30
PGM1	-0.664	0.243	-1.14	-0.189	0.631	0.454	0.877	0.0339	0.532	lm.nb	De Novo Lipogenesis, Gluconeogenesis, Neutrophil Degranulation	NM_001172818.1:2165
ARHGEF2	0.419	0.155	0.115	0.722	1.34	1.08	1.65	0.0354	0.552	lm.nb	Adenosine Pathway	NM_004723.2:3570
EHMT1	0.43	0.16	0.117	0.744	1.35	1.08	1.67	0.036	0.558	loglinear	Epigenetic Modification, SASP	NM_024757.3:230
BAX	0.389	0.146	0.103	0.674	1.31	1.07	1.6	0.0373	0.574	lm.nb	Programmed Cell Death, Proteotoxic Stress	NM_138761.3:342
AP2S1	-0.341	0.128	-0.592	-0.0899	0.79	0.664	0.94	0.0374	0.574	loglinear	MHC Class II Antigen Presentation	NM_021575.2:665
ALDH9A1	0.26	0.099	0.0664	0.454	1.2	1.05	1.37	0.039	0.596	loglinear	Fatty Acid Metabolism, Gluconeogenesis	NM_000696.3:610
COX7B	0.33	0.126	0.0831	0.576	1.26	1.06	1.49	0.0396	0.601	loglinear	Fatty Acid Metabolism	NM_001866.2:159
ITGB3	1.53	0.587	0.376	2.68	2.88	1.3	6.4	0.0406	0.614	lm.nb	Angiogenesis, ECM Synthesis, EMT, Focal Adhesion Kinase, PI3K-Akt, Platelet Degranulation	NM_000212.2:4485
NRP2	0.951	0.366	0.233	1.67	1.93	1.18	3.18	0.0408	0.614	lm.nb	EMT	NM_003872.2:805
RPS27A	-0.296	0.115	-0.522	-0.0701	0.815	0.697	0.953	0.0424	0.632	loglinear	Cell Cycle, Endotoxin Response, Granulocyte Activity, Hypoxia, Inflammasome, SASP, TGF-beta, TLR Signaling	NM_002954.5:650
NCSTN	0.667	0.26	0.158	1.18	1.59	1.12	2.26	0.0425	0.632	lm.nb	ECM Degradation, EMT, Neutrophil Degranulation, Notch	NM_015331.2:540
C3	-1.36	0.534	-2.41	-0.315	0.389	0.188	0.804	0.0435	0.641	lm.nb	Adenosine Pathway, Complement Activation, Neutrophil Degranulation	NM_000064.2:4396
PLPP4	-1.21	0.475	-2.14	-0.28	0.432	0.226	0.824	0.0436	0.641	lm.nb	De Novo Lipogenesis	NM_001030059.1:1348
GAS1	2.13	0.848	0.471	3.8	4.39	1.39	13.9	0.0455	0.667	lm.nb	Hedgehog Signaling	NM_002048.2:1525
CREB3	-0.765	0.305	-1.36	-0.168	0.588	0.389	0.89	0.0457	0.667	lm.nb	Insulin Resistance, PI3K-Akt	NM_006368.4:670
CKAP4	-0.498	0.2	-0.889	-0.106	0.708	0.54	0.929	0.047	0.681	lm.nb	Neutrophil Degranulation, Proteotoxic Stress	NM_006825.3:1825
CYFIP1	-0.239	0.0967	-0.429	-0.0496	0.847	0.743	0.966	0.0482	0.696	loglinear	Angiogenesis, Neutrophil Degranulation	NM_014608.2:2423
C1S	1.1	0.445	0.227	1.97	2.14	1.17	3.92	0.0485	0.696	lm.nb	Complement Activation	NM_001734.2:775
FRS2	0.365	0.15	0.0715	0.658	1.29	1.05	1.58	0.0506	0.723	loglinear	Insulin Signaling	NM_006654.3:974
UQCRFS1	-0.301	0.124	-0.545	-0.0579	0.812	0.686	0.961	0.0514	0.73	loglinear	Fatty Acid Metabolism	NM_006003.2:854
PARP4	0.376	0.156	0.0715	0.681	1.3	1.05	1.6	0.0519	0.734	lm.nb	Programmed Cell Death	NM_006437.3:1170
TXNDC5	0.605	0.251	0.113	1.1	1.52	1.08	2.14	0.0525	0.738	lm.nb	Neutrophil Degranulation, Proteotoxic Stress	NM_030810.2:1820
VIM	-0.657	0.275	-1.2	-0.118	0.634	0.436	0.922	0.0542	0.759	lm.nb	EMT	NM_003380.2:694
ERC1	-0.925	0.388	-1.69	-0.163	0.527	0.311	0.893	0.0547	0.762	lm.nb	NF-kb	NM_178040.1:3940
PTGS2	1.98	0.834	0.345	3.61	3.94	1.27	12.2	0.0553	0.766	lm.nb	Angiogenesis, EMT, Fatty Acid Metabolism, NF-kb	NM_000963.1:495
IL6ST	0.327	0.138	0.0566	0.598	1.25	1.04	1.51	0.0556	0.767	loglinear	Cytokine Signaling, Th17 Differentiation	NM_002184.2:2505
PTPN12	0.355	0.151	0.0589	0.652	1.28	1.04	1.57	0.0571	0.783	loglinear	PDGF Signaling	NM_002835.3:2427
COL4A1	-2	0.853	-3.67	-0.33	0.25	0.0784	0.796	0.0573	0.783	lm.nb	Collagen Biosynthesis & Modification, ECM Degradation, ECM Synthesis, Focal Adhesion Kinase, PDGF Signaling, PI3K-Akt	NM_001845.4:780
LATS1	0.366	0.158	0.0565	0.676	1.29	1.04	1.6	0.0596	0.811	lm.nb	EMT, Hippo Pathway	NM_004690.2:1090
MKI67	-4.5	1.89	-8.19	-0.8	0.0443	0.00342	0.574	0.0628	0.85	Wald	Cell Cycle	NM_002417.2:4020
CPT1A	-0.444	0.195	-0.827	-0.0614	0.735	0.564	0.958	0.0633	0.852	lm.nb	Fatty Acid Metabolism, Insulin Resistance, PPAR Signaling	NM_001876.3:1355
PRKAB2	-0.621	0.275	-1.16	-0.0827	0.65	0.447	0.944	0.0645	0.865	lm.nb	Autophagy, Fatty Acid Metabolism, Insulin Resistance, mTOR	NM_005399.3:1600
NDUFB5	0.31	0.138	0.0401	0.58	1.24	1.03	1.49	0.0653	0.872	loglinear	Fatty Acid Metabolism	NM_002492.3:502
RAPGEF1	0.361	0.163	0.0424	0.68	1.28	1.03	1.6	0.0681	0.905	lm.nb	Focal Adhesion Kinase, PDGF Signaling	NM_005312.2:1705
MAML2	0.357	0.164	0.0358	0.679	1.28	1.03	1.6	0.0722	0.955	lm.nb	Notch, Th1 Differentiation	NM_032427.2:1890
MYD88	0.278	0.128	0.0272	0.529	1.21	1.02	1.44	0.0728	0.957	loglinear	Endotoxin Response, Inflammasome, MAPK Cell Stress, NF-kb, TLR Signaling	NM_002468.3:2145
MAP2K1	-0.48	0.221	-0.913	-0.0465	0.717	0.531	0.968	0.073	0.957	lm.nb	MAPK Cell Stress, PI3K-Akt	NM_002755.2:970
JAK2	0.628	0.294	0.0517	1.2	1.54	1.04	2.3	0.0766	0.999	lm.nb	Cell Cycle, Chemokine Signaling, EMT, Epigenetic Modification, PI3K-Akt, Th1 Differentiation, Th17 Differentiation, Type II Interferon	NM_004972.3:1464
ITCH	-0.179	0.084	-0.344	-0.0143	0.883	0.788	0.99	0.0772	1	loglinear	Inflammasome	NM_001257138.1:438
PCCB	-0.348	0.164	-0.67	-0.0266	0.785	0.628	0.982	0.0781	1	lm.nb	Fatty Acid Metabolism	NM_000532.4:322
ATG2B	0.355	0.169	0.0241	0.686	1.28	1.02	1.61	0.0801	1	lm.nb	Autophagy	NM_018036.5:1722
ACSL4	0.738	0.357	0.039	1.44	1.67	1.03	2.71	0.084	1	lm.nb	Fatty Acid Metabolism, PPAR Signaling	NM_004458.2:385
HLA-B	1.23	0.596	0.0618	2.4	2.35	1.04	5.27	0.0846	1	lm.nb	Neutrophil Degranulation, Type I Interferon, Type II Interferon	NM_005514.6:937
HCFC1	0.192	0.0953	0.00545	0.379	1.14	1	1.3	0.0903	1	loglinear	Epigenetic Modification	NM_005334.2:5955
CASP8	0.607	0.304	0.0121	1.2	1.52	1.01	2.3	0.0924	1	lm.nb	Endotoxin Response, Inflammasome, Programmed Cell Death, TLR Signaling	NM_001228.4:301
PRDX6	-0.295	0.149	-0.587	-0.00333	0.815	0.666	0.998	0.0947	1	lm.nb	Neutrophil Degranulation, Oxidative Stress	NM_004905.2:1390
SREBF1	-0.394	0.2	-0.786	-0.00141	0.761	0.58	0.999	0.0967	1	lm.nb	Insulin Resistance	NM_001005291.1:1392
COL6A3	3.1	1.58	-0.0103	6.2	8.55	0.993	73.6	0.0986	1	lm.nb	Collagen Biosynthesis & Modification, ECM Synthesis, Focal Adhesion Kinase, PDGF Signaling, PI3K-Akt	NM_004369.3:2782
ATP6V1E1	-0.315	0.163	-0.636	0.00464	0.804	0.644	1	0.102	1	lm.nb	mTOR, Phagocytic Cell Function	NM_001039367.1:1103
ATOX1	-0.459	0.239	-0.927	0.00942	0.728	0.526	1.01	0.103	1	lm.nb	Oxidative Stress	NM_004045.3:143
SCD	-0.491	0.257	-0.995	0.0126	0.712	0.502	1.01	0.105	1	lm.nb	Fatty Acid Metabolism, PPAR Signaling	NM_005063.4:2025
PPM1A	0.376	0.2	-0.0153	0.768	1.3	0.989	1.7	0.109	1	lm.nb	MAPK Cell Stress, mTOR, TGF-beta	NM_021003.4:550
PSMB7	-0.204	0.11	-0.419	0.0102	0.868	0.748	1.01	0.111	1	loglinear	Cell Cycle, Granulocyte Activity, Hypoxia, Neutrophil Degranulation	NM_002799.2:420
GPX3	2.06	1.1	-0.105	4.22	4.17	0.93	18.7	0.111	1	lm.nb	Oxidative Stress	NM_002084.3:1296
HADHA	0.171	0.0963	-0.0178	0.36	1.13	0.988	1.28	0.126	1	loglinear	Fatty Acid Metabolism	NM_000182.4:1400
SPOPL	0.365	0.206	-0.0387	0.768	1.29	0.974	1.7	0.127	1	lm.nb	Hedgehog Signaling	NM_001001664.1:1455
BCL2L1	0.423	0.243	-0.0542	0.899	1.34	0.963	1.87	0.133	1	lm.nb	Autophagy, EMT, Inflammasome, NF-kb, PI3K-Akt, Programmed Cell Death	NM_138578.1:1560
CSNK2A1	0.0956	0.0556	-0.0135	0.205	1.07	0.991	1.15	0.137	1	loglinear	Cell Cycle, NF-kb, Wnt	NM_177559.2:1930
PARP1	0.342	0.201	-0.0524	0.736	1.27	0.964	1.67	0.14	1	lm.nb	EMT, NF-kb, Programmed Cell Death, TGF-beta	NM_001618.3:3016
NCAM1	0.805	0.477	-0.13	1.74	1.75	0.914	3.34	0.142	1	lm.nb	ECM Synthesis, Type II Interferon	NM_000615.5:1620
CFLAR	-0.472	0.28	-1.02	0.0771	0.721	0.493	1.05	0.143	1	lm.nb	Autophagy, NF-kb, Programmed Cell Death	NM_001127183.1:653
P4HB	0.364	0.216	-0.0598	0.788	1.29	0.959	1.73	0.143	1	lm.nb	Collagen Biosynthesis & Modification, Oxidative Stress, Proteotoxic Stress	NM_000918.3:1941
PPARG	0.288	0.174	-0.0529	0.629	1.22	0.964	1.55	0.149	1	lm.nb	EMT, Myofibroblast Regulation, PPAR Signaling	NM_005037.5:345
UBA52	-0.198	0.122	-0.437	0.0397	0.871	0.739	1.03	0.154	1	loglinear	Cell Cycle, Endotoxin Response, Granulocyte Activity, Hypoxia, Inflammasome, SASP, TGF-beta, TLR Signaling	NM_003333.3:288
RBX1	-0.155	0.096	-0.343	0.0332	0.898	0.788	1.02	0.158	1	loglinear	Cell Cycle, Hypoxia, Proteotoxic Stress, TGF-beta, Wnt	NM_014248.2:162
AKR1B10	0.682	0.425	-0.151	1.51	1.6	0.901	2.86	0.16	1	lm.nb	Adenosine Pathway	NM_020299.3:1260
GNB4	-0.39	0.245	-0.87	0.089	0.763	0.547	1.06	0.162	1	lm.nb	Adenosine Pathway, PI3K-Akt	NM_021629.3:734
LGMN	0.682	0.431	-0.163	1.53	1.6	0.893	2.88	0.165	1	lm.nb	MHC Class II Antigen Presentation, TLR Signaling	NM_001008530.2:522
DOCK1	0.241	0.153	-0.0581	0.541	1.18	0.961	1.45	0.165	1	loglinear	Angiogenesis, Focal Adhesion Kinase	NM_001290223.1:2675
VCAM1	-1.4	0.892	-3.15	0.348	0.379	0.113	1.27	0.167	1	lm.nb	NF-kb, Type II Interferon	NM_001078.3:2535
CASP3	-0.211	0.137	-0.479	0.0565	0.864	0.717	1.04	0.173	1	lm.nb	ECM Degradation, Hippo Pathway, MAPK Cell Stress, Programmed Cell Death	NM_004346.3:2156
CSNK1G3	0.244	0.159	-0.0675	0.555	1.18	0.954	1.47	0.176	1	loglinear	Hedgehog Signaling	NM_001031812.1:1595
FLNB	-0.621	0.412	-1.43	0.186	0.65	0.372	1.14	0.182	1	lm.nb	Focal Adhesion Kinase, MAPK Cell Stress	NM_001164317.1:2124
TCF7L2	0.171	0.115	-0.0534	0.396	1.13	0.964	1.32	0.186	1	loglinear	Wnt	NM_001146274.1:1393
ANAPC7	-0.113	0.0754	-0.26	0.0353	0.925	0.835	1.02	0.186	1	loglinear	Cell Cycle, SASP	NM_016238.2:740
MMP1	-2.03	1.39	-4.76	0.706	0.245	0.0369	1.63	0.196	1	lm.nb	ECM Degradation, PPAR Signaling	NM_002421.3:1117
NDUFB6	0.129	0.0909	-0.0495	0.307	1.09	0.966	1.24	0.207	1	loglinear	Fatty Acid Metabolism	NM_002493.5:33
KDM2A	0.181	0.13	-0.0745	0.437	1.13	0.95	1.35	0.214	1	loglinear	Epigenetic Modification	NM_012308.1:3390
CSNK1D	0.2	0.146	-0.086	0.486	1.15	0.942	1.4	0.22	1	lm.nb	Cell Cycle, Hedgehog Signaling	NM_001893.3:1032
HLA-E	0.494	0.365	-0.221	1.21	1.41	0.858	2.31	0.225	1	lm.nb	Type I Interferon, Type II Interferon	NM_005516.4:1204
CAT	-0.194	0.144	-0.476	0.0878	0.874	0.719	1.06	0.226	1	loglinear	Neutrophil Degranulation, Oxidative Stress	NM_001752.2:1130
MBTPS2	0.196	0.147	-0.0923	0.485	1.15	0.938	1.4	0.231	1	lm.nb	De Novo Lipogenesis, Proteotoxic Stress	NM_015884.3:1692
THBS2	-0.828	0.635	-2.07	0.416	0.563	0.238	1.33	0.24	1	lm.nb	ECM Synthesis, Focal Adhesion Kinase, PDGF Signaling, PI3K-Akt	NM_003247.2:4460
ATF4	0.199	0.153	-0.102	0.499	1.15	0.932	1.41	0.243	1	lm.nb	MAPK Cell Stress, PI3K-Akt, Programmed Cell Death, Proteotoxic Stress	NM_001675.2:1151
CREB1	0.193	0.149	-0.0997	0.486	1.14	0.933	1.4	0.244	1	lm.nb	Adenosine Pathway, Endotoxin Response, Insulin Resistance, PI3K-Akt, TLR Signaling	NM_004379.3:618
VEGFB	0.303	0.239	-0.166	0.772	1.23	0.892	1.71	0.252	1	lm.nb	MAPK Cell Stress, PI3K-Akt, Platelet Degranulation	NM_003377.3:687
MAPK10	0.808	0.648	-0.463	2.08	1.75	0.726	4.22	0.259	1	lm.nb	Autophagy, Endotoxin Response, Focal Adhesion Kinase, Granulocyte Activity, Insulin Resistance, MAPK Cell Stress, Programmed Cell Death, Proteotoxic Stress, TLR Signaling, Wnt	NM_138981.2:450
ADPGK	-0.191	0.154	-0.492	0.11	0.876	0.711	1.08	0.261	1	lm.nb	De Novo Lipogenesis, Gluconeogenesis	NR_023318.1:1608
SMAD2	0.232	0.189	-0.139	0.603	1.17	0.908	1.52	0.266	1	lm.nb	Cell Cycle, EMT, Myofibroblast Regulation, TGF-beta, Th17 Differentiation	NM_001003652.3:877
S100A4	1.24	1.02	-0.756	3.24	2.37	0.592	9.48	0.268	1	lm.nb	EMT	NM_002961.2:263
SOS1	0.178	0.147	-0.11	0.467	1.13	0.926	1.38	0.272	1	loglinear	Granulocyte Activity, Insulin Signaling, MAPK Cell Stress, mTOR, PDGF Signaling, PI3K-Akt	NM_005633.2:1635
UBE2N	-0.166	0.138	-0.437	0.105	0.891	0.739	1.08	0.276	1	loglinear	Cell Cycle, Endotoxin Response, Granulocyte Activity, Inflammasome, TLR Signaling	NM_003348.3:1981
YWHAQ	0.263	0.22	-0.169	0.694	1.2	0.89	1.62	0.278	1	lm.nb	Cell Cycle, De Novo Lipogenesis, PI3K-Akt	NM_006826.2:1360
NDUFC1	0.157	0.135	-0.109	0.422	1.11	0.928	1.34	0.291	1	lm.nb	Fatty Acid Metabolism	NM_002494.2:57
TRRAP	0.172	0.15	-0.123	0.467	1.13	0.919	1.38	0.296	1	loglinear	Epigenetic Modification	NM_003496.2:770
COL1A1	-1.03	0.901	-2.79	0.741	0.491	0.144	1.67	0.299	1	lm.nb	Collagen Biosynthesis & Modification, ECM Degradation, ECM Synthesis, Focal Adhesion Kinase, PI3K-Akt	NM_000088.3:5210
PSMB1	-0.172	0.152	-0.47	0.127	0.888	0.722	1.09	0.303	1	lm.nb	Cell Cycle, Granulocyte Activity, Hypoxia, Neutrophil Degranulation	NM_002793.2:0
SNAI2	0.369	0.334	-0.286	1.02	1.29	0.82	2.03	0.312	1	lm.nb	EMT	NM_003068.3:740
TLR4	-0.297	0.27	-0.827	0.232	0.814	0.564	1.17	0.314	1	lm.nb	Endotoxin Response, NF-kb, PI3K-Akt, TLR Signaling	NM_138554.2:2570
COX6B1	0.134	0.122	-0.106	0.374	1.1	0.929	1.3	0.315	1	loglinear	Fatty Acid Metabolism	NM_001863.4:264
COX7C	0.167	0.153	-0.133	0.468	1.12	0.912	1.38	0.316	1	lm.nb	Fatty Acid Metabolism	NM_001867.2:57
NF1	0.154	0.143	-0.126	0.433	1.11	0.917	1.35	0.323	1	lm.nb	EMT, MAPK Cell Stress	NM_000267.2:1035
UQCRH	-0.0982	0.094	-0.282	0.086	0.934	0.822	1.06	0.336	1	loglinear	Fatty Acid Metabolism	NM_006004.2:235
SEC24C	-0.135	0.129	-0.388	0.119	0.911	0.764	1.09	0.337	1	lm.nb	MHC Class II Antigen Presentation, Proteotoxic Stress	NM_004922.2:2325
ACAA2	0.175	0.169	-0.156	0.506	1.13	0.898	1.42	0.339	1	lm.nb	Fatty Acid Metabolism	NM_006111.2:450
NDUFA1	0.141	0.135	-0.125	0.406	1.1	0.917	1.32	0.339	1	lm.nb	Fatty Acid Metabolism	NM_004541.3:240
IFI6	-1.04	1	-3	0.922	0.487	0.125	1.9	0.339	1	lm.nb	Type I Interferon	NM_002038.3:432
CXCL16	2.29	2.17	-1.97	6.54	4.87	0.256	92.9	0.34	1	Wald	Chemokine Signaling, Cytokine Signaling, EMT	NM_001100812.1:850
DERL1	0.136	0.133	-0.126	0.397	1.1	0.917	1.32	0.348	1	lm.nb	Proteotoxic Stress	NM_001134671.2:1840
PPP2CA	-0.145	0.144	-0.427	0.138	0.905	0.744	1.1	0.355	1	loglinear	Adenosine Pathway, Autophagy, Cell Cycle, Endotoxin Response, PI3K-Akt, TGF-beta, TLR Signaling	NM_002715.2:1075
PSENEN	-0.184	0.19	-0.556	0.187	0.88	0.68	1.14	0.368	1	lm.nb	Notch	NM_172341.1:250
MMUT	0.144	0.149	-0.149	0.437	1.11	0.902	1.35	0.372	1	lm.nb	Fatty Acid Metabolism	NM_000255.2:2000
COL1A2	0.388	0.422	-0.439	1.22	1.31	0.737	2.32	0.394	1	lm.nb	Collagen Biosynthesis & Modification, ECM Degradation, ECM Synthesis, Focal Adhesion Kinase, PI3K-Akt	NM_000089.3:2635
HSP90AB1	-0.084	0.0928	-0.266	0.0979	0.943	0.832	1.07	0.4	1	loglinear	Cell Cycle, Inflammasome, Neutrophil Degranulation, PI3K-Akt, Proteotoxic Stress, Th17 Differentiation	NM_007355.3:1530
HIKESHI	0.0845	0.0937	-0.0991	0.268	1.06	0.934	1.2	0.402	1	loglinear	Proteotoxic Stress	NM_016401.4:499
HADH	0.143	0.159	-0.169	0.454	1.1	0.89	1.37	0.404	1	loglinear	Fatty Acid Metabolism	NM_001184705.2:645
CDKN1A	0.578	0.649	-0.694	1.85	1.49	0.618	3.61	0.407	1	lm.nb	Cell Cycle, PI3K-Akt, SASP	NM_000389.2:1975
FN1	0.231	0.263	-0.285	0.748	1.17	0.821	1.68	0.414	1	lm.nb	ECM Synthesis, EMT, Focal Adhesion Kinase, PI3K-Akt, Platelet Degranulation	NM_212482.1:1776
MYLK	-0.482	0.552	-1.56	0.6	0.716	0.338	1.52	0.417	1	lm.nb	Focal Adhesion Kinase	NM_053032.2:710
NOTCH2	-0.232	0.271	-0.764	0.299	0.851	0.589	1.23	0.424	1	lm.nb	EMT, Notch, Th2 Differentiation	NM_024408.3:2842
CDH2	-0.375	0.444	-1.25	0.495	0.771	0.422	1.41	0.43	1	lm.nb	EMT	NM_001792.3:941
DDIT3	0.278	0.331	-0.371	0.927	1.21	0.773	1.9	0.433	1	lm.nb	MAPK Cell Stress, Programmed Cell Death, Proteotoxic Stress	NM_004083.4:40
EGR1	2.15	2.53	-2.81	7.11	4.44	0.143	138	0.434	1	Wald	EMT, Type I Interferon	NM_001964.2:1505
TXN2	0.0509	0.0617	-0.0701	0.172	1.04	0.953	1.13	0.441	1	loglinear	Oxidative Stress	NM_012473.3:192
NRIP3	-0.248	0.302	-0.841	0.344	0.842	0.558	1.27	0.443	1	lm.nb	M2 Activation	NM_020645.2:412
SUGT1	-0.093	0.115	-0.318	0.132	0.938	0.802	1.1	0.449	1	loglinear	Inflammasome	NM_001130912.1:1180
AP1G1	-0.138	0.171	-0.473	0.198	0.909	0.72	1.15	0.451	1	lm.nb	MHC Class II Antigen Presentation	NM_001030007.1:2630
PRKAA1	-0.1	0.129	-0.354	0.153	0.933	0.783	1.11	0.468	1	lm.nb	Autophagy, Insulin Resistance, mTOR, PI3K-Akt	NM_006251.5:366
FAP	0.316	0.412	-0.492	1.12	1.25	0.711	2.18	0.472	1	lm.nb	Myofibroblast Regulation	NM_004460.2:1490
STAT1	-0.41	0.541	-1.47	0.65	0.752	0.361	1.57	0.477	1	lm.nb	Chemokine Signaling, M1 Activation, PDGF Signaling, Th1 Differentiation, TLR Signaling	NM_139266.1:455
MAML3	2.57	3.42	-4.12	9.27	5.95	0.0575	617	0.485	1	Wald	Notch, Th1 Differentiation	NM_018717.4:1350
DERL2	0.0797	0.108	-0.131	0.29	1.06	0.913	1.22	0.487	1	loglinear	Proteotoxic Stress	NM_016041.3:847
CASP6	0.109	0.149	-0.183	0.402	1.08	0.881	1.32	0.491	1	lm.nb	Programmed Cell Death	NM_032992.2:360
MAPK1	-0.0812	0.114	-0.304	0.142	0.945	0.81	1.1	0.502	1	loglinear	MAPK Cell Stress, PI3K-Akt	NM_138957.2:430
SPOP	-0.169	0.242	-0.643	0.305	0.89	0.64	1.24	0.512	1	lm.nb	Hedgehog Signaling	NM_001007226.1:1400
LAMA3	-2.45	3.52	-9.34	4.45	0.184	0.00154	21.9	0.518	1	Wald	Collagen Biosynthesis & Modification, ECM Degradation, ECM Synthesis, Focal Adhesion Kinase, PI3K-Akt	NM_000227.3:4260
PRKACB	-0.16	0.236	-0.624	0.303	0.895	0.649	1.23	0.522	1	lm.nb	Angiogenesis, Autophagy, Hedgehog Signaling, MAPK Cell Stress, Wnt	NM_182948.2:805
SEH1L	-0.101	0.154	-0.402	0.2	0.933	0.757	1.15	0.536	1	lm.nb	mTOR	NM_001013437.1:500
ERO1A	-0.124	0.191	-0.498	0.251	0.918	0.708	1.19	0.541	1	lm.nb	Oxidative Stress, Proteotoxic Stress	NM_014584.1:612
CTBP2	-0.0838	0.135	-0.348	0.181	0.944	0.785	1.13	0.558	1	loglinear	Notch, Wnt	NM_001329.2:1884
RELA	-0.0855	0.139	-0.358	0.187	0.942	0.78	1.14	0.561	1	loglinear	Inflammasome, NF-kb	NM_021975.3:1990
SORBS1	1.8	2.93	-3.95	7.54	3.47	0.0647	186	0.567	1	Wald	PPAR Signaling	NM_001034956.1:4005
IL33	0.562	0.92	-1.24	2.37	1.48	0.423	5.15	0.568	1	Wald	Cytokine Signaling, M2 Activation	NM_033439.2:1725
KLF5	1.96	3.24	-4.39	8.31	3.89	0.0478	317	0.571	1	Wald	Myofibroblast Regulation	NM_001730.3:732
CFH	0.268	0.454	-0.623	1.16	1.2	0.649	2.23	0.577	1	lm.nb	Complement Activation	NM_001014975.2:702
DDR2	0.137	0.241	-0.336	0.61	1.1	0.792	1.53	0.591	1	lm.nb	EMT	NM_006182.2:1706
ARRB1	2.39	4.18	-5.8	10.6	5.23	0.018	1520	0.592	1	Wald	Adenosine Pathway, Hedgehog Signaling, MAPK Cell Stress	NM_004041.3:637
THBS3	0.247	0.459	-0.653	1.15	1.19	0.636	2.21	0.61	1	lm.nb	ECM Synthesis, Focal Adhesion Kinase, PDGF Signaling, PI3K-Akt	NM_001252607.1:810
TGFBR1	0.138	0.262	-0.375	0.652	1.1	0.771	1.57	0.616	1	lm.nb	Cytokine Signaling, EMT, MAPK Cell Stress, TGF-beta, Th17 Differentiation	NM_004612.2:1255
GSK3B	0.0731	0.145	-0.211	0.358	1.05	0.864	1.28	0.633	1	lm.nb	Cell Cycle, De Novo Lipogenesis, EMT, Focal Adhesion Kinase, Hedgehog Signaling, Insulin Resistance, mTOR, PI3K-Akt, Proteotoxic Stress, Wnt	NM_002093.2:925
SEC61B	0.0447	0.0891	-0.13	0.219	1.03	0.914	1.16	0.634	1	loglinear	Proteotoxic Stress	NM_006808.2:344
HIF1A	0.114	0.236	-0.348	0.577	1.08	0.786	1.49	0.645	1	lm.nb	Autophagy, EMT, Hypoxia, Th17 Differentiation	NM_001530.2:1985
RELB	-0.103	0.212	-0.519	0.313	0.931	0.698	1.24	0.645	1	lm.nb	MAPK Cell Stress, NF-kb	NM_006509.3:960
WWC1	-2.45	5.19	-12.6	7.72	0.183	0.000158	212	0.657	1	Wald	Hippo Pathway	NM_001161662.1:619
RAP1B	-0.0512	0.11	-0.267	0.165	0.965	0.831	1.12	0.659	1	loglinear	Focal Adhesion Kinase, MAPK Cell Stress, Neutrophil Degranulation	NM_001010942.2:699
LDLRAP1	-0.181	0.39	-0.946	0.584	0.882	0.519	1.5	0.659	1	lm.nb	Cholesterol Metabolism	NM_015627.2:420
TBC1D4	0.203	0.439	-0.657	1.06	1.15	0.634	2.09	0.66	1	lm.nb	Insulin Resistance	NM_014832.2:3130
ATP6V1F	-0.0784	0.17	-0.412	0.255	0.947	0.752	1.19	0.662	1	lm.nb	mTOR, Phagocytic Cell Function	NM_001198909.1:673
COL5A1	-0.276	0.6	-1.45	0.9	0.826	0.366	1.87	0.662	1	lm.nb	Collagen Biosynthesis & Modification, ECM Synthesis, PDGF Signaling	NM_000093.3:872
KRAS	-0.0748	0.163	-0.394	0.244	0.949	0.761	1.18	0.662	1	loglinear	Angiogenesis, Autophagy, EMT, Granulocyte Activity, Insulin Signaling, MAPK Cell Stress, mTOR, PDGF Signaling, PI3K-Akt, Programmed Cell Death	NM_033360.2:267
MAPK8	-0.106	0.232	-0.561	0.348	0.929	0.678	1.27	0.662	1	lm.nb	Autophagy, EMT, Endotoxin Response, Focal Adhesion Kinase, Granulocyte Activity, Insulin Resistance, MAPK Cell Stress, Programmed Cell Death, Proteotoxic Stress, TLR Signaling, Wnt	NM_002750.2:945
MTOR	-0.0681	0.149	-0.361	0.225	0.954	0.779	1.17	0.664	1	lm.nb	Angiogenesis, Autophagy, Insulin Resistance, mTOR, PI3K-Akt, Proteotoxic Stress, Th17 Differentiation	NM_004958.3:1865
MTMR4	0.0787	0.174	-0.262	0.419	1.06	0.834	1.34	0.666	1	lm.nb	Autophagy, TGF-beta	NM_004687.4:5540
PIK3C3	-0.1	0.224	-0.54	0.34	0.933	0.688	1.27	0.671	1	lm.nb	Autophagy, Insulin Signaling, TLR Signaling	NM_002647.2:1140
EGFR	-0.0626	0.141	-0.339	0.214	0.958	0.791	1.16	0.673	1	lm.nb	Adenosine Pathway, EMT, MAPK Cell Stress, PI3K-Akt	NM_201282.1:1354
LAMC1	0.104	0.234	-0.356	0.563	1.07	0.781	1.48	0.674	1	lm.nb	ECM Degradation, ECM Synthesis, Focal Adhesion Kinase, PI3K-Akt	NM_002293.3:4915
RNF111	-0.0694	0.166	-0.396	0.257	0.953	0.76	1.19	0.691	1	lm.nb	EMT, TGF-beta	NM_017610.6:925
ATG101	-0.0522	0.126	-0.298	0.194	0.964	0.813	1.14	0.692	1	loglinear	Autophagy	NM_021934.4:939
RAB7B	1.51	3.65	-5.65	8.67	2.85	0.0199	408	0.696	1	Wald	Autophagy	NM_001164522.1:462
NDUFS5	0.118	0.299	-0.468	0.704	1.09	0.723	1.63	0.707	1	lm.nb	Fatty Acid Metabolism	NM_004552.2:136
DAXX	-0.136	0.349	-0.82	0.548	0.91	0.566	1.46	0.71	1	lm.nb	MAPK Cell Stress, Programmed Cell Death	NM_001350.3:1875
PRKACA	0.0236	0.0618	-0.0975	0.145	1.02	0.935	1.11	0.715	1	loglinear	Angiogenesis, Autophagy, Cell Cycle, Hedgehog Signaling, MAPK Cell Stress, Wnt	NM_002730.3:400
UBE4B	-0.0277	0.0742	-0.173	0.118	0.981	0.887	1.09	0.722	1	loglinear	Proteotoxic Stress	NM_006048.4:1492
MAP1LC3A	0.159	0.43	-0.684	1	1.12	0.623	2	0.725	1	lm.nb	Autophagy	NM_032514.2:404
CRK	-0.0278	0.0753	-0.175	0.12	0.981	0.886	1.09	0.725	1	loglinear	Angiogenesis, Focal Adhesion Kinase, MAPK Cell Stress, PDGF Signaling, Phagocytic Cell Function	NM_016823.2:1945
ICAM1	-0.0619	0.169	-0.394	0.27	0.958	0.761	1.21	0.727	1	lm.nb	NF-kb, Type II Interferon	NM_000201.2:2253
E2F4	-0.0754	0.215	-0.497	0.346	0.949	0.709	1.27	0.738	1	lm.nb	Cell Cycle, TGF-beta	NM_001950.3:220
SERPINH1	0.0976	0.286	-0.463	0.658	1.07	0.726	1.58	0.744	1	lm.nb	Collagen Biosynthesis & Modification	NM_001235.2:880
DAPK1	-0.937	2.75	-6.33	4.46	0.522	0.0124	22	0.748	1	Wald	Autophagy, EMT	NM_001288729.1:1810
TBL1XR1	-0.07	0.237	-0.534	0.394	0.953	0.69	1.31	0.778	1	lm.nb	Epigenetic Modification, Wnt	NM_024665.4:915
GLI3	1.55	5.27	-8.77	11.9	2.94	0.00229	3760	0.78	1	Wald	Hedgehog Signaling	NM_000168.5:975
PIK3CA	-0.0452	0.156	-0.352	0.261	0.969	0.784	1.2	0.782	1	loglinear	PI3K-Akt	NM_006218.2:2445
CRKL	0.023	0.0842	-0.142	0.188	1.02	0.906	1.14	0.793	1	loglinear	Focal Adhesion Kinase, MAPK Cell Stress, PDGF Signaling, Phagocytic Cell Function	NM_005207.3:1372
IFI35	-0.506	1.89	-4.21	3.2	0.704	0.054	9.17	0.799	1	Wald	Type I Interferon	NM_005533.3:415
ITGA4	-0.835	3.28	-7.26	5.59	0.56	0.00654	48	0.809	1	Wald	ECM Synthesis, Focal Adhesion Kinase, PI3K-Akt	NM_000885.4:975
BANF1	-0.0344	0.137	-0.303	0.234	0.976	0.81	1.18	0.81	1	lm.nb	Cell Cycle	NM_001143985.1:552
CTNND1	0.0484	0.194	-0.332	0.429	1.03	0.794	1.35	0.811	1	lm.nb	Angiogenesis, EMT	NM_001331.2:146
CBL	0.0336	0.137	-0.234	0.302	1.02	0.85	1.23	0.814	1	loglinear	TGF-beta	NM_005188.2:7485
CAPN5	1.17	4.8	-8.24	10.6	2.26	0.0033	1540	0.817	1	Wald	ECM Degradation	NM_004055.4:3470
KIF3A	0.0341	0.141	-0.243	0.311	1.02	0.845	1.24	0.817	1	lm.nb	Hedgehog Signaling, MHC Class II Antigen Presentation	NM_007054.5:775
PRKAG1	0.0329	0.139	-0.24	0.306	1.02	0.847	1.24	0.821	1	loglinear	Autophagy, Insulin Resistance, mTOR	NM_002733.3:825
DOCK2	-1.23	5.16	-11.3	8.88	0.427	0.000386	471	0.821	1	Wald	Neutrophil Degranulation, Phagocytic Cell Function	NM_004946.2:2430
TJP1	-0.0209	0.0888	-0.195	0.153	0.986	0.874	1.11	0.822	1	loglinear	Hippo Pathway	NM_003257.3:6277
F8	0.774	3.27	-5.63	7.18	1.71	0.0202	145	0.822	1	Wald	Platelet Degranulation	NM_019863.2:325
CDKN2C	-0.0884	0.381	-0.836	0.659	0.941	0.56	1.58	0.824	1	lm.nb	Cell Cycle, SASP	NM_001262.2:1295
ITGA1	-0.134	0.587	-1.28	1.02	0.912	0.411	2.02	0.828	1	lm.nb	ECM Synthesis, Focal Adhesion Kinase, PI3K-Akt	NM_181501.1:1875
BCAP31	0.061	0.271	-0.471	0.593	1.04	0.721	1.51	0.83	1	lm.nb	Proteotoxic Stress	NM_001139457.1:900
IL11	0.2	0.899	-1.56	1.96	1.15	0.339	3.9	0.831	1	lm.nb	Cytokine Signaling	NM_000641.2:1145
HSBP1	0.0268	0.125	-0.218	0.272	1.02	0.86	1.21	0.837	1	loglinear	Proteotoxic Stress	NM_001537.2:1700
COX6A1	-0.0237	0.12	-0.259	0.211	0.984	0.836	1.16	0.85	1	lm.nb	Fatty Acid Metabolism	NM_004373.2:260
HDAC4	1.29	6.65	-11.7	14.3	2.44	0.000292	20400	0.854	1	Wald	Myofibroblast Regulation	NM_006037.3:6965
GCNT1	-1.42	7.71	-16.5	13.7	0.374	1.05e-05	13300	0.861	1	Wald	De Novo Lipogenesis	NM_001097633.1:1250
GAB1	1.05	5.76	-10.2	12.3	2.07	0.000831	5160	0.862	1	Wald	Insulin Signaling	NM_002039.3:690
PSMB8	0.0602	0.335	-0.597	0.717	1.04	0.661	1.64	0.863	1	lm.nb	Cell Cycle, Granulocyte Activity, Hypoxia, Type I Interferon	NM_004159.4:1215
MMP16	0.516	3.07	-5.5	6.54	1.43	0.022	92.9	0.873	1	Wald	ECM Degradation	NM_005941.4:5940
CXCL2	-0.0796	0.485	-1.03	0.871	0.946	0.49	1.83	0.875	1	lm.nb	Chemokine Signaling, Cytokine Signaling, NF-kb	NM_002089.3:854
COL16A1	0.599	3.62	-6.5	7.7	1.51	0.011	208	0.875	1	Wald	Collagen Biosynthesis & Modification, ECM Degradation	NM_001856.3:2027
MECP2	0.0321	0.202	-0.363	0.427	1.02	0.778	1.34	0.879	1	lm.nb	Myofibroblast Regulation	NM_001110792.1:1439
INSR	1.14	7.21	-13	15.3	2.21	0.000123	39800	0.88	1	Wald	Insulin Resistance, Insulin Signaling, MAPK Cell Stress, mTOR, PI3K-Akt	NM_000208.2:525
NDUFB8	0.0146	0.102	-0.186	0.215	1.01	0.879	1.16	0.891	1	loglinear	Fatty Acid Metabolism	NM_001284367.1:204
SKP1	0.0181	0.144	-0.264	0.3	1.01	0.833	1.23	0.904	1	lm.nb	Cell Cycle, Endotoxin Response, Granulocyte Activity, Proteotoxic Stress, TGF-beta, TLR Signaling, Wnt	NM_170679.2:630
NOTCH1	-0.912	7.33	-15.3	13.5	0.531	2.51e-05	11300	0.906	1	Wald	EMT, Myofibroblast Regulation, Notch, Th2 Differentiation	NM_017617.3:8211
GRB10	-0.953	7.74	-16.1	14.2	0.517	1.4e-05	19100	0.907	1	Wald	Insulin Signaling, mTOR	NM_001001555.2:4715
SMURF1	-0.0286	0.244	-0.506	0.449	0.98	0.704	1.37	0.91	1	lm.nb	Hedgehog Signaling, TGF-beta	NM_181349.1:5162
SP1	1.21	10.2	-18.8	21.3	2.31	2.13e-06	2500000	0.911	1	Wald	EMT, Myofibroblast Regulation, TGF-beta	NM_003109.1:5970
RPS6KB2	-0.978	8.3	-17.3	15.3	0.508	6.4e-06	40300	0.911	1	Wald	Autophagy, Insulin Resistance, mTOR, Phagocytic Cell Function, PI3K-Akt, TGF-beta	NM_003952.2:980
ARHGEF6	0.7	5.99	-11	12.4	1.63	0.000475	5560	0.911	1	Wald	Adenosine Pathway	NM_004840.2:1465
LEPR	1.31	11.9	-22	24.6	2.48	2.35e-07	26200000	0.917	1	Wald	Cytokine Signaling	NM_001003679.1:2000
DEPDC5	0.536	4.89	-9.06	10.1	1.45	0.00188	1120	0.917	1	Wald	mTOR	NM_001136029.2:190
IL1R1	-0.397	3.77	-7.79	7	0.76	0.00452	128	0.92	1	Wald	Cytokine Signaling, MAPK Cell Stress, NF-kb, Th17 Differentiation	NM_001320984.1:281
STAT5B	-0.0326	0.321	-0.662	0.597	0.978	0.632	1.51	0.922	1	lm.nb	Chemokine Signaling, EMT, PDGF Signaling, Th2 Differentiation	NM_012448.3:200
PSEN2	0.724	7.3	-13.6	15	1.65	8.16e-05	33500	0.925	1	Wald	Notch	NM_000447.2:915
CASP7	0.612	6.25	-11.6	12.9	1.53	0.000314	7450	0.926	1	Wald	Programmed Cell Death	NM_001227.3:915
MAML1	1.06	10.9	-20.3	22.5	2.08	7.49e-07	5780000	0.927	1	Wald	Notch, Th1 Differentiation	NM_014757.4:1880
TRAF2	-0.705	7.32	-15.1	13.7	0.614	2.93e-05	12900	0.927	1	Wald	MAPK Cell Stress, NF-kb, Programmed Cell Death, Proteotoxic Stress	NM_021138.3:1325
ATP7A	0.893	9.43	-17.6	19.4	1.86	5.05e-06	683000	0.928	1	Wald	Oxidative Stress	NM_000052.4:20
CUL3	0.00821	0.0957	-0.179	0.196	1.01	0.883	1.15	0.934	1	loglinear	Hedgehog Signaling	NM_003590.2:1940
TRAF6	0.5	6.59	-12.4	13.4	1.41	0.000182	11000	0.942	1	Wald	Autophagy, Endotoxin Response, Granulocyte Activity, Inflammasome, MAPK Cell Stress, NF-kb, TLR Signaling	NM_145803.2:745
JAG1	0.355	4.71	-8.88	9.59	1.28	0.00213	770	0.943	1	Wald	EMT, Notch, Th2 Differentiation	NM_000214.2:915
ALAD	0.308	4.08	-7.7	8.31	1.24	0.00482	318	0.943	1	Wald	De Novo Lipogenesis, Neutrophil Degranulation	NM_000031.5:542
STAT5A	0.622	8.71	-16.5	17.7	1.54	1.11e-05	213000	0.946	1	Wald	EMT, PDGF Signaling, Th2 Differentiation	NM_003152.2:3460
APC	-0.494	7.67	-15.5	14.5	0.71	2.12e-05	23700	0.951	1	Wald	Wnt	NM_000038.3:6850
PPARD	-0.00844	0.135	-0.273	0.256	0.994	0.828	1.19	0.953	1	Wald	Fatty Acid Metabolism, PPAR Signaling, Wnt	NM_006238.4:895
FNIP2	0.229	4.18	-7.95	8.41	1.17	0.00403	341	0.958	1	Wald	mTOR	NM_020840.1:1732
BRAF	0.515	10.7	-20.5	21.5	1.43	6.86e-07	2970000	0.964	1	Wald	EMT, Focal Adhesion Kinase, MAPK Cell Stress, mTOR	NM_004333.3:565
PHLPP1	-0.164	3.44	-6.9	6.57	0.893	0.00836	95.3	0.964	1	Wald	PI3K-Akt	NM_194449.3:1930
LOXL2	0.13	3.26	-6.26	6.52	1.09	0.013	91.9	0.97	1	Wald	Collagen Biosynthesis & Modification, EMT, Myofibroblast Regulation	NM_002318.2:40
NFKB1	-0.386	10.5	-21	20.2	0.765	4.8e-07	1220000	0.972	1	Wald	Inflammasome, NF-kb	NM_003998.2:1675
LPCAT1	-0.228	6.4	-12.8	12.3	0.854	0.000144	5080	0.973	1	Wald	Neutrophil Degranulation	NM_024830.3:1831
KMT2D	-0.173	5.1	-10.2	9.83	0.887	0.000867	908	0.974	1	Wald	Epigenetic Modification	NM_003482.3:6070
NCOA2	0.347	11.8	-22.9	23.6	1.27	1.3e-07	12500000	0.978	1	Wald	Epigenetic Modification	NM_006540.2:1045
ADIPOR1	-0.171	6.71	-13.3	13	0.888	9.7e-05	8130	0.981	1	Wald	Fatty Acid Metabolism	NM_015999.3:1539
RAPGEF2	-0.278	11.1	-22	21.4	0.825	2.45e-07	2780000	0.981	1	Wald	MAPK Cell Stress	NM_014247.2:3445
MFAP3	-0.0898	6.94	-13.7	13.5	0.94	7.55e-05	11700	0.99	1	Wald	ECM Synthesis	NM_001242336.1:1214
CYCS	-0.0549	4.98	-9.81	9.7	0.963	0.00111	831	0.992	1	Wald	Oxidative Stress, Programmed Cell Death	NM_018947.4:1735
MAPK11	-0.0578	5.73	-11.3	11.2	0.961	0.000402	2300	0.992	1	Wald	Angiogenesis, Endotoxin Response, Inflammasome, MAPK Cell Stress, Th17 Differentiation, TLR Signaling	NM_002751.6:418
CUL1	0.000774	0.0925	-0.181	0.182	1	0.882	1.13	0.994	1	loglinear	Cell Cycle, Endotoxin Response, Granulocyte Activity, Hedgehog Signaling, Proteotoxic Stress, TGF-beta, TLR Signaling, Wnt	NM_003592.2:1487
PPARA	-0.0748	9.32	-18.3	18.2	0.949	3.03e-06	298000	0.994	1	Wald	Insulin Resistance, PPAR Signaling	NM_001001928.2:266
IL1RAP	0.0199	4.36	-8.52	8.56	1.01	0.00272	377	0.997	1	Wald	Cytokine Signaling, MAPK Cell Stress, Th17 Differentiation	NM_002182.2:460

## Sheet: Nano-DTM vs Sphere
Gene	Log2 fold change	std error (log2)	Lower confidence limit (log2)	Upper confidence limit (log2)	Linear fold change	Lower confidence limit (linear)	Upper confidence limit (linear)	P-value	BY.p.value	method	Gene.sets	probe.ID
PLTP	-4.65	0.201	-5.04	-4.25	0.0399	0.0304	0.0524	2.07e-05	0.0421	lm.nb	Cholesterol Metabolism, PPAR Signaling	NM_006227.2:1378
TIMP1	-3.03	0.16	-3.34	-2.72	0.122	0.0985	0.152	4.58e-05	0.0421	lm.nb	ECM Degradation, EMT, Platelet Degranulation	NM_003254.2:329
MMP14	-3.46	0.195	-3.84	-3.08	0.0907	0.0696	0.118	5.92e-05	0.0421	lm.nb	ECM Degradation, EMT	NM_004995.2:1470
PROS1	-3.67	0.211	-4.09	-3.26	0.0785	0.0589	0.105	6.45e-05	0.0421	lm.nb	Complement Activation, Platelet Degranulation	NM_000313.1:875
ERP29	-1.7	0.1	-1.89	-1.5	0.309	0.27	0.354	7.12e-05	0.0421	loglinear	Proteotoxic Stress	NM_001034025.1:816
APP	-1.47	0.1	-1.67	-1.28	0.361	0.315	0.413	0.000125	0.0617	loglinear	Adenosine Pathway, ECM Synthesis, Endotoxin Response, Inflammasome, Platelet Degranulation, TLR Signaling	NM_000484.3:1725
SOD1	-0.693	0.0492	-0.789	-0.597	0.619	0.579	0.661	0.000147	0.0623	loglinear	Oxidative Stress, Platelet Degranulation	NM_000454.4:35
HSP90AA1	0.984	0.078	0.831	1.14	1.98	1.78	2.2	0.000227	0.0834	loglinear	Angiogenesis, Cell Cycle, EMT, Neutrophil Degranulation, PI3K-Akt, Proteotoxic Stress, Th17 Differentiation	NM_001017963.2:1655
CCL2	4.32	0.357	3.62	5.02	20	12.3	32.4	0.000268	0.0834	lm.nb	Chemokine Signaling, Cytokine Signaling	NM_002982.3:123
TRIB3	-3.03	0.254	-3.53	-2.54	0.122	0.0864	0.172	0.000282	0.0834	lm.nb	Angiogenesis, Insulin Resistance, Insulin Signaling	NM_021158.3:1830
CCNA2	8.88	0.801	7.31	10.5	472	159	1400	0.000376	0.0887	lm.nb	Cell Cycle, SASP	NM_001237.2:1210
AXL	2.28	0.208	1.88	2.69	4.87	3.67	6.46	0.00039	0.0887	lm.nb	Angiogenesis, EMT	NM_021913.2:2190
CTSL	-2.49	0.236	-2.95	-2.03	0.178	0.129	0.245	0.000457	0.0887	lm.nb	Autophagy, Collagen Biosynthesis & Modification, ECM Degradation, MHC Class II Antigen Presentation, Programmed Cell Death, TLR Signaling	NM_001912.4:1072
ADAM17	-1.75	0.166	-2.08	-1.42	0.297	0.237	0.373	0.000462	0.0887	lm.nb	ECM Degradation, EMT, Notch	NM_003183.4:1595
ABCA1	-1.75	0.168	-2.08	-1.42	0.296	0.236	0.373	0.000478	0.0887	lm.nb	Cholesterol Metabolism	NM_005502.3:4048
NID2	-1.95	0.187	-2.32	-1.58	0.259	0.201	0.334	0.00048	0.0887	lm.nb	ECM Synthesis	NM_007361.3:1995
HLA-A	-2.53	0.248	-3.02	-2.05	0.173	0.123	0.242	0.000515	0.0895	lm.nb	Neutrophil Degranulation, Type I Interferon, Type II Interferon	NM_002116.5:1000
SSR4	-1.92	0.195	-2.31	-1.54	0.263	0.202	0.343	0.000592	0.0968	lm.nb	Proteotoxic Stress	NM_006280.1:350
ITPR2	-1.34	0.137	-1.61	-1.07	0.395	0.328	0.476	0.000622	0.0968	loglinear	Adenosine Pathway, Angiogenesis, Granulocyte Activity, Programmed Cell Death	NM_002223.2:1626
MET	1.49	0.158	1.18	1.8	2.82	2.27	3.49	0.000705	0.104	lm.nb	EMT, MAPK Cell Stress, PI3K-Akt	NM_001127500.1:1925
MEF2A	-0.565	0.0628	-0.688	-0.442	0.676	0.621	0.736	0.000844	0.119	loglinear	Endotoxin Response, TLR Signaling	NM_005587.2:840
C1S	-2.06	0.234	-2.51	-1.6	0.241	0.175	0.33	0.000919	0.123	lm.nb	Complement Activation	NM_001734.2:775
CCN2	4.69	0.538	3.63	5.74	25.7	12.4	53.5	0.000958	0.123	lm.nb	EMT, Myofibroblast Regulation	NM_001901.2:1100
SKP2	2.22	0.262	1.71	2.74	4.67	3.27	6.66	0.00105	0.128	lm.nb	Cell Cycle, mTOR	NM_005983.2:615
HLA-B	-2.89	0.342	-3.56	-2.21	0.135	0.085	0.215	0.00109	0.128	lm.nb	Neutrophil Degranulation, Type I Interferon, Type II Interferon	NM_005514.6:937
ERN1	-2.44	0.292	-3.01	-1.86	0.185	0.124	0.275	0.00113	0.129	lm.nb	Autophagy, Programmed Cell Death, Proteotoxic Stress	NM_001433.2:435
PTK2	-0.951	0.118	-1.18	-0.721	0.517	0.441	0.607	0.00127	0.131	loglinear	Angiogenesis, EMT, Focal Adhesion Kinase, Myofibroblast Regulation, PI3K-Akt	NM_005607.4:3466
GAB1	-1.29	0.108	-1.5	-1.08	0.409	0.353	0.474	0.00128	0.131	Wald	Insulin Signaling	NM_002039.3:690
HLA-G	-2.45	0.307	-3.05	-1.85	0.183	0.121	0.278	0.00133	0.131	lm.nb	Type I Interferon, Type II Interferon	NM_002127.4:1180
SSR2	-1.14	0.145	-1.42	-0.856	0.454	0.373	0.553	0.00141	0.131	loglinear	Proteotoxic Stress	NM_003145.3:195
APLP2	-1.86	0.236	-2.32	-1.4	0.276	0.2	0.38	0.00141	0.131	lm.nb	Platelet Degranulation	NM_001243299.1:2855
CTNNB1	-1.05	0.136	-1.32	-0.788	0.482	0.401	0.579	0.00148	0.131	loglinear	Angiogenesis, EMT, Focal Adhesion Kinase, Inflammasome, Wnt	NM_001098210.1:1815
P3H3	-1.18	0.152	-1.48	-0.88	0.442	0.359	0.543	0.00151	0.131	loglinear	Collagen Biosynthesis & Modification	NM_014262.4:1026
MMP11	-5.18	0.679	-6.51	-3.85	0.0275	0.011	0.0692	0.00158	0.131	lm.nb	ECM Degradation	NM_005940.3:702
RAC1	0.424	0.0559	0.315	0.534	1.34	1.24	1.45	0.00161	0.131	loglinear	Angiogenesis, EMT, Granulocyte Activity, MAPK Cell Stress, Neutrophil Degranulation, Phagocytic Cell Function, PI3K-Akt, TLR Signaling, Wnt	NM_006908.4:500
SUFU	-1.45	0.191	-1.82	-1.07	0.367	0.283	0.476	0.00163	0.131	lm.nb	Hedgehog Signaling	NM_001178133.1:461
CTSB	-1.5	0.198	-1.88	-1.11	0.355	0.271	0.464	0.00165	0.131	lm.nb	Autophagy, Collagen Biosynthesis & Modification, ECM Degradation, MHC Class II Antigen Presentation, Neutrophil Degranulation, Programmed Cell Death, TLR Signaling	NM_147780.2:1054
NCEH1	2.07	0.276	1.53	2.61	4.21	2.89	6.12	0.00168	0.131	lm.nb	Cholesterol Metabolism	NM_020792.4:1350
ARHGEF2	-0.928	0.126	-1.17	-0.682	0.525	0.443	0.623	0.00178	0.134	loglinear	Adenosine Pathway	NM_004723.2:3570
EEF2K	-1.02	0.139	-1.29	-0.75	0.492	0.408	0.595	0.00181	0.134	loglinear	mTOR	NM_013302.3:5165
ARRB1	-2.48	0.34	-3.14	-1.81	0.18	0.113	0.285	0.00189	0.136	lm.nb	Adenosine Pathway, Hedgehog Signaling, MAPK Cell Stress	NM_004041.3:637
PDGFRB	-2.07	0.287	-2.63	-1.5	0.239	0.162	0.353	0.00197	0.139	lm.nb	MAPK Cell Stress, PDGF Signaling, PI3K-Akt	NM_002609.3:265
ALDH9A1	-0.418	0.0587	-0.533	-0.303	0.748	0.691	0.81	0.00205	0.14	loglinear	Fatty Acid Metabolism, Gluconeogenesis	NM_000696.3:610
PRDX1	0.604	0.0851	0.437	0.771	1.52	1.35	1.71	0.00208	0.14	loglinear	EMT, Oxidative Stress	NM_002574.2:632
MKI67	3.1	0.314	2.48	3.72	8.58	5.6	13.1	0.00222	0.146	Wald	Cell Cycle	NM_002417.2:4020
TGFB1I1	0.955	0.139	0.681	1.23	1.94	1.6	2.34	0.00238	0.149	lm.nb	EMT	NM_001042454.1:355
PELI1	-1.73	0.254	-2.23	-1.23	0.301	0.213	0.425	0.00241	0.149	lm.nb	Endotoxin Response, TLR Signaling	NM_020651.3:1550
LRP1	-2.3	0.338	-2.96	-1.64	0.203	0.128	0.321	0.00242	0.149	lm.nb	Adenosine Pathway, Cholesterol Metabolism	NM_002332.2:4240
CD68	-1.94	0.297	-2.52	-1.35	0.262	0.175	0.391	0.00285	0.172	lm.nb	Neutrophil Degranulation	NM_001251.2:1140
SMAD4	-0.429	0.0677	-0.562	-0.296	0.743	0.678	0.814	0.00319	0.187	loglinear	Cell Cycle, EMT, TGF-beta, Th17 Differentiation, Wnt	NM_005359.3:1370
SIRT1	-0.573	0.0911	-0.752	-0.394	0.672	0.594	0.761	0.00326	0.187	loglinear	Epigenetic Modification, Proteotoxic Stress	NM_012238.4:840
CREBBP	-0.474	0.0759	-0.623	-0.325	0.72	0.649	0.798	0.00335	0.187	loglinear	Cell Cycle, Epigenetic Modification, Hypoxia, Inflammasome, Notch, Proteotoxic Stress, TGF-beta, Wnt	NM_004380.2:1301
PANX1	-0.641	0.103	-0.844	-0.439	0.641	0.557	0.738	0.00342	0.187	loglinear	Inflammasome	NM_015368.3:2200
ILK	0.622	0.1	0.425	0.819	1.54	1.34	1.76	0.00346	0.187	loglinear	EMT, Focal Adhesion Kinase, PPAR Signaling	NM_004517.2:983
CASP7	-0.962	0.115	-1.19	-0.738	0.513	0.439	0.6	0.00354	0.187	Wald	Programmed Cell Death	NM_001227.3:915
LEPR	-1.31	0.156	-1.62	-1.01	0.403	0.326	0.498	0.00355	0.187	Wald	Cytokine Signaling	NM_001003679.1:2000
XIAP	-0.488	0.08	-0.644	-0.331	0.713	0.64	0.795	0.00367	0.187	loglinear	Focal Adhesion Kinase, NF-kb, Programmed Cell Death	NM_001167.3:1361
PC	-1.8	0.296	-2.38	-1.22	0.287	0.192	0.429	0.00368	0.187	lm.nb	Gluconeogenesis	NM_000920.3:2055
SP1	-0.971	0.16	-1.29	-0.656	0.51	0.41	0.634	0.00376	0.189	loglinear	EMT, Myofibroblast Regulation, TGF-beta	NM_003109.1:5970
ADAM9	1.58	0.264	1.06	2.1	2.99	2.09	4.28	0.00393	0.191	lm.nb	ECM Degradation	NM_001005845.1:695
HSD17B4	-0.429	0.0718	-0.569	-0.288	0.743	0.674	0.819	0.00396	0.191	loglinear	De Novo Lipogenesis, Fatty Acid Metabolism	NM_000414.2:365
TGFB1	-1.52	0.256	-2.02	-1.02	0.349	0.246	0.494	0.00403	0.191	lm.nb	Cell Cycle, Cytokine Signaling, ECM Synthesis, EMT, MAPK Cell Stress, Myofibroblast Regulation, Platelet Degranulation, TGF-beta, Th17 Differentiation	NM_000660.3:1260
DIAPH1	0.682	0.115	0.457	0.908	1.6	1.37	1.88	0.00407	0.191	loglinear	Focal Adhesion Kinase, Neutrophil Degranulation	NM_005219.4:1398
IFNGR1	-0.968	0.165	-1.29	-0.646	0.511	0.409	0.639	0.00418	0.191	lm.nb	Cytokine Signaling, M1 Activation, M2 Activation, Th1 Differentiation, Type II Interferon	NM_000416.2:392
THBS1	6.13	1.04	4.08	8.17	69.9	16.9	289	0.00421	0.191	lm.nb	ECM Synthesis, Focal Adhesion Kinase, PDGF Signaling, PI3K-Akt, Platelet Degranulation, TGF-beta	NM_003246.2:3465
CTSD	-2.51	0.432	-3.36	-1.67	0.175	0.0974	0.315	0.00432	0.194	lm.nb	Autophagy, ECM Degradation, MHC Class II Antigen Presentation, Neutrophil Degranulation, Programmed Cell Death	NM_001909.3:1495
SERPINE1	3.37	0.586	2.22	4.52	10.3	4.65	22.9	0.00455	0.2	lm.nb	ECM Synthesis, Platelet Degranulation, TGF-beta	NM_000602.2:2470
KDR	-6.39	1.12	-8.58	-4.2	0.0119	0.00262	0.0543	0.00461	0.2	lm.nb	Angiogenesis, MAPK Cell Stress, PI3K-Akt	NM_002253.2:1420
TXN	0.7	0.123	0.459	0.941	1.62	1.38	1.92	0.00467	0.2	lm.nb	Inflammasome, Oxidative Stress	NM_003329.2:55
PTPN11	0.84	0.148	0.55	1.13	1.79	1.46	2.19	0.00476	0.201	loglinear	Endotoxin Response, Insulin Resistance, Insulin Signaling, PDGF Signaling, TLR Signaling, Type I Interferon, Type II Interferon	NM_002834.3:1480
NUMB	-0.817	0.146	-1.1	-0.531	0.568	0.466	0.692	0.00499	0.208	lm.nb	EMT, Notch	NM_001005743.1:1135
YWHAE	0.511	0.0943	0.326	0.696	1.43	1.25	1.62	0.00563	0.226	loglinear	Cell Cycle, De Novo Lipogenesis, Hippo Pathway, PI3K-Akt, Proteotoxic Stress	NM_006761.4:770
FAS	-0.884	0.163	-1.2	-0.564	0.542	0.434	0.676	0.00564	0.226	loglinear	Cytokine Signaling, MAPK Cell Stress, Programmed Cell Death	NM_000043.4:398
EP300	-0.721	0.134	-0.983	-0.459	0.607	0.506	0.728	0.00573	0.226	lm.nb	Cell Cycle, Epigenetic Modification, Hypoxia, Inflammasome, Notch, Proteotoxic Stress, TGF-beta, Wnt	NM_001429.2:715
ANAPC10	-0.204	0.0378	-0.278	-0.13	0.868	0.825	0.914	0.00573	0.226	loglinear	Cell Cycle, SASP	NM_001256710.1:502
PLCG1	-0.966	0.18	-1.32	-0.614	0.512	0.401	0.654	0.0058	0.226	lm.nb	Angiogenesis, Granulocyte Activity, NF-kb, PDGF Signaling, Phagocytic Cell Function	NM_002660.2:2290
PTPA	0.34	0.064	0.214	0.465	1.27	1.16	1.38	0.00605	0.232	loglinear	Insulin Resistance	NM_021131.4:921
LOX	4.13	0.801	2.56	5.7	17.5	5.88	51.9	0.00674	0.249	lm.nb	Collagen Biosynthesis & Modification, EMT, Myofibroblast Regulation	NM_002317.4:1575
FST	3.46	0.674	2.14	4.78	11	4.41	27.5	0.0068	0.249	lm.nb	TGF-beta	NM_006350.2:575
CD44	0.924	0.18	0.57	1.28	1.9	1.48	2.42	0.00688	0.249	lm.nb	ECM Degradation, ECM Synthesis, EMT, Neutrophil Degranulation, Type II Interferon	NM_001001392.1:429
CXCL8	3.1	0.606	1.91	4.28	8.55	3.75	19.5	0.00695	0.249	lm.nb	Chemokine Signaling, Cytokine Signaling, NF-kb, SASP, TLR Signaling	NM_000584.2:25
CHI3L1	-7.98	1.57	-11.1	-4.9	0.00395	0.000467	0.0335	0.00709	0.249	lm.nb	Neutrophil Degranulation	NM_001276.2:475
PIK3R4	-0.44	0.0867	-0.61	-0.27	0.737	0.655	0.829	0.00709	0.249	loglinear	Autophagy, Insulin Signaling, TLR Signaling	NM_014602.1:3620
MMP2	-1.68	0.332	-2.34	-1.03	0.311	0.198	0.488	0.00711	0.249	lm.nb	ECM Degradation, EMT	NM_004530.2:2360
CHUK	0.4	0.0791	0.245	0.555	1.32	1.19	1.47	0.00717	0.249	loglinear	Endotoxin Response, Granulocyte Activity, Inflammasome, MAPK Cell Stress, mTOR, NF-kb, PI3K-Akt, Programmed Cell Death, TLR Signaling	NM_001278.3:860
LAMTOR4	-0.254	0.0505	-0.353	-0.155	0.839	0.783	0.898	0.00737	0.253	loglinear	Autophagy, mTOR	NM_001008395.2:494
POSTN	-2.57	0.513	-3.58	-1.56	0.168	0.0838	0.338	0.00746	0.253	lm.nb	EMT, Myofibroblast Regulation	NM_001135935.1:910
EGR1	-2.12	0.425	-2.95	-1.28	0.231	0.129	0.411	0.00762	0.253	lm.nb	EMT, Type I Interferon	NM_001964.2:1505
NCK2	-0.654	0.102	-0.854	-0.455	0.635	0.553	0.73	0.00763	0.253	Wald	Angiogenesis, PDGF Signaling	NM_001004720.2:1398
COL7A1	-3.37	0.681	-4.7	-2.03	0.0968	0.0384	0.244	0.0078	0.256	lm.nb	Collagen Biosynthesis & Modification, ECM Degradation, ECM Synthesis	NM_000094.2:390
TIMP2	-1.6	0.328	-2.25	-0.96	0.329	0.211	0.514	0.00811	0.261	lm.nb	ECM Degradation, Neutrophil Degranulation	NM_003255.4:1555
ATF7IP	-0.715	0.146	-1	-0.428	0.609	0.5	0.743	0.00811	0.261	lm.nb	Epigenetic Modification	NM_018179.3:2505
PTPN12	-0.57	0.118	-0.801	-0.339	0.674	0.574	0.791	0.00842	0.267	loglinear	PDGF Signaling	NM_002835.3:2427
AMOTL1	-0.937	0.195	-1.32	-0.554	0.522	0.4	0.681	0.00869	0.273	lm.nb	Hippo Pathway	NM_001301007.1:1405
IGF1R	-0.772	0.128	-1.02	-0.522	0.585	0.492	0.696	0.00906	0.279	Wald	Autophagy, EMT, Insulin Signaling, MAPK Cell Stress, mTOR, PI3K-Akt	NM_000875.4:4580
STAT3	-1.21	0.255	-1.71	-0.708	0.433	0.306	0.612	0.00906	0.279	lm.nb	Chemokine Signaling, EMT, Insulin Resistance, PDGF Signaling, SASP, Th17 Differentiation	NM_003150.3:2060
CPT1A	0.808	0.171	0.472	1.14	1.75	1.39	2.21	0.00919	0.28	lm.nb	Fatty Acid Metabolism, Insulin Resistance, PPAR Signaling	NM_001876.3:1355
CSNK2B	0.306	0.0653	0.178	0.435	1.24	1.13	1.35	0.00938	0.283	loglinear	Cell Cycle, EMT, Neutrophil Degranulation, NF-kb, Wnt	NM_001320.5:375
LGALS3	-1.48	0.318	-2.1	-0.86	0.358	0.232	0.551	0.00954	0.285	lm.nb	Neutrophil Degranulation	NM_001177388.1:495
STAT5A	-0.728	0.124	-0.971	-0.486	0.604	0.51	0.714	0.00977	0.287	Wald	EMT, PDGF Signaling, Th2 Differentiation	NM_003152.2:3460
IRF3	-0.853	0.145	-1.14	-0.568	0.553	0.454	0.674	0.00986	0.287	Wald	Endotoxin Response, Inflammasome, TLR Signaling, Type I Interferon, Type II Interferon	NM_001571.5:1303
LOXL1	-0.671	0.145	-0.955	-0.386	0.628	0.516	0.765	0.00991	0.287	lm.nb	Collagen Biosynthesis & Modification	NM_005576.2:1980
SERPINF1	-4.8	1.04	-6.84	-2.75	0.036	0.00875	0.148	0.01	0.287	lm.nb	Wnt	NM_002615.4:888
KDM3B	-0.623	0.137	-0.89	-0.355	0.649	0.539	0.782	0.0103	0.294	loglinear	Epigenetic Modification	NM_016604.3:4178
CCS	-0.695	0.153	-0.995	-0.395	0.618	0.502	0.76	0.0104	0.294	lm.nb	Oxidative Stress	NM_005125.1:34
HLA-E	-1.35	0.299	-1.93	-0.762	0.393	0.262	0.59	0.0107	0.299	lm.nb	Type I Interferon, Type II Interferon	NM_005516.4:1204
JUN	-0.893	0.198	-1.28	-0.504	0.538	0.411	0.705	0.0108	0.299	lm.nb	Endotoxin Response, Focal Adhesion Kinase, Granulocyte Activity, MAPK Cell Stress, Programmed Cell Death, SASP, TLR Signaling, Wnt	NM_002228.3:140
XBP1	-0.584	0.131	-0.84	-0.328	0.667	0.559	0.796	0.011	0.302	lm.nb	Proteotoxic Stress	NM_005080.2:440
PRKAG2	0.959	0.22	0.529	1.39	1.94	1.44	2.62	0.012	0.325	lm.nb	Autophagy, Fatty Acid Metabolism, Insulin Resistance, mTOR	NM_016203.3:1895
ANAPC1	0.674	0.155	0.37	0.977	1.6	1.29	1.97	0.0122	0.326	lm.nb	Cell Cycle, SASP	NM_022662.2:1990
LATS1	-0.58	0.134	-0.842	-0.318	0.669	0.558	0.802	0.0122	0.326	loglinear	EMT, Hippo Pathway	NM_004690.2:1090
NRP2	-1.54	0.362	-2.25	-0.828	0.344	0.21	0.563	0.0132	0.349	lm.nb	EMT	NM_003872.2:805
UBE2D2	0.137	0.0324	0.0733	0.2	1.1	1.05	1.15	0.0134	0.352	loglinear	Endotoxin Response, Granulocyte Activity, Hypoxia, Proteotoxic Stress, TLR Signaling	NM_181838.1:1088
KDM5D	-0.855	0.204	-1.25	-0.454	0.553	0.419	0.73	0.0139	0.359	lm.nb	Epigenetic Modification	NM_001146705.1:4850
SIL1	-1.89	0.452	-2.77	-1	0.271	0.147	0.5	0.014	0.359	lm.nb	Proteotoxic Stress	NM_001037633.1:720
ALDH3A2	-1.24	0.301	-1.83	-0.651	0.423	0.281	0.637	0.0146	0.369	lm.nb	Fatty Acid Metabolism, Gluconeogenesis	NM_001031806.1:890
FASN	0.618	0.15	0.324	0.911	1.53	1.25	1.88	0.0146	0.369	lm.nb	De Novo Lipogenesis, Fatty Acid Metabolism	NM_004104.4:5387
EHMT1	-0.668	0.163	-0.988	-0.349	0.629	0.504	0.785	0.0149	0.372	lm.nb	Epigenetic Modification, SASP	NM_024757.3:230
LATS2	1.31	0.323	0.679	1.95	2.48	1.6	3.85	0.0153	0.381	lm.nb	Hippo Pathway	NM_014572.2:4282
DUSP7	0.746	0.185	0.383	1.11	1.68	1.3	2.16	0.0158	0.388	lm.nb	Endotoxin Response, MAPK Cell Stress, TLR Signaling	NM_001947.2:1065
NDUFS3	-0.481	0.121	-0.718	-0.244	0.717	0.608	0.845	0.0165	0.4	loglinear	Fatty Acid Metabolism	NM_004551.1:245
SMARCC2	-0.543	0.137	-0.811	-0.275	0.686	0.57	0.827	0.0165	0.4	loglinear	Epigenetic Modification	NM_001130420.1:245
SMAD3	1.1	0.278	0.556	1.65	2.15	1.47	3.13	0.0167	0.4	lm.nb	Cell Cycle, EMT, Myofibroblast Regulation, TGF-beta, Th17 Differentiation, Wnt	NM_005902.3:4220
HMOX1	-2.07	0.524	-3.1	-1.04	0.238	0.117	0.485	0.0168	0.4	lm.nb	EMT	NM_002133.2:781
ROCK2	0.449	0.114	0.225	0.672	1.36	1.17	1.59	0.0171	0.404	loglinear	Angiogenesis, EMT, Focal Adhesion Kinase, Wnt	NM_004850.3:3140
NCOR2	-0.741	0.19	-1.11	-0.369	0.598	0.462	0.775	0.0175	0.411	lm.nb	Epigenetic Modification, Notch, TGF-beta	NM_006312.3:1490
IL6	3.4	0.891	1.65	5.15	10.5	3.14	35.4	0.0189	0.438	lm.nb	Cytokine Signaling, Insulin Resistance, M2 Activation, PI3K-Akt, SASP, Th17 Differentiation, Th2 Differentiation, TLR Signaling	NM_000600.3:364
MAML1	-0.644	0.169	-0.976	-0.313	0.64	0.508	0.805	0.019	0.438	lm.nb	Notch, Th1 Differentiation	NM_014757.4:1880
ALDH7A1	-0.532	0.115	-0.757	-0.306	0.692	0.592	0.809	0.0191	0.439	Wald	Fatty Acid Metabolism, Gluconeogenesis	NM_001182.3:2855
MOB1B	0.761	0.202	0.366	1.16	1.69	1.29	2.23	0.0196	0.441	lm.nb	Hippo Pathway	NM_173468.3:256
GREM1	5.62	1.5	2.68	8.56	49.1	6.42	376	0.0199	0.441	lm.nb	EMT	NM_013372.5:575
SDC3	-0.636	0.17	-0.97	-0.303	0.643	0.511	0.81	0.0201	0.441	lm.nb	Adenosine Pathway	NM_014654.3:1880
IFI6	-1.66	0.444	-2.53	-0.789	0.317	0.173	0.579	0.0202	0.441	lm.nb	Type I Interferon	NM_002038.3:432
GRB10	0.521	0.115	0.295	0.746	1.43	1.23	1.68	0.0202	0.441	Wald	Insulin Signaling, mTOR	NM_001001555.2:4715
CSNK2A1	-0.165	0.0441	-0.251	-0.0782	0.892	0.84	0.947	0.0202	0.441	loglinear	Cell Cycle, NF-kb, Wnt	NM_177559.2:1930
SCD	0.963	0.258	0.457	1.47	1.95	1.37	2.77	0.0203	0.441	lm.nb	Fatty Acid Metabolism, PPAR Signaling	NM_005063.4:2025
GOT2	0.551	0.149	0.26	0.842	1.47	1.2	1.79	0.0207	0.447	loglinear	Gluconeogenesis	NM_002080.2:2145
AKT1	0.264	0.0727	0.122	0.407	1.2	1.09	1.33	0.0221	0.473	loglinear	PI3K-Akt	NM_001014432.1:1275
VIM	0.868	0.241	0.395	1.34	1.83	1.32	2.53	0.0228	0.485	lm.nb	EMT	NM_003380.2:694
ZFYVE16	-0.863	0.241	-1.34	-0.39	0.55	0.396	0.763	0.0232	0.491	lm.nb	TGF-beta	NM_001105251.2:2292
TLR4	0.547	0.155	0.243	0.852	1.46	1.18	1.8	0.0243	0.51	loglinear	Endotoxin Response, NF-kb, PI3K-Akt, TLR Signaling	NM_138554.2:2570
NEDD8	0.466	0.134	0.204	0.729	1.38	1.15	1.66	0.0254	0.529	lm.nb	TGF-beta	NM_006156.2:330
NPC1	-0.999	0.294	-1.58	-0.422	0.5	0.336	0.746	0.0274	0.566	lm.nb	Cholesterol Metabolism	NM_000271.3:3300
FABP5	-1.38	0.409	-2.19	-0.583	0.383	0.22	0.668	0.0277	0.568	lm.nb	Neutrophil Degranulation, PPAR Signaling	NM_001444.1:100
OGT	-1.07	0.316	-1.69	-0.448	0.477	0.31	0.733	0.0279	0.568	lm.nb	Epigenetic Modification, Insulin Resistance	NM_181673.2:1550
TPR	-0.289	0.0871	-0.46	-0.119	0.818	0.727	0.921	0.0293	0.589	loglinear	Cell Cycle, Proteotoxic Stress	NM_003292.2:6825
SELENOS	-0.487	0.124	-0.73	-0.244	0.714	0.603	0.844	0.0293	0.589	Wald	Proteotoxic Stress	NM_203472.1:466
TGFBR2	1.03	0.311	0.417	1.63	2.04	1.33	3.1	0.0299	0.597	lm.nb	Cytokine Signaling, MAPK Cell Stress, TGF-beta, Th17 Differentiation	NM_001024847.1:1760
SLC25A13	-0.557	0.169	-0.889	-0.225	0.68	0.54	0.856	0.0303	0.601	lm.nb	Gluconeogenesis	NM_001160210.1:1216
CSNK1A1	-0.412	0.127	-0.661	-0.164	0.751	0.633	0.893	0.0313	0.618	loglinear	Hedgehog Signaling, Wnt	NM_001892.4:2053
COL3A1	-2.6	0.817	-4.2	-0.996	0.165	0.0544	0.501	0.0336	0.652	lm.nb	Collagen Biosynthesis & Modification, ECM Degradation, ECM Synthesis, PDGF Signaling	NM_000090.3:180
CHMP4B	-0.711	0.224	-1.15	-0.272	0.611	0.451	0.828	0.0338	0.652	lm.nb	Autophagy	NM_176812.4:1164
PRKDC	0.433	0.136	0.165	0.7	1.35	1.12	1.62	0.0338	0.652	lm.nb	Cell Cycle, Inflammasome	NM_006904.6:12750
ACTR1A	0.419	0.132	0.16	0.678	1.34	1.12	1.6	0.0339	0.652	loglinear	Cell Cycle, MHC Class II Antigen Presentation	NM_005736.3:462
AP1S1	0.491	0.156	0.186	0.797	1.41	1.14	1.74	0.0345	0.658	lm.nb	MHC Class II Antigen Presentation	NM_001283.3:350
PSMD13	0.428	0.136	0.161	0.695	1.35	1.12	1.62	0.0349	0.661	loglinear	Cell Cycle, Granulocyte Activity, Hypoxia, Neutrophil Degranulation	NM_175932.2:668
FN1	-0.778	0.251	-1.27	-0.286	0.583	0.415	0.82	0.0363	0.683	lm.nb	ECM Synthesis, EMT, Focal Adhesion Kinase, PI3K-Akt, Platelet Degranulation	NM_212482.1:1776
YWHAB	0.241	0.0782	0.0878	0.394	1.18	1.06	1.31	0.0368	0.688	loglinear	Cell Cycle, De Novo Lipogenesis, Hippo Pathway, mTOR, PI3K-Akt	NM_003404.4:482
ARHGAP35	0.322	0.104	0.117	0.526	1.25	1.08	1.44	0.037	0.688	loglinear	Focal Adhesion Kinase	NM_004491.4:2950
TLN1	0.568	0.185	0.205	0.931	1.48	1.15	1.91	0.0374	0.691	lm.nb	Focal Adhesion Kinase, Platelet Degranulation	NM_006289.3:1460
ACACA	0.439	0.123	0.198	0.681	1.36	1.15	1.6	0.0377	0.692	Wald	De Novo Lipogenesis, Fatty Acid Metabolism	NM_198834.1:3681
HADHA	-0.257	0.0842	-0.422	-0.0918	0.837	0.746	0.938	0.038	0.694	loglinear	Fatty Acid Metabolism	NM_000182.4:1400
COL14A1	-3.95	1.31	-6.52	-1.37	0.0649	0.0109	0.387	0.0399	0.724	lm.nb	Collagen Biosynthesis & Modification, ECM Degradation	NM_021110.1:1865
KANSL1	-0.347	0.117	-0.576	-0.118	0.786	0.671	0.922	0.0413	0.744	loglinear	Epigenetic Modification	NM_001193465.1:1838
ACTA2	3.43	1.17	1.15	5.72	10.8	2.21	52.9	0.0423	0.754	lm.nb	EMT, Myofibroblast Regulation	NM_001613.1:645
IKBKB	-0.422	0.144	-0.703	-0.14	0.747	0.614	0.907	0.0426	0.754	loglinear	Endotoxin Response, Granulocyte Activity, Inflammasome, Insulin Resistance, MAPK Cell Stress, mTOR, NF-kb, PI3K-Akt, Programmed Cell Death, TLR Signaling	NM_001556.1:1995
FGF2	2.12	0.723	0.705	3.54	4.35	1.63	11.6	0.0426	0.754	lm.nb	EMT, Insulin Signaling, MAPK Cell Stress, PI3K-Akt	NM_002006.4:620
FRS2	-0.416	0.143	-0.697	-0.135	0.749	0.617	0.91	0.0439	0.773	lm.nb	Insulin Signaling	NM_006654.3:974
MAPK10	-1.01	0.352	-1.7	-0.323	0.495	0.307	0.799	0.0451	0.789	lm.nb	Autophagy, Endotoxin Response, Focal Adhesion Kinase, Granulocyte Activity, Insulin Resistance, MAPK Cell Stress, Programmed Cell Death, Proteotoxic Stress, TLR Signaling, Wnt	NM_138981.2:450
KAT6A	-0.536	0.187	-0.903	-0.168	0.69	0.535	0.89	0.046	0.8	lm.nb	Epigenetic Modification	NM_001099412.1:550
EPAS1	1.02	0.36	0.314	1.72	2.03	1.24	3.31	0.0472	0.815	lm.nb	EMT, Hypoxia	NM_001430.3:4246
CAT	0.272	0.0964	0.0832	0.461	1.21	1.06	1.38	0.0477	0.819	loglinear	Neutrophil Degranulation, Oxidative Stress	NM_001752.2:1130
RPS6KB2	0.571	0.178	0.223	0.919	1.49	1.17	1.89	0.0489	0.835	Wald	Autophagy, Insulin Resistance, mTOR, Phagocytic Cell Function, PI3K-Akt, TGF-beta	NM_003952.2:980
NDUFB5	-0.344	0.124	-0.587	-0.101	0.788	0.666	0.932	0.0499	0.848	lm.nb	Fatty Acid Metabolism	NM_002492.3:502
PRKCA	0.364	0.132	0.106	0.622	1.29	1.08	1.54	0.0506	0.854	lm.nb	Adenosine Pathway, Angiogenesis, Cell Cycle, EMT, MAPK Cell Stress, mTOR, Phagocytic Cell Function, PI3K-Akt, Wnt	NM_002737.2:680
HSPG2	1.92	0.698	0.556	3.29	3.8	1.47	9.8	0.051	0.854	lm.nb	Adenosine Pathway, ECM Degradation, ECM Synthesis	NM_005529.5:2715
ICAM1	-0.51	0.185	-0.873	-0.147	0.702	0.546	0.903	0.0513	0.854	lm.nb	NF-kb, Type II Interferon	NM_000201.2:2253
CRKL	-0.267	0.0973	-0.458	-0.0767	0.831	0.728	0.948	0.0514	0.854	loglinear	Focal Adhesion Kinase, MAPK Cell Stress, PDGF Signaling, Phagocytic Cell Function	NM_005207.3:1372
GAS1	-1.45	0.529	-2.48	-0.409	0.367	0.179	0.753	0.0522	0.862	lm.nb	Hedgehog Signaling	NM_002048.2:1525
SP3	-0.442	0.163	-0.762	-0.122	0.736	0.59	0.919	0.0536	0.875	lm.nb	Myofibroblast Regulation	NM_003111.3:655
GNB4	0.491	0.182	0.135	0.847	1.41	1.1	1.8	0.0538	0.875	lm.nb	Adenosine Pathway, PI3K-Akt	NM_021629.3:734
NDUFB8	0.223	0.0826	0.0614	0.385	1.17	1.04	1.31	0.0539	0.875	loglinear	Fatty Acid Metabolism	NM_001284367.1:204
IL33	-2.85	0.937	-4.69	-1.01	0.139	0.0389	0.496	0.0558	0.902	Wald	Cytokine Signaling, M2 Activation	NM_033439.2:1725
LRP6	-0.869	0.337	-1.53	-0.209	0.548	0.347	0.865	0.0612	0.984	lm.nb	EMT, mTOR, Wnt	NM_002336.1:2185
DOCK1	-0.344	0.134	-0.606	-0.0823	0.788	0.657	0.945	0.0616	0.984	loglinear	Angiogenesis, Focal Adhesion Kinase	NM_001290223.1:2675
FURIN	-0.89	0.347	-1.57	-0.21	0.539	0.337	0.864	0.0623	0.986	lm.nb	ECM Degradation, ECM Synthesis, PDGF Signaling, TGF-beta	NM_002569.2:3700
CYFIP1	0.227	0.0884	0.0534	0.4	1.17	1.04	1.32	0.0624	0.986	loglinear	Angiogenesis, Neutrophil Degranulation	NM_014608.2:2423
MMP1	2.73	1.07	0.626	4.84	6.65	1.54	28.6	0.0638	0.999	lm.nb	ECM Degradation, PPAR Signaling	NM_002421.3:1117
MAPK9	0.481	0.189	0.11	0.852	1.4	1.08	1.8	0.0639	0.999	lm.nb	Autophagy, Endotoxin Response, Focal Adhesion Kinase, Granulocyte Activity, Insulin Resistance, MAPK Cell Stress, Programmed Cell Death, Proteotoxic Stress, TLR Signaling, Wnt	NM_001135044.1:268
P4HB	-0.553	0.218	-0.981	-0.125	0.682	0.507	0.917	0.0647	1	lm.nb	Collagen Biosynthesis & Modification, Oxidative Stress, Proteotoxic Stress	NM_000918.3:1941
PTGS2	-0.85	0.336	-1.51	-0.191	0.555	0.351	0.876	0.0647	1	lm.nb	Angiogenesis, EMT, Fatty Acid Metabolism, NF-kb	NM_000963.1:495
PTPN1	0.498	0.198	0.111	0.885	1.41	1.08	1.85	0.0653	1	lm.nb	Insulin Resistance, Type I Interferon, Type II Interferon	NM_002827.3:664
VEGFA	-1.15	0.458	-2.05	-0.252	0.451	0.242	0.84	0.0661	1	lm.nb	Angiogenesis, EMT, Hypoxia, MAPK Cell Stress, PI3K-Akt, Platelet Degranulation	NM_001025366.1:1325
SOS1	-0.399	0.16	-0.713	-0.0854	0.758	0.61	0.943	0.0672	1	loglinear	Granulocyte Activity, Insulin Signaling, MAPK Cell Stress, mTOR, PDGF Signaling, PI3K-Akt	NM_005633.2:1635
IL6ST	-0.314	0.126	-0.561	-0.067	0.804	0.678	0.955	0.0673	1	lm.nb	Cytokine Signaling, Th17 Differentiation	NM_002184.2:2505
CALM1	-0.547	0.221	-0.98	-0.115	0.684	0.507	0.923	0.0681	1	lm.nb	Adenosine Pathway, Angiogenesis, Granulocyte Activity, Platelet Degranulation	NM_006888.3:1683
COL4A2	1.48	0.604	0.298	2.67	2.79	1.23	6.35	0.0702	1	lm.nb	Collagen Biosynthesis & Modification, ECM Degradation, ECM Synthesis, Focal Adhesion Kinase, PDGF Signaling, PI3K-Akt	NM_001846.2:1150
NCSTN	-0.727	0.298	-1.31	-0.143	0.604	0.403	0.905	0.0711	1	lm.nb	ECM Degradation, EMT, Neutrophil Degranulation, Notch	NM_015331.2:540
DYNLL1	0.34	0.139	0.0669	0.614	1.27	1.05	1.53	0.0713	1	loglinear	Autophagy, Cell Cycle, MHC Class II Antigen Presentation, Neutrophil Degranulation	NM_003746.2:410
SREBF1	0.367	0.151	0.0704	0.664	1.29	1.05	1.58	0.0724	1	lm.nb	Insulin Resistance	NM_001005291.1:1392
YWHAG	0.32	0.133	0.0604	0.58	1.25	1.04	1.5	0.0731	1	lm.nb	Cell Cycle, De Novo Lipogenesis, PI3K-Akt	NM_012479.3:1375
LAMTOR2	-0.317	0.133	-0.578	-0.0552	0.803	0.67	0.962	0.0765	1	loglinear	Autophagy, mTOR, Neutrophil Degranulation	NM_001145264.1:272
CFH	-0.726	0.313	-1.34	-0.113	0.605	0.395	0.925	0.0811	1	lm.nb	Complement Activation	NM_001014975.2:702
SKI	-0.249	0.108	-0.462	-0.037	0.841	0.726	0.975	0.0828	1	loglinear	TGF-beta	NM_003036.2:3335
COL4A1	2.18	0.954	0.313	4.05	4.54	1.24	16.6	0.0841	1	lm.nb	Collagen Biosynthesis & Modification, ECM Degradation, ECM Synthesis, Focal Adhesion Kinase, PDGF Signaling, PI3K-Akt	NM_001845.4:780
NR1H2	-0.282	0.111	-0.499	-0.0644	0.822	0.707	0.956	0.0846	1	Wald	Insulin Resistance	NM_007121.4:30
PSMB8	-0.505	0.222	-0.939	-0.0699	0.705	0.522	0.953	0.0852	1	lm.nb	Cell Cycle, Granulocyte Activity, Hypoxia, Type I Interferon	NM_004159.4:1215
KRAS	0.332	0.146	0.0457	0.618	1.26	1.03	1.53	0.0854	1	lm.nb	Angiogenesis, Autophagy, EMT, Granulocyte Activity, Insulin Signaling, MAPK Cell Stress, mTOR, PDGF Signaling, PI3K-Akt, Programmed Cell Death	NM_033360.2:267
CDKN2C	0.802	0.353	0.11	1.49	1.74	1.08	2.82	0.0856	1	lm.nb	Cell Cycle, SASP	NM_001262.2:1295
TCF7L2	-0.265	0.118	-0.497	-0.0335	0.832	0.708	0.977	0.0883	1	loglinear	Wnt	NM_001146274.1:1393
ELOVL6	0.534	0.24	0.0637	1.01	1.45	1.05	2.01	0.0901	1	lm.nb	De Novo Lipogenesis, Fatty Acid Metabolism	NM_001130721.1:1035
GNG2	-1.05	0.473	-1.98	-0.122	0.483	0.254	0.919	0.0908	1	lm.nb	Adenosine Pathway, PI3K-Akt	NM_053064.4:1790
COL6A3	-3.3	1.5	-6.24	-0.358	0.102	0.0132	0.78	0.0928	1	lm.nb	Collagen Biosynthesis & Modification, ECM Synthesis, Focal Adhesion Kinase, PDGF Signaling, PI3K-Akt	NM_004369.3:2782
CFI	-2.52	1.05	-4.58	-0.458	0.175	0.0419	0.728	0.0963	1	Wald	Complement Activation	NM_000204.3:1301
PLPP4	1.11	0.517	0.0999	2.13	2.16	1.07	4.37	0.0976	1	lm.nb	De Novo Lipogenesis	NM_001030059.1:1348
PARP4	-0.365	0.172	-0.702	-0.0285	0.776	0.615	0.98	0.101	1	lm.nb	Programmed Cell Death	NM_006437.3:1170
BAX	-0.318	0.151	-0.613	-0.0225	0.802	0.654	0.985	0.103	1	lm.nb	Programmed Cell Death, Proteotoxic Stress	NM_138761.3:342
CSNK1G3	-0.289	0.139	-0.562	-0.0164	0.818	0.677	0.989	0.106	1	lm.nb	Hedgehog Signaling	NM_001031812.1:1595
SERPINH1	-0.274	0.133	-0.534	-0.0141	0.827	0.691	0.99	0.108	1	loglinear	Collagen Biosynthesis & Modification	NM_001235.2:880
LGMN	-0.937	0.462	-1.84	-0.0315	0.522	0.279	0.978	0.112	1	lm.nb	MHC Class II Antigen Presentation, TLR Signaling	NM_001008530.2:522
COX7B	-0.278	0.137	-0.546	-0.00919	0.825	0.685	0.994	0.113	1	loglinear	Fatty Acid Metabolism	NM_001866.2:159
SEC61B	-0.162	0.0801	-0.319	-0.00466	0.894	0.802	0.997	0.114	1	loglinear	Proteotoxic Stress	NM_006808.2:344
CREB1	-0.341	0.171	-0.676	-0.00602	0.789	0.626	0.996	0.117	1	lm.nb	Adenosine Pathway, Endotoxin Response, Insulin Resistance, PI3K-Akt, TLR Signaling	NM_004379.3:618
C3AR1	-4.22	1.95	-8.04	-0.394	0.0537	0.00379	0.761	0.119	1	Wald	Adenosine Pathway, Complement Activation, Neutrophil Degranulation	NM_004054.2:415
ANAPC7	0.159	0.0808	0.00104	0.318	1.12	1	1.25	0.12	1	loglinear	Cell Cycle, SASP	NM_016238.2:740
PDHA1	0.156	0.0797	-0.000437	0.312	1.11	1	1.24	0.122	1	loglinear	De Novo Lipogenesis, Gluconeogenesis	NM_000284.3:1080
COL1A2	-0.793	0.407	-1.59	0.00452	0.577	0.332	1	0.123	1	lm.nb	Collagen Biosynthesis & Modification, ECM Degradation, ECM Synthesis, Focal Adhesion Kinase, PI3K-Akt	NM_000089.3:2635
NRIP3	0.543	0.28	-0.00553	1.09	1.46	0.996	2.13	0.124	1	lm.nb	M2 Activation	NM_020645.2:412
CASP8	-0.489	0.253	-0.986	0.00728	0.712	0.505	1.01	0.126	1	lm.nb	Endotoxin Response, Inflammasome, Programmed Cell Death, TLR Signaling	NM_001228.4:301
DDIT3	-0.517	0.27	-1.05	0.0121	0.699	0.484	1.01	0.128	1	lm.nb	MAPK Cell Stress, Programmed Cell Death, Proteotoxic Stress	NM_004083.4:40
SPOPL	-0.474	0.248	-0.96	0.0128	0.72	0.514	1.01	0.129	1	lm.nb	Hedgehog Signaling	NM_001001664.1:1455
RBX1	0.123	0.0648	-0.00358	0.25	1.09	0.998	1.19	0.13	1	loglinear	Cell Cycle, Hypoxia, Proteotoxic Stress, TGF-beta, Wnt	NM_014248.2:162
ATG2B	-0.377	0.198	-0.764	0.0113	0.77	0.589	1.01	0.13	1	lm.nb	Autophagy	NM_018036.5:1722
TJP1	0.198	0.105	-0.00796	0.404	1.15	0.994	1.32	0.133	1	loglinear	Hippo Pathway	NM_003257.3:6277
SEH1L	0.271	0.144	-0.0122	0.553	1.21	0.992	1.47	0.134	1	lm.nb	mTOR	NM_001013437.1:500
AP2S1	0.252	0.137	-0.0163	0.52	1.19	0.989	1.43	0.14	1	loglinear	MHC Class II Antigen Presentation	NM_021575.2:665
TBL1XR1	-0.364	0.199	-0.754	0.0267	0.777	0.593	1.02	0.142	1	lm.nb	Epigenetic Modification, Wnt	NM_024665.4:915
IQGAP1	0.228	0.127	-0.0201	0.476	1.17	0.986	1.39	0.146	1	lm.nb	Neutrophil Degranulation	NM_003870.3:820
JMJD4	0.328	0.168	-0.00222	0.658	1.26	0.998	1.58	0.147	1	Wald	Myofibroblast Regulation	NM_001161465.1:465
ITGB1	0.466	0.265	-0.0539	0.985	1.38	0.963	1.98	0.154	1	lm.nb	ECM Synthesis, EMT, Focal Adhesion Kinase, PI3K-Akt	NM_002211.3:355
UQCRFS1	0.251	0.143	-0.03	0.532	1.19	0.979	1.45	0.155	1	loglinear	Fatty Acid Metabolism	NM_006003.2:854
CKAP4	0.367	0.211	-0.0472	0.78	1.29	0.968	1.72	0.157	1	lm.nb	Neutrophil Degranulation, Proteotoxic Stress	NM_006825.3:1825
CREB3	0.637	0.369	-0.0854	1.36	1.56	0.943	2.57	0.159	1	lm.nb	Insulin Resistance, PI3K-Akt	NM_006368.4:670
RNF152	3.02	1.63	-0.173	6.21	8.1	0.887	74	0.161	1	Wald	mTOR	NM_173557.2:898
PPM1A	-0.375	0.22	-0.807	0.0565	0.771	0.572	1.04	0.164	1	lm.nb	MAPK Cell Stress, mTOR, TGF-beta	NM_021003.4:550
ACSL4	-0.686	0.409	-1.49	0.116	0.622	0.357	1.08	0.169	1	lm.nb	Fatty Acid Metabolism, PPAR Signaling	NM_004458.2:385
JAK1	0.286	0.171	-0.0488	0.621	1.22	0.967	1.54	0.169	1	lm.nb	PI3K-Akt, Th1 Differentiation, Th17 Differentiation, Type I Interferon, Type II Interferon	NM_002227.1:285
PPP2CA	0.201	0.122	-0.0374	0.44	1.15	0.974	1.36	0.174	1	lm.nb	Adenosine Pathway, Autophagy, Cell Cycle, Endotoxin Response, PI3K-Akt, TGF-beta, TLR Signaling	NM_002715.2:1075
KDM2A	-0.254	0.155	-0.557	0.0486	0.838	0.68	1.03	0.175	1	loglinear	Epigenetic Modification	NM_012308.1:3390
IRS1	-0.759	0.462	-1.67	0.148	0.591	0.315	1.11	0.176	1	lm.nb	Autophagy, Insulin Resistance, Insulin Signaling, mTOR, PI3K-Akt	NM_005544.2:6224
FLI1	0.295	0.182	-0.0613	0.652	1.23	0.958	1.57	0.18	1	lm.nb	Myofibroblast Regulation	NM_001167681.2:1406
RELB	-0.294	0.183	-0.652	0.0637	0.815	0.636	1.05	0.182	1	loglinear	MAPK Cell Stress, NF-kb	NM_006509.3:960
UQCRH	0.176	0.11	-0.0397	0.391	1.13	0.973	1.31	0.185	1	loglinear	Fatty Acid Metabolism	NM_006004.2:235
COX7C	-0.232	0.147	-0.519	0.0552	0.851	0.698	1.04	0.189	1	lm.nb	Fatty Acid Metabolism	NM_001867.2:57
GPC4	-0.928	0.59	-2.08	0.23	0.526	0.236	1.17	0.191	1	lm.nb	Adenosine Pathway, Wnt	NM_001448.2:820
NDUFC1	-0.241	0.155	-0.545	0.0629	0.846	0.685	1.04	0.195	1	lm.nb	Fatty Acid Metabolism	NM_002494.2:57
BANF1	0.223	0.145	-0.0601	0.507	1.17	0.959	1.42	0.197	1	lm.nb	Cell Cycle	NM_001143985.1:552
RAPGEF1	-0.266	0.173	-0.605	0.0724	0.832	0.658	1.05	0.198	1	lm.nb	Focal Adhesion Kinase, PDGF Signaling	NM_005312.2:1705
UBE2N	0.228	0.15	-0.0659	0.521	1.17	0.955	1.43	0.203	1	loglinear	Cell Cycle, Endotoxin Response, Granulocyte Activity, Inflammasome, TLR Signaling	NM_003348.3:1981
STK4	0.203	0.134	-0.0604	0.466	1.15	0.959	1.38	0.206	1	loglinear	Hippo Pathway, MAPK Cell Stress	NR_147975.1:111
TRRAP	-0.198	0.135	-0.463	0.0661	0.872	0.725	1.05	0.216	1	lm.nb	Epigenetic Modification	NM_003496.2:770
CSNK1D	-0.256	0.176	-0.601	0.0881	0.837	0.659	1.06	0.218	1	lm.nb	Cell Cycle, Hedgehog Signaling	NM_001893.3:1032
MMUT	-0.124	0.085	-0.29	0.0428	0.918	0.818	1.03	0.219	1	loglinear	Fatty Acid Metabolism	NM_000255.2:2000
THBS3	-0.566	0.39	-1.33	0.197	0.675	0.398	1.15	0.22	1	lm.nb	ECM Synthesis, Focal Adhesion Kinase, PDGF Signaling, PI3K-Akt	NM_001252607.1:810
JAK2	-0.392	0.27	-0.921	0.137	0.762	0.528	1.1	0.22	1	lm.nb	Cell Cycle, Chemokine Signaling, EMT, Epigenetic Modification, PI3K-Akt, Th1 Differentiation, Th17 Differentiation, Type II Interferon	NM_004972.3:1464
ERC1	0.638	0.442	-0.229	1.5	1.56	0.853	2.84	0.223	1	lm.nb	NF-kb	NM_178040.1:3940
MYD88	-0.202	0.141	-0.478	0.074	0.869	0.718	1.05	0.225	1	loglinear	Endotoxin Response, Inflammasome, MAPK Cell Stress, NF-kb, TLR Signaling	NM_002468.3:2145
PIK3CB	0.183	0.12	-0.0528	0.418	1.14	0.964	1.34	0.226	1	Wald	PI3K-Akt	NM_006219.1:2945
TXNDC5	-0.425	0.298	-1.01	0.159	0.745	0.497	1.12	0.227	1	lm.nb	Neutrophil Degranulation, Proteotoxic Stress	NM_030810.2:1820
ATP6V1E1	0.267	0.188	-0.101	0.634	1.2	0.932	1.55	0.228	1	lm.nb	mTOR, Phagocytic Cell Function	NM_001039367.1:1103
IL1B	0.848	0.601	-0.33	2.03	1.8	0.796	4.07	0.231	1	lm.nb	Cytokine Signaling, EMT, MAPK Cell Stress, NF-kb, Th17 Differentiation, TLR Signaling	NM_000576.2:840
DERL1	-0.223	0.161	-0.539	0.0927	0.857	0.688	1.07	0.238	1	lm.nb	Proteotoxic Stress	NM_001134671.2:1840
NDUFB6	0.107	0.0794	-0.0484	0.263	1.08	0.967	1.2	0.248	1	loglinear	Fatty Acid Metabolism	NM_002493.5:33
SRC	0.237	0.177	-0.109	0.584	1.18	0.927	1.5	0.251	1	lm.nb	Angiogenesis, EMT, Focal Adhesion Kinase, PDGF Signaling	NM_005417.3:1410
PREX1	-3.29	2.5	-8.19	1.62	0.103	0.00342	3.08	0.26	1	loglinear	Adenosine Pathway	NM_020820.3:6075
KIF3A	-0.2	0.155	-0.504	0.105	0.871	0.705	1.08	0.268	1	lm.nb	Hedgehog Signaling, MHC Class II Antigen Presentation	NM_007054.5:775
VEGFB	-0.219	0.171	-0.554	0.117	0.859	0.681	1.08	0.271	1	lm.nb	MAPK Cell Stress, PI3K-Akt, Platelet Degranulation	NM_003377.3:687
DDR2	-0.228	0.18	-0.58	0.124	0.854	0.669	1.09	0.273	1	lm.nb	EMT	NM_006182.2:1706
ATOX1	0.365	0.288	-0.2	0.93	1.29	0.87	1.9	0.275	1	lm.nb	Oxidative Stress	NM_004045.3:143
NDUFA1	-0.207	0.165	-0.53	0.116	0.866	0.693	1.08	0.278	1	lm.nb	Fatty Acid Metabolism	NM_004541.3:240
COX6B1	-0.149	0.121	-0.386	0.0871	0.902	0.765	1.06	0.283	1	lm.nb	Fatty Acid Metabolism	NM_001863.4:264
GNPTAB	0.434	0.351	-0.254	1.12	1.35	0.839	2.18	0.284	1	lm.nb	De Novo Lipogenesis	NM_024312.3:2440
NF1	-0.188	0.152	-0.487	0.11	0.878	0.714	1.08	0.284	1	lm.nb	EMT, MAPK Cell Stress	NM_000267.2:1035
MAML2	-0.156	0.13	-0.411	0.0986	0.897	0.752	1.07	0.296	1	loglinear	Notch, Th1 Differentiation	NM_032427.2:1890
RAP1B	-0.131	0.111	-0.348	0.0855	0.913	0.786	1.06	0.301	1	loglinear	Focal Adhesion Kinase, MAPK Cell Stress, Neutrophil Degranulation	NM_001010942.2:699
HADH	0.163	0.138	-0.107	0.432	1.12	0.929	1.35	0.302	1	lm.nb	Fatty Acid Metabolism	NM_001184705.2:645
PCCB	0.19	0.162	-0.127	0.507	1.14	0.916	1.42	0.306	1	lm.nb	Fatty Acid Metabolism	NM_000532.4:322
SPOP	0.299	0.257	-0.205	0.802	1.23	0.868	1.74	0.31	1	lm.nb	Hedgehog Signaling	NM_001007226.1:1400
GPX3	-1.3	1.12	-3.5	0.898	0.406	0.0885	1.86	0.311	1	lm.nb	Oxidative Stress	NM_002084.3:1296
BRPF3	0.112	0.0972	-0.0783	0.303	1.08	0.947	1.23	0.313	1	loglinear	Epigenetic Modification, Platelet Degranulation	NM_015695.2:355
CASP6	0.162	0.144	-0.12	0.443	1.12	0.92	1.36	0.324	1	lm.nb	Programmed Cell Death	NM_032992.2:360
CSNK1E	-0.151	0.134	-0.414	0.113	0.901	0.75	1.08	0.324	1	loglinear	Cell Cycle, Hedgehog Signaling, Wnt	NM_152221.2:905
E2F4	0.259	0.237	-0.206	0.725	1.2	0.867	1.65	0.336	1	lm.nb	Cell Cycle, TGF-beta	NM_001950.3:220
CDK4	-0.175	0.161	-0.49	0.14	0.886	0.712	1.1	0.338	1	lm.nb	Cell Cycle, Epigenetic Modification, PI3K-Akt, SASP	NM_000075.2:1055
CXCL16	-2.75	2.43	-7.52	2.02	0.149	0.00546	4.07	0.341	1	Wald	Chemokine Signaling, Cytokine Signaling, EMT	NM_001100812.1:850
SMURF1	-0.301	0.28	-0.85	0.247	0.811	0.555	1.19	0.342	1	lm.nb	Hedgehog Signaling, TGF-beta	NM_181349.1:5162
CDKN1A	-0.713	0.663	-2.01	0.587	0.61	0.248	1.5	0.343	1	lm.nb	Cell Cycle, PI3K-Akt, SASP	NM_000389.2:1975
MBTPS2	-0.146	0.14	-0.421	0.129	0.904	0.747	1.09	0.358	1	lm.nb	De Novo Lipogenesis, Proteotoxic Stress	NM_015884.3:1692
SMAD2	-0.207	0.205	-0.608	0.195	0.867	0.656	1.14	0.37	1	lm.nb	Cell Cycle, EMT, Myofibroblast Regulation, TGF-beta, Th17 Differentiation	NM_001003652.3:877
NOTCH2	-0.319	0.324	-0.954	0.315	0.801	0.516	1.24	0.38	1	lm.nb	EMT, Notch, Th2 Differentiation	NM_024408.3:2842
RNF111	-0.2	0.204	-0.599	0.199	0.87	0.66	1.15	0.381	1	lm.nb	EMT, TGF-beta	NM_017610.6:925
MAF	-2.33	2.28	-6.8	2.14	0.199	0.00899	4.42	0.383	1	Wald	Th2 Differentiation	NM_005360.4:888
MYLK	0.464	0.48	-0.476	1.4	1.38	0.719	2.65	0.388	1	lm.nb	Focal Adhesion Kinase	NM_053032.2:710
MAPK8	0.26	0.27	-0.269	0.789	1.2	0.83	1.73	0.39	1	lm.nb	Autophagy, EMT, Endotoxin Response, Focal Adhesion Kinase, Granulocyte Activity, Insulin Resistance, MAPK Cell Stress, Programmed Cell Death, Proteotoxic Stress, TLR Signaling, Wnt	NM_002750.2:945
AKR1B10	-0.424	0.449	-1.3	0.455	0.745	0.405	1.37	0.398	1	lm.nb	Adenosine Pathway	NM_020299.3:1260
IL11	0.893	0.947	-0.962	2.75	1.86	0.513	6.72	0.399	1	lm.nb	Cytokine Signaling	NM_000641.2:1145
ITGA5	0.233	0.247	-0.252	0.718	1.18	0.84	1.64	0.4	1	lm.nb	ECM Synthesis, EMT, Focal Adhesion Kinase, Myofibroblast Regulation, PI3K-Akt	NM_002205.2:4113
LAMA3	2.12	2.17	-2.14	6.37	4.33	0.227	82.6	0.401	1	Wald	Collagen Biosynthesis & Modification, ECM Degradation, ECM Synthesis, Focal Adhesion Kinase, PI3K-Akt	NM_000227.3:4260
COL5A3	-3.48	3.6	-10.5	3.58	0.0899	0.000676	11.9	0.405	1	Wald	Collagen Biosynthesis & Modification, ECM Synthesis, PDGF Signaling	NM_015719.3:5205
MTMR4	0.125	0.139	-0.148	0.398	1.09	0.903	1.32	0.419	1	lm.nb	Autophagy, TGF-beta	NM_004687.4:5540
LAMC1	-0.229	0.254	-0.727	0.27	0.853	0.604	1.21	0.419	1	lm.nb	ECM Degradation, ECM Synthesis, Focal Adhesion Kinase, PI3K-Akt	NM_002293.3:4915
DERL2	-0.107	0.126	-0.354	0.139	0.928	0.782	1.1	0.441	1	loglinear	Proteotoxic Stress	NM_016041.3:847
PSMB7	0.111	0.131	-0.147	0.368	1.08	0.903	1.29	0.447	1	loglinear	Cell Cycle, Granulocyte Activity, Hypoxia, Neutrophil Degranulation	NM_002799.2:420
UBA52	0.0984	0.119	-0.134	0.331	1.07	0.911	1.26	0.454	1	lm.nb	Cell Cycle, Endotoxin Response, Granulocyte Activity, Hypoxia, Inflammasome, SASP, TGF-beta, TLR Signaling	NM_003333.3:288
NCAM1	-0.264	0.319	-0.889	0.362	0.833	0.54	1.29	0.455	1	lm.nb	ECM Synthesis, Type II Interferon	NM_000615.5:1620
RELA	-0.115	0.139	-0.388	0.158	0.923	0.764	1.12	0.456	1	lm.nb	Inflammasome, NF-kb	NM_021975.3:1990
TBC1D4	-0.318	0.389	-1.08	0.444	0.802	0.473	1.36	0.459	1	lm.nb	Insulin Resistance	NM_014832.2:3130
UBE4B	-0.0623	0.0764	-0.212	0.0875	0.958	0.863	1.06	0.461	1	loglinear	Proteotoxic Stress	NM_006048.4:1492
GSK3B	-0.124	0.153	-0.424	0.176	0.918	0.745	1.13	0.463	1	lm.nb	Cell Cycle, De Novo Lipogenesis, EMT, Focal Adhesion Kinase, Hedgehog Signaling, Insulin Resistance, mTOR, PI3K-Akt, Proteotoxic Stress, Wnt	NM_002093.2:925
SUGT1	0.109	0.137	-0.159	0.377	1.08	0.895	1.3	0.471	1	loglinear	Inflammasome	NM_001130912.1:1180
STAT5B	0.22	0.28	-0.328	0.768	1.17	0.797	1.7	0.475	1	lm.nb	Chemokine Signaling, EMT, PDGF Signaling, Th2 Differentiation	NM_012448.3:200
ACAA2	-0.13	0.165	-0.455	0.194	0.914	0.73	1.14	0.476	1	lm.nb	Fatty Acid Metabolism	NM_006111.2:450
AP1G1	0.156	0.2	-0.235	0.547	1.11	0.85	1.46	0.477	1	lm.nb	MHC Class II Antigen Presentation	NM_001030007.1:2630
COL1A1	0.745	0.952	-1.12	2.61	1.68	0.46	6.11	0.478	1	lm.nb	Collagen Biosynthesis & Modification, ECM Degradation, ECM Synthesis, Focal Adhesion Kinase, PI3K-Akt	NM_000088.3:5210
NID1	-0.248	0.319	-0.872	0.377	0.842	0.546	1.3	0.481	1	lm.nb	ECM Degradation, ECM Synthesis	NM_002508.2:3545
PPARD	0.106	0.132	-0.153	0.364	1.08	0.899	1.29	0.482	1	Wald	Fatty Acid Metabolism, PPAR Signaling, Wnt	NM_006238.4:895
PPARG	-0.126	0.165	-0.45	0.198	0.916	0.732	1.15	0.488	1	lm.nb	EMT, Myofibroblast Regulation, PPAR Signaling	NM_005037.5:345
CXCL2	-0.435	0.571	-1.55	0.684	0.74	0.34	1.61	0.489	1	lm.nb	Chemokine Signaling, Cytokine Signaling, NF-kb	NM_002089.3:854
C3	-0.393	0.55	-1.47	0.684	0.761	0.361	1.61	0.514	1	lm.nb	Adenosine Pathway, Complement Activation, Neutrophil Degranulation	NM_000064.2:4396
HSBP1	0.0879	0.123	-0.154	0.33	1.06	0.899	1.26	0.516	1	loglinear	Proteotoxic Stress	NM_001537.2:1700
ISG15	0.255	0.36	-0.45	0.96	1.19	0.732	1.95	0.518	1	lm.nb	Type I Interferon	NM_005101.3:305
CDH2	0.349	0.511	-0.651	1.35	1.27	0.637	2.55	0.531	1	lm.nb	EMT	NM_001792.3:941
SNAI2	0.255	0.379	-0.488	0.998	1.19	0.713	2	0.539	1	lm.nb	EMT	NM_003068.3:740
OAS1	-0.763	1.12	-2.97	1.44	0.589	0.128	2.72	0.546	1	Wald	Type I Interferon, Type II Interferon	NM_001032409.1:805
CUL3	0.0637	0.0971	-0.127	0.254	1.05	0.916	1.19	0.548	1	loglinear	Hedgehog Signaling	NM_003590.2:1940
TGFBR1	-0.153	0.236	-0.616	0.309	0.899	0.652	1.24	0.551	1	lm.nb	Cytokine Signaling, EMT, MAPK Cell Stress, TGF-beta, Th17 Differentiation	NM_004612.2:1255
PPARGC1A	-4.79	7.19	-18.9	9.3	0.0361	2.06e-06	633	0.553	1	Wald	Insulin Resistance	NM_013261.3:1505
ERO1A	-0.0805	0.127	-0.329	0.168	0.946	0.796	1.12	0.56	1	loglinear	Oxidative Stress, Proteotoxic Stress	NM_014584.1:612
PSMB1	0.0977	0.155	-0.206	0.401	1.07	0.867	1.32	0.562	1	lm.nb	Cell Cycle, Granulocyte Activity, Hypoxia, Neutrophil Degranulation	NM_002793.2:0
PARP1	-0.144	0.234	-0.604	0.316	0.905	0.658	1.24	0.572	1	lm.nb	EMT, NF-kb, Programmed Cell Death, TGF-beta	NM_001618.3:3016
CASP4	0.157	0.26	-0.354	0.667	1.11	0.783	1.59	0.58	1	lm.nb	Inflammasome	NM_001225.3:88
PIK3C3	-0.135	0.225	-0.577	0.306	0.911	0.671	1.24	0.581	1	lm.nb	Autophagy, Insulin Signaling, TLR Signaling	NM_002647.2:1140
CTNND1	-0.127	0.211	-0.54	0.287	0.916	0.688	1.22	0.581	1	lm.nb	Angiogenesis, EMT	NM_001331.2:146
S100A4	-0.626	1.07	-2.72	1.46	0.648	0.152	2.76	0.589	1	lm.nb	EMT	NM_002961.2:263
DAXX	-0.159	0.27	-0.689	0.371	0.896	0.62	1.29	0.589	1	lm.nb	MAPK Cell Stress, Programmed Cell Death	NM_001350.3:1875
MECP2	0.127	0.22	-0.305	0.559	1.09	0.81	1.47	0.595	1	lm.nb	Myofibroblast Regulation	NM_001110792.1:1439
MAP2K1	0.106	0.195	-0.275	0.488	1.08	0.826	1.4	0.614	1	lm.nb	MAPK Cell Stress, PI3K-Akt	NM_002755.2:970
HIKESHI	-0.0396	0.0736	-0.184	0.105	0.973	0.88	1.08	0.619	1	loglinear	Proteotoxic Stress	NM_016401.4:499
ITCH	0.0402	0.0747	-0.106	0.187	1.03	0.929	1.14	0.619	1	loglinear	Inflammasome	NM_001257138.1:438
LYN	0.0671	0.128	-0.184	0.318	1.05	0.88	1.25	0.628	1	loglinear	Cell Cycle, Granulocyte Activity, NF-kb, Phagocytic Cell Function	NM_002350.3:870
PRDX6	0.0943	0.182	-0.263	0.452	1.07	0.833	1.37	0.632	1	lm.nb	Neutrophil Degranulation, Oxidative Stress	NM_004905.2:1390
PTGER4	-2	3.97	-9.78	5.79	0.25	0.00113	55.2	0.649	1	Wald	Adenosine Pathway	NM_000958.2:976
RPS27A	0.0682	0.14	-0.206	0.343	1.05	0.867	1.27	0.652	1	loglinear	Cell Cycle, Endotoxin Response, Granulocyte Activity, Hypoxia, Inflammasome, SASP, TGF-beta, TLR Signaling	NM_002954.5:650
STAT1	0.226	0.464	-0.684	1.14	1.17	0.623	2.2	0.652	1	lm.nb	Chemokine Signaling, M1 Activation, PDGF Signaling, Th1 Differentiation, TLR Signaling	NM_139266.1:455
YWHAQ	-0.117	0.257	-0.619	0.386	0.922	0.651	1.31	0.673	1	lm.nb	Cell Cycle, De Novo Lipogenesis, PI3K-Akt	NM_006826.2:1360
MAML3	-1.44	3.12	-7.55	4.67	0.368	0.00533	25.4	0.675	1	Wald	Notch, Th1 Differentiation	NM_018717.4:1350
MTOR	0.0761	0.173	-0.262	0.415	1.05	0.834	1.33	0.682	1	lm.nb	Angiogenesis, Autophagy, Insulin Resistance, mTOR, PI3K-Akt, Proteotoxic Stress, Th17 Differentiation	NM_004958.3:1865
MAP1LC3A	-0.198	0.454	-1.09	0.693	0.872	0.47	1.62	0.686	1	lm.nb	Autophagy	NM_032514.2:404
TXN2	-0.015	0.035	-0.0837	0.0536	0.99	0.944	1.04	0.69	1	loglinear	Oxidative Stress	NM_012473.3:192
PRKACB	0.117	0.285	-0.441	0.675	1.08	0.737	1.6	0.702	1	lm.nb	Angiogenesis, Autophagy, Hedgehog Signaling, MAPK Cell Stress, Wnt	NM_182948.2:805
RAB7B	-1.26	3.34	-7.81	5.28	0.416	0.00445	38.9	0.73	1	Wald	Autophagy	NM_001164522.1:462
CTBP2	-0.0516	0.143	-0.332	0.229	0.965	0.795	1.17	0.736	1	loglinear	Notch, Wnt	NM_001329.2:1884
BCAP31	-0.116	0.322	-0.746	0.515	0.923	0.596	1.43	0.737	1	lm.nb	Proteotoxic Stress	NM_001139457.1:900
MAPK1	0.0456	0.127	-0.203	0.295	1.03	0.869	1.23	0.738	1	loglinear	MAPK Cell Stress, PI3K-Akt	NM_138957.2:430
CBL	0.0488	0.136	-0.218	0.315	1.03	0.86	1.24	0.738	1	loglinear	TGF-beta	NM_005188.2:7485
AMOTL2	4.14	11.4	-18.1	26.4	17.7	3.49e-06	89600000	0.74	1	Wald	Hippo Pathway	NM_016201.2:3350
ADPGK	-0.0586	0.165	-0.382	0.265	0.96	0.767	1.2	0.74	1	lm.nb	De Novo Lipogenesis, Gluconeogenesis	NR_023318.1:1608
COL5A1	0.215	0.62	-1	1.43	1.16	0.5	2.7	0.746	1	lm.nb	Collagen Biosynthesis & Modification, ECM Synthesis, PDGF Signaling	NM_000093.3:872
PRKAG1	0.0459	0.135	-0.22	0.311	1.03	0.859	1.24	0.752	1	loglinear	Autophagy, Insulin Resistance, mTOR	NM_002733.3:825
SEC24C	0.0494	0.147	-0.239	0.337	1.03	0.847	1.26	0.754	1	lm.nb	MHC Class II Antigen Presentation, Proteotoxic Stress	NM_004922.2:2325
PSMC3	1.74	5.2	-8.45	11.9	3.34	0.00286	3910	0.76	1	Wald	Cell Cycle, Granulocyte Activity, Hypoxia, Neutrophil Degranulation	NM_002804.4:76
EGFR	0.0564	0.173	-0.282	0.395	1.04	0.823	1.31	0.76	1	lm.nb	Adenosine Pathway, EMT, MAPK Cell Stress, PI3K-Akt	NM_201282.1:1354
CUL1	0.0279	0.0858	-0.14	0.196	1.02	0.907	1.15	0.761	1	loglinear	Cell Cycle, Endotoxin Response, Granulocyte Activity, Hedgehog Signaling, Proteotoxic Stress, TGF-beta, TLR Signaling, Wnt	NM_003592.2:1487
THBS2	-0.133	0.417	-0.951	0.685	0.912	0.517	1.61	0.766	1	lm.nb	ECM Synthesis, Focal Adhesion Kinase, PDGF Signaling, PI3K-Akt	NM_003247.2:4460
HSP90AB1	-0.0264	0.0877	-0.198	0.145	0.982	0.872	1.11	0.778	1	loglinear	Cell Cycle, Inflammasome, Neutrophil Degranulation, PI3K-Akt, Proteotoxic Stress, Th17 Differentiation	NM_007355.3:1530
DAPK1	0.891	2.93	-4.85	6.64	1.85	0.0346	99.5	0.781	1	Wald	Autophagy, EMT	NM_001288729.1:1810
WWC1	1.3	4.32	-7.16	9.76	2.46	0.00699	864	0.783	1	Wald	Hippo Pathway	NM_001161662.1:619
ITGA4	0.832	2.81	-4.67	6.33	1.78	0.0394	80.5	0.786	1	Wald	ECM Synthesis, Focal Adhesion Kinase, PI3K-Akt	NM_000885.4:975
CASP3	-0.046	0.165	-0.369	0.277	0.969	0.774	1.21	0.794	1	lm.nb	ECM Degradation, Hippo Pathway, MAPK Cell Stress, Programmed Cell Death	NM_004346.3:2156
DOCK2	1.3	4.64	-7.8	10.4	2.46	0.00449	1350	0.798	1	Wald	Neutrophil Degranulation, Phagocytic Cell Function	NM_004946.2:2430
CAPN5	-1.27	4.68	-10.4	7.9	0.416	0.000725	239	0.804	1	Wald	ECM Degradation	NM_004055.4:3470
F8	-0.831	3.12	-6.96	5.29	0.562	0.00806	39.2	0.807	1	Wald	Platelet Degranulation	NM_019863.2:325
LIPA	0.0509	0.197	-0.335	0.437	1.04	0.793	1.35	0.809	1	lm.nb	Cholesterol Metabolism	NM_000235.3:1220
CFLAR	0.0804	0.313	-0.534	0.694	1.06	0.691	1.62	0.81	1	lm.nb	Autophagy, NF-kb, Programmed Cell Death	NM_001127183.1:653
FLNB	-0.116	0.48	-1.06	0.826	0.923	0.481	1.77	0.821	1	lm.nb	Focal Adhesion Kinase, MAPK Cell Stress	NM_001164317.1:2124
ATF4	-0.0293	0.122	-0.269	0.21	0.98	0.83	1.16	0.822	1	lm.nb	MAPK Cell Stress, PI3K-Akt, Programmed Cell Death, Proteotoxic Stress	NM_001675.2:1151
NDUFS5	-0.0722	0.313	-0.686	0.541	0.951	0.622	1.46	0.829	1	lm.nb	Fatty Acid Metabolism	NM_004552.2:136
SKP1	-0.0378	0.165	-0.362	0.286	0.974	0.778	1.22	0.831	1	lm.nb	Cell Cycle, Endotoxin Response, Granulocyte Activity, Proteotoxic Stress, TGF-beta, TLR Signaling, Wnt	NM_170679.2:630
PRKAA1	0.0339	0.15	-0.26	0.327	1.02	0.835	1.25	0.832	1	loglinear	Autophagy, Insulin Resistance, mTOR, PI3K-Akt	NM_006251.5:366
LDLRAP1	0.103	0.474	-0.827	1.03	1.07	0.564	2.05	0.838	1	lm.nb	Cholesterol Metabolism	NM_015627.2:420
ITGB3	-0.133	0.634	-1.38	1.11	0.912	0.385	2.16	0.844	1	lm.nb	Angiogenesis, ECM Synthesis, EMT, Focal Adhesion Kinase, PI3K-Akt, Platelet Degranulation	NM_000212.2:4485
COX6A1	0.0289	0.139	-0.243	0.301	1.02	0.845	1.23	0.845	1	lm.nb	Fatty Acid Metabolism	NM_004373.2:260
VCAM1	-0.166	0.815	-1.76	1.43	0.892	0.295	2.7	0.849	1	lm.nb	NF-kb, Type II Interferon	NM_001078.3:2535
INSR	-1.24	6.06	-13.1	10.6	0.425	0.000112	1610	0.852	1	Wald	Insulin Resistance, Insulin Signaling, MAPK Cell Stress, mTOR, PI3K-Akt	NM_000208.2:525
ATG101	0.0288	0.145	-0.256	0.314	1.02	0.837	1.24	0.853	1	loglinear	Autophagy	NM_021934.4:939
PIK3CA	0.026	0.153	-0.274	0.326	1.02	0.827	1.25	0.873	1	lm.nb	PI3K-Akt	NM_006218.2:2445
FAP	-0.0711	0.448	-0.95	0.808	0.952	0.518	1.75	0.882	1	lm.nb	Myofibroblast Regulation	NM_004460.2:1490
KLF5	-1.64	10.1	-21.5	18.2	0.321	3.43e-07	301000	0.882	1	Wald	Myofibroblast Regulation	NM_001730.3:732
GLI3	-0.734	4.64	-9.82	8.35	0.601	0.00111	327	0.884	1	Wald	Hedgehog Signaling	NM_000168.5:975
IFI35	-0.341	2.25	-4.75	4.07	0.789	0.0372	16.7	0.889	1	Wald	Type I Interferon	NM_005533.3:415
HDAC4	-0.962	6.35	-13.4	11.5	0.513	9.26e-05	2840	0.889	1	Wald	Myofibroblast Regulation	NM_006037.3:6965
MMP16	0.415	2.76	-4.99	5.82	1.33	0.0315	56.4	0.89	1	Wald	ECM Degradation	NM_005941.4:5940
HIF1A	0.0386	0.274	-0.498	0.575	1.03	0.708	1.49	0.895	1	lm.nb	Autophagy, EMT, Hypoxia, Th17 Differentiation	NM_001530.2:1985
PGM1	0.0273	0.194	-0.352	0.407	1.02	0.783	1.33	0.895	1	lm.nb	De Novo Lipogenesis, Gluconeogenesis, Neutrophil Degranulation	NM_001172818.1:2165
COL16A1	-0.409	2.98	-6.26	5.44	0.753	0.0131	43.4	0.9	1	Wald	Collagen Biosynthesis & Modification, ECM Degradation	NM_001856.3:2027
HCFC1	-0.0149	0.116	-0.242	0.212	0.99	0.846	1.16	0.903	1	loglinear	Epigenetic Modification	NM_005334.2:5955
PSENEN	-0.0292	0.23	-0.48	0.421	0.98	0.717	1.34	0.905	1	lm.nb	Notch	NM_172341.1:250
APC	-0.0181	0.148	-0.307	0.271	0.988	0.808	1.21	0.91	1	Wald	Wnt	NM_000038.3:6850
DEPDC5	-0.474	4.07	-8.45	7.5	0.72	0.00287	181	0.915	1	Wald	mTOR	NM_001136029.2:190
PSEN2	-0.684	5.95	-12.3	11	0.622	0.000193	2010	0.916	1	Wald	Notch	NM_000447.2:915
TCF7L1	0.61	6.37	-11.9	13.1	1.53	0.000266	8740	0.93	1	Wald	Wnt	NM_031283.1:2215
ATP6V1F	0.0151	0.189	-0.355	0.385	1.01	0.782	1.31	0.94	1	lm.nb	mTOR, Phagocytic Cell Function	NM_001198909.1:673
PTCH1	-0.871	10.9	-22.3	20.5	0.547	1.97e-07	1510000	0.941	1	Wald	Hedgehog Signaling	NM_000264.4:403
TRAF6	-0.441	5.9	-12	11.1	0.737	0.000242	2240	0.945	1	Wald	Autophagy, Endotoxin Response, Granulocyte Activity, Inflammasome, MAPK Cell Stress, NF-kb, TLR Signaling	NM_145803.2:745
TRAF2	0.443	5.96	-11.2	12.1	1.36	0.000415	4460	0.945	1	Wald	MAPK Cell Stress, NF-kb, Programmed Cell Death, Proteotoxic Stress	NM_021138.3:1325
ARHGEF6	-0.673	9.18	-18.7	17.3	0.627	2.39e-06	165000	0.946	1	Wald	Adenosine Pathway	NM_004840.2:1465
JAG1	-0.349	5.27	-10.7	9.98	0.785	0.000609	1010	0.951	1	Wald	EMT, Notch, Th2 Differentiation	NM_000214.2:915
LOXL2	-0.178	2.72	-5.5	5.15	0.884	0.0221	35.4	0.952	1	Wald	Collagen Biosynthesis & Modification, EMT, Myofibroblast Regulation	NM_002318.2:40
MAPK11	-0.359	5.78	-11.7	11	0.78	0.000305	1990	0.954	1	Wald	Angiogenesis, Endotoxin Response, Inflammasome, MAPK Cell Stress, Th17 Differentiation, TLR Signaling	NM_002751.6:418
FNIP2	-0.194	3.56	-7.18	6.79	0.874	0.00691	111	0.96	1	Wald	mTOR	NM_020840.1:1732
PHLPP1	0.174	3.33	-6.36	6.71	1.13	0.0122	105	0.962	1	Wald	PI3K-Akt	NM_194449.3:1930
PRKAB2	0.24	4.65	-8.88	9.36	1.18	0.00212	657	0.962	1	Wald	Autophagy, Fatty Acid Metabolism, Insulin Resistance, mTOR	NM_005399.3:1600
BRAF	-0.421	8.36	-16.8	16	0.747	8.78e-06	63600	0.963	1	Wald	EMT, Focal Adhesion Kinase, MAPK Cell Stress, mTOR	NM_004333.3:565
PRKACA	-0.0028	0.0603	-0.121	0.115	0.998	0.92	1.08	0.965	1	loglinear	Angiogenesis, Autophagy, Cell Cycle, Hedgehog Signaling, MAPK Cell Stress, Wnt	NM_002730.3:400
ATP7A	-0.358	7.57	-15.2	14.5	0.781	2.66e-05	22900	0.965	1	Wald	Oxidative Stress	NM_000052.4:20
LPCAT1	0.34	7.32	-14	14.7	1.27	6.06e-05	26500	0.966	1	Wald	Neutrophil Degranulation	NM_024830.3:1831
NCOA2	-0.505	11.2	-22.4	21.4	0.705	1.83e-07	2720000	0.967	1	Wald	Epigenetic Modification	NM_006540.2:1045
IL1R1	-0.149	3.49	-6.99	6.69	0.902	0.00785	104	0.969	1	Wald	Cytokine Signaling, MAPK Cell Stress, NF-kb, Th17 Differentiation	NM_001320984.1:281
IL1RAP	0.178	4.19	-8.03	8.38	1.13	0.00383	334	0.969	1	Wald	Cytokine Signaling, MAPK Cell Stress, Th17 Differentiation	NM_002182.2:460
RAPGEF2	0.349	8.64	-16.6	17.3	1.27	1.02e-05	159000	0.97	1	Wald	MAPK Cell Stress	NM_014247.2:3445
KMT2D	-0.198	4.95	-9.91	9.51	0.872	0.00104	729	0.971	1	Wald	Epigenetic Modification	NM_003482.3:6070
CRK	0.00223	0.0617	-0.119	0.123	1	0.921	1.09	0.973	1	loglinear	Angiogenesis, Focal Adhesion Kinase, MAPK Cell Stress, PDGF Signaling, Phagocytic Cell Function	NM_016823.2:1945
CYCS	0.151	4.24	-8.16	8.46	1.11	0.00349	353	0.974	1	Wald	Oxidative Stress, Programmed Cell Death	NM_018947.4:1735
NFKB1	0.268	9.43	-18.2	18.7	1.2	3.31e-06	439000	0.979	1	Wald	Inflammasome, NF-kb	NM_003998.2:1675
SORBS1	-0.0827	3.02	-6	5.84	0.944	0.0156	57.1	0.98	1	Wald	PPAR Signaling	NM_001034956.1:4005
MAP3K1	-0.282	10.5	-20.8	20.2	0.822	5.53e-07	1220000	0.98	1	Wald	Endotoxin Response, Granulocyte Activity, MAPK Cell Stress, TLR Signaling	NM_005921.1:2525
ALAD	-0.142	5.31	-10.5	10.3	0.906	0.000672	1220	0.98	1	Wald	De Novo Lipogenesis, Neutrophil Degranulation	NM_000031.5:542
HTRA2	-0.123	4.85	-9.63	9.38	0.918	0.00126	667	0.981	1	Wald	Programmed Cell Death	NM_013247.4:1096
ITGA1	-0.015	0.693	-1.37	1.34	0.99	0.386	2.54	0.984	1	lm.nb	ECM Synthesis, Focal Adhesion Kinase, PI3K-Akt	NM_181501.1:1875
PPARA	-0.155	7.71	-15.3	15	0.898	2.55e-05	31700	0.985	1	Wald	Insulin Resistance, PPAR Signaling	NM_001001928.2:266
BCL2L1	-0.0044	0.292	-0.577	0.568	0.997	0.67	1.48	0.989	1	lm.nb	Autophagy, EMT, Inflammasome, NF-kb, PI3K-Akt, Programmed Cell Death	NM_138578.1:1560
MFAP3	-0.0582	5.38	-10.6	10.5	0.96	0.000642	1440	0.992	1	Wald	ECM Synthesis	NM_001242336.1:1214
ADIPOR1	-0.0311	5.25	-10.3	10.3	0.979	0.000784	1220	0.996	1	Wald	Fatty Acid Metabolism	NM_015999.3:1539

## Sheet: Nano-DTM vs PTM
Gene	Log2 fold change	std error (log2)	Lower confidence limit (log2)	Upper confidence limit (log2)	Linear fold change	Lower confidence limit (linear)	Upper confidence limit (linear)	P-value	BY.p.value	method	Gene.sets	probe.ID
LYN	-0.823	0.117	-1.05	-0.594	0.565	0.483	0.662	0.000404	1	loglinear	Cell Cycle, Granulocyte Activity, NF-kb, Phagocytic Cell Function	NM_002350.3:870
SKI	0.383	0.0903	0.206	0.561	1.3	1.15	1.47	0.00541	1	loglinear	TGF-beta	NM_003036.2:3335
IL1B	-2.16	0.526	-3.19	-1.13	0.223	0.109	0.457	0.00629	1	lm.nb	Cytokine Signaling, EMT, MAPK Cell Stress, NF-kb, Th17 Differentiation, TLR Signaling	NM_000576.2:840
GPC4	1.8	0.508	0.805	2.8	3.48	1.75	6.94	0.0121	1	lm.nb	Adenosine Pathway, Wnt	NM_001448.2:820
NID2	0.612	0.177	0.265	0.958	1.53	1.2	1.94	0.0134	1	lm.nb	ECM Synthesis	NM_007361.3:1995
ALDH7A1	0.61	0.166	0.284	0.936	1.53	1.22	1.91	0.0145	1	Wald	Fatty Acid Metabolism, Gluconeogenesis	NM_001182.3:2855
BRPF3	-0.418	0.114	-0.643	-0.194	0.748	0.641	0.874	0.0147	1	Wald	Epigenetic Modification, Platelet Degranulation	NM_015695.2:355
ICAM1	-0.572	0.17	-0.904	-0.239	0.673	0.534	0.847	0.015	1	lm.nb	NF-kb, Type II Interferon	NM_000201.2:2253
GNG2	1.37	0.412	0.559	2.17	2.58	1.47	4.52	0.0161	1	lm.nb	Adenosine Pathway, PI3K-Akt	NM_053064.4:1790
PC	0.966	0.294	0.39	1.54	1.95	1.31	2.91	0.0167	1	lm.nb	Gluconeogenesis	NM_000920.3:2055
C3	-1.75	0.535	-2.8	-0.707	0.296	0.143	0.613	0.0168	1	lm.nb	Adenosine Pathway, Complement Activation, Neutrophil Degranulation	NM_000064.2:4396
ARHGEF2	-0.506	0.157	-0.815	-0.198	0.704	0.568	0.872	0.0182	1	lm.nb	Adenosine Pathway	NM_004723.2:3570
PREX1	-1.31	0.404	-2.1	-0.517	0.404	0.233	0.699	0.023	1	Wald	Adenosine Pathway	NM_020820.3:6075
CTSL	0.641	0.216	0.219	1.06	1.56	1.16	2.09	0.0249	1	lm.nb	Autophagy, Collagen Biosynthesis & Modification, ECM Degradation, MHC Class II Antigen Presentation, Programmed Cell Death, TLR Signaling	NM_001912.4:1072
CASP4	-0.854	0.293	-1.43	-0.28	0.553	0.372	0.824	0.0268	1	lm.nb	Inflammasome	NM_001225.3:88
CRKL	-0.244	0.0842	-0.409	-0.0793	0.844	0.753	0.947	0.0273	1	loglinear	Focal Adhesion Kinase, MAPK Cell Stress, PDGF Signaling, Phagocytic Cell Function	NM_005207.3:1372
LIPA	-0.494	0.17	-0.828	-0.16	0.71	0.563	0.895	0.0274	1	lm.nb	Cholesterol Metabolism	NM_000235.3:1220
ADAM17	-0.485	0.171	-0.819	-0.15	0.715	0.567	0.901	0.0295	1	lm.nb	ECM Degradation, EMT, Notch	NM_003183.4:1595
IFNGR1	-0.467	0.167	-0.795	-0.139	0.723	0.576	0.908	0.0315	1	lm.nb	Cytokine Signaling, M1 Activation, M2 Activation, Th1 Differentiation, Type II Interferon	NM_000416.2:392
HLA-B	-1.66	0.597	-2.83	-0.486	0.317	0.141	0.714	0.0323	1	lm.nb	Neutrophil Degranulation, Type I Interferon, Type II Interferon	NM_005514.6:937
IFI6	-2.7	1	-4.66	-0.735	0.154	0.0395	0.601	0.0359	1	lm.nb	Type I Interferon	NM_002038.3:432
JAK1	-0.507	0.19	-0.879	-0.136	0.703	0.544	0.91	0.0368	1	lm.nb	PI3K-Akt, Th1 Differentiation, Th17 Differentiation, Type I Interferon, Type II Interferon	NM_002227.1:285
CSNK1E	0.294	0.111	0.0757	0.512	1.23	1.05	1.43	0.0385	1	loglinear	Cell Cycle, Hedgehog Signaling, Wnt	NM_152221.2:905
PGM1	-0.638	0.243	-1.11	-0.162	0.643	0.462	0.894	0.0392	1	lm.nb	De Novo Lipogenesis, Gluconeogenesis, Neutrophil Degranulation	NM_001172818.1:2165
NID1	0.904	0.346	0.226	1.58	1.87	1.17	3	0.0399	1	lm.nb	ECM Degradation, ECM Synthesis	NM_002508.2:3545
CCN2	1.28	0.492	0.313	2.24	2.42	1.24	4.72	0.0409	1	lm.nb	EMT, Myofibroblast Regulation	NM_001901.2:1100
NDUFB6	0.236	0.0909	0.0576	0.414	1.18	1.04	1.33	0.041	1	loglinear	Fatty Acid Metabolism	NM_002493.5:33
ISG15	-2.19	0.875	-3.91	-0.48	0.219	0.0666	0.717	0.046	1	lm.nb	Type I Interferon	NM_005101.3:305
SMAD3	-0.648	0.26	-1.16	-0.138	0.638	0.448	0.909	0.0471	1	lm.nb	Cell Cycle, EMT, Myofibroblast Regulation, TGF-beta, Th17 Differentiation, Wnt	NM_005902.3:4220
SRC	-0.426	0.174	-0.767	-0.0841	0.745	0.588	0.943	0.0503	1	lm.nb	Angiogenesis, EMT, Focal Adhesion Kinase, PDGF Signaling	NM_005417.3:1410
FST	1.34	0.558	0.246	2.43	2.53	1.19	5.4	0.0532	1	lm.nb	TGF-beta	NM_006350.2:575
IL33	-2.31	0.919	-4.12	-0.513	0.201	0.0577	0.701	0.0533	1	Wald	Cytokine Signaling, M2 Activation	NM_033439.2:1725
ITGB3	1.39	0.587	0.242	2.54	2.63	1.18	5.84	0.0553	1	lm.nb	Angiogenesis, ECM Synthesis, EMT, Focal Adhesion Kinase, PI3K-Akt, Platelet Degranulation	NM_000212.2:4485
TGFB1I1	0.297	0.125	0.0517	0.543	1.23	1.04	1.46	0.0554	1	lm.nb	EMT	NM_001042454.1:355
CDK4	0.366	0.155	0.0627	0.67	1.29	1.04	1.59	0.0559	1	lm.nb	Cell Cycle, Epigenetic Modification, PI3K-Akt, SASP	NM_000075.2:1055
HLA-E	-0.854	0.365	-1.57	-0.138	0.553	0.337	0.909	0.058	1	lm.nb	Type I Interferon, Type II Interferon	NM_005516.4:1204
HLA-A	-0.988	0.424	-1.82	-0.158	0.504	0.284	0.897	0.0585	1	lm.nb	Neutrophil Degranulation, Type I Interferon, Type II Interferon	NM_002116.5:1000
NDUFB8	0.238	0.102	0.0373	0.439	1.18	1.03	1.36	0.0591	1	loglinear	Fatty Acid Metabolism	NM_001284367.1:204
IRS1	0.946	0.415	0.134	1.76	1.93	1.1	3.38	0.0626	1	lm.nb	Autophagy, Insulin Resistance, Insulin Signaling, mTOR, PI3K-Akt	NM_005544.2:6224
PANX1	-0.209	0.0915	-0.388	-0.0293	0.865	0.764	0.98	0.0628	1	loglinear	Inflammasome	NM_015368.3:2200
PTPA	0.142	0.0629	0.0186	0.265	1.1	1.01	1.2	0.065	1	loglinear	Insulin Resistance	NM_021131.4:921
C1S	-0.956	0.446	-1.83	-0.082	0.515	0.281	0.945	0.0757	1	lm.nb	Complement Activation	NM_001734.2:775
ANAPC10	0.151	0.0714	0.0111	0.291	1.11	1.01	1.22	0.0788	1	loglinear	Cell Cycle, SASP	NM_001256710.1:502
FN1	-0.547	0.263	-1.06	-0.0304	0.685	0.479	0.979	0.0833	1	lm.nb	ECM Synthesis, EMT, Focal Adhesion Kinase, PI3K-Akt, Platelet Degranulation	NM_212482.1:1776
NOTCH2	-0.552	0.271	-1.08	-0.0203	0.682	0.472	0.986	0.0881	1	lm.nb	EMT, Notch, Th2 Differentiation	NM_024408.3:2842
PDHA1	-0.176	0.0873	-0.347	-0.00492	0.885	0.786	0.997	0.0904	1	loglinear	De Novo Lipogenesis, Gluconeogenesis	NM_000284.3:1080
HADH	0.318	0.159	0.00633	0.63	1.25	1	1.55	0.0924	1	loglinear	Fatty Acid Metabolism	NM_001184705.2:645
LAMTOR4	0.161	0.0805	0.00298	0.318	1.12	1	1.25	0.0928	1	loglinear	Autophagy, mTOR	NM_001008395.2:494
TJP1	0.177	0.0888	0.00291	0.351	1.13	1	1.28	0.0934	1	loglinear	Hippo Pathway	NM_003257.3:6277
RPS27A	-0.228	0.115	-0.453	-0.00188	0.854	0.73	0.999	0.0955	1	loglinear	Cell Cycle, Endotoxin Response, Granulocyte Activity, Hypoxia, Inflammasome, SASP, TGF-beta, TLR Signaling	NM_002954.5:650
IQGAP1	-0.251	0.128	-0.502	0.000525	0.84	0.706	1	0.0983	1	loglinear	Neutrophil Degranulation	NM_003870.3:820
TLN1	-0.305	0.16	-0.618	0.00833	0.809	0.651	1.01	0.105	1	lm.nb	Focal Adhesion Kinase, Platelet Degranulation	NM_006289.3:1460
COL7A1	1.15	0.606	-0.035	2.34	2.22	0.976	5.07	0.106	1	lm.nb	Collagen Biosynthesis & Modification, ECM Degradation, ECM Synthesis	NM_000094.2:390
CPT1A	0.363	0.192	-0.0133	0.739	1.29	0.991	1.67	0.108	1	lm.nb	Fatty Acid Metabolism, Insulin Resistance, PPAR Signaling	NM_001876.3:1355
CDKN2C	0.713	0.379	-0.0298	1.46	1.64	0.98	2.74	0.109	1	lm.nb	Cell Cycle, SASP	NM_001262.2:1295
CASP3	-0.257	0.137	-0.525	0.0113	0.837	0.695	1.01	0.11	1	lm.nb	ECM Degradation, Hippo Pathway, MAPK Cell Stress, Programmed Cell Death	NM_004346.3:2156
ITGA5	-0.406	0.217	-0.831	0.0195	0.755	0.562	1.01	0.111	1	lm.nb	ECM Synthesis, EMT, Focal Adhesion Kinase, Myofibroblast Regulation, PI3K-Akt	NM_002205.2:4113
SNAI2	0.623	0.334	-0.031	1.28	1.54	0.979	2.42	0.111	1	lm.nb	EMT	NM_003068.3:740
HCFC1	0.177	0.0953	-0.00949	0.364	1.13	0.993	1.29	0.112	1	loglinear	Epigenetic Modification	NM_005334.2:5955
CD44	-0.325	0.175	-0.668	0.0182	0.798	0.629	1.01	0.113	1	lm.nb	ECM Degradation, ECM Synthesis, EMT, Neutrophil Degranulation, Type II Interferon	NM_001001392.1:429
ABCA1	-0.541	0.292	-1.11	0.0319	0.687	0.462	1.02	0.114	1	lm.nb	Cholesterol Metabolism	NM_005502.3:4048
YWHAB	-0.138	0.0748	-0.284	0.00883	0.909	0.821	1.01	0.115	1	loglinear	Cell Cycle, De Novo Lipogenesis, Hippo Pathway, mTOR, PI3K-Akt	NM_003404.4:482
SCD	0.472	0.256	-0.0305	0.975	1.39	0.979	1.97	0.115	1	lm.nb	Fatty Acid Metabolism, PPAR Signaling	NM_005063.4:2025
TBL1XR1	-0.433	0.237	-0.898	0.0317	0.741	0.537	1.02	0.118	1	lm.nb	Epigenetic Modification, Wnt	NM_024665.4:915
CASP6	0.27	0.148	-0.0198	0.56	1.21	0.986	1.47	0.118	1	lm.nb	Programmed Cell Death	NM_032992.2:360
GNPTAB	-0.597	0.331	-1.25	0.0506	0.661	0.422	1.04	0.121	1	lm.nb	De Novo Lipogenesis	NM_024312.3:2440
RELB	-0.386	0.214	-0.806	0.0339	0.765	0.572	1.02	0.122	1	lm.nb	MAPK Cell Stress, NF-kb	NM_006509.3:960
FLNB	-0.737	0.412	-1.54	0.0711	0.6	0.343	1.05	0.124	1	lm.nb	Focal Adhesion Kinase, MAPK Cell Stress	NM_001164317.1:2124
PRKAG2	-0.363	0.204	-0.763	0.0364	0.777	0.589	1.03	0.125	1	lm.nb	Autophagy, Fatty Acid Metabolism, Insulin Resistance, mTOR	NM_016203.3:1895
PLTP	-0.442	0.248	-0.927	0.0443	0.736	0.526	1.03	0.125	1	lm.nb	Cholesterol Metabolism, PPAR Signaling	NM_006227.2:1378
LOX	-1.24	0.698	-2.61	0.126	0.423	0.164	1.09	0.126	1	lm.nb	Collagen Biosynthesis & Modification, EMT, Myofibroblast Regulation	NM_002317.4:1575
VCAM1	-1.57	0.892	-3.32	0.183	0.338	0.1	1.14	0.13	1	lm.nb	NF-kb, Type II Interferon	NM_001078.3:2535
BCL2L1	0.419	0.243	-0.0578	0.896	1.34	0.961	1.86	0.136	1	lm.nb	Autophagy, EMT, Inflammasome, NF-kb, PI3K-Akt, Programmed Cell Death	NM_138578.1:1560
PIK3CB	-0.214	0.121	-0.45	0.0223	0.862	0.732	1.02	0.136	1	Wald	PI3K-Akt	NM_006219.1:2945
SP3	0.234	0.137	-0.0337	0.502	1.18	0.977	1.42	0.138	1	lm.nb	Myofibroblast Regulation	NM_003111.3:655
HLA-G	-0.702	0.411	-1.51	0.103	0.615	0.352	1.07	0.138	1	lm.nb	Type I Interferon, Type II Interferon	NM_002127.4:1180
SERPINF1	1.61	0.944	-0.238	3.46	3.06	0.848	11	0.139	1	lm.nb	Wnt	NM_002615.4:888
PROS1	0.376	0.22	-0.0557	0.808	1.3	0.962	1.75	0.139	1	lm.nb	Complement Activation, Platelet Degranulation	NM_000313.1:875
MAP2K1	-0.373	0.221	-0.806	0.0594	0.772	0.572	1.04	0.142	1	lm.nb	MAPK Cell Stress, PI3K-Akt	NM_002755.2:970
KRAS	0.274	0.163	-0.0451	0.593	1.21	0.969	1.51	0.143	1	loglinear	Angiogenesis, Autophagy, EMT, Granulocyte Activity, Insulin Signaling, MAPK Cell Stress, mTOR, PDGF Signaling, PI3K-Akt, Programmed Cell Death	NM_033360.2:267
EPAS1	-0.68	0.41	-1.48	0.123	0.624	0.358	1.09	0.148	1	lm.nb	EMT, Hypoxia	NM_001430.3:4246
RAP1B	-0.182	0.11	-0.398	0.0336	0.881	0.759	1.02	0.149	1	loglinear	Focal Adhesion Kinase, MAPK Cell Stress, Neutrophil Degranulation	NM_001010942.2:699
ITCH	-0.139	0.084	-0.303	0.026	0.908	0.81	1.02	0.15	1	loglinear	Inflammasome	NM_001257138.1:438
ADPGK	-0.25	0.154	-0.552	0.0515	0.841	0.682	1.04	0.155	1	lm.nb	De Novo Lipogenesis, Gluconeogenesis	NR_023318.1:1608
RNF111	-0.269	0.167	-0.596	0.059	0.83	0.661	1.04	0.159	1	lm.nb	EMT, TGF-beta	NM_017610.6:925
NRP2	-0.587	0.367	-1.31	0.132	0.666	0.405	1.1	0.161	1	lm.nb	EMT	NM_003872.2:805
FLI1	-0.258	0.162	-0.575	0.0587	0.836	0.671	1.04	0.161	1	lm.nb	Myofibroblast Regulation	NM_001167681.2:1406
ALDH9A1	-0.158	0.099	-0.352	0.0362	0.896	0.784	1.03	0.162	1	loglinear	Fatty Acid Metabolism, Gluconeogenesis	NM_000696.3:610
CHUK	0.131	0.0844	-0.0341	0.297	1.1	0.977	1.23	0.171	1	loglinear	Endotoxin Response, Granulocyte Activity, Inflammasome, MAPK Cell Stress, mTOR, NF-kb, PI3K-Akt, Programmed Cell Death, TLR Signaling	NM_001278.3:860
RELA	-0.215	0.139	-0.487	0.0573	0.862	0.713	1.04	0.173	1	loglinear	Inflammasome, NF-kb	NM_021975.3:1990
THBS2	-0.961	0.635	-2.21	0.283	0.514	0.217	1.22	0.181	1	lm.nb	ECM Synthesis, Focal Adhesion Kinase, PDGF Signaling, PI3K-Akt	NM_003247.2:4460
SOS1	-0.221	0.147	-0.509	0.0676	0.858	0.703	1.05	0.184	1	loglinear	Granulocyte Activity, Insulin Signaling, MAPK Cell Stress, mTOR, PDGF Signaling, PI3K-Akt	NM_005633.2:1635
AP1S1	-0.222	0.153	-0.523	0.078	0.857	0.696	1.06	0.197	1	lm.nb	MHC Class II Antigen Presentation	NM_001283.3:350
ANAPC1	-0.226	0.157	-0.535	0.0822	0.855	0.69	1.06	0.201	1	lm.nb	Cell Cycle, SASP	NM_022662.2:1990
PTPN1	-0.272	0.191	-0.646	0.102	0.828	0.639	1.07	0.204	1	lm.nb	Insulin Resistance, Type I Interferon, Type II Interferon	NM_002827.3:664
PDGFRB	0.499	0.35	-0.187	1.19	1.41	0.878	2.27	0.204	1	lm.nb	MAPK Cell Stress, PDGF Signaling, PI3K-Akt	NM_002609.3:265
PTPN12	-0.215	0.151	-0.511	0.0818	0.862	0.702	1.06	0.206	1	loglinear	PDGF Signaling	NM_002835.3:2427
SMAD4	-0.122	0.0866	-0.291	0.0481	0.919	0.817	1.03	0.21	1	loglinear	Cell Cycle, EMT, TGF-beta, Th17 Differentiation, Wnt	NM_005359.3:1370
CFLAR	-0.393	0.28	-0.942	0.156	0.762	0.521	1.11	0.21	1	lm.nb	Autophagy, NF-kb, Programmed Cell Death	NM_001127183.1:653
ELOVL6	-0.303	0.218	-0.731	0.125	0.811	0.603	1.09	0.214	1	lm.nb	De Novo Lipogenesis, Fatty Acid Metabolism	NM_001130721.1:1035
SLC25A13	0.268	0.194	-0.112	0.648	1.2	0.925	1.57	0.216	1	lm.nb	Gluconeogenesis	NM_001160210.1:1216
BANF1	0.189	0.137	-0.0795	0.457	1.14	0.946	1.37	0.217	1	lm.nb	Cell Cycle	NM_001143985.1:552
SKP2	0.324	0.236	-0.14	0.787	1.25	0.908	1.73	0.22	1	lm.nb	Cell Cycle, mTOR	NM_005983.2:615
EHMT1	-0.217	0.16	-0.53	0.0967	0.861	0.693	1.07	0.224	1	loglinear	Epigenetic Modification, SASP	NM_024757.3:230
PTGS2	1.13	0.834	-0.506	2.76	2.19	0.704	6.79	0.225	1	lm.nb	Angiogenesis, EMT, Fatty Acid Metabolism, NF-kb	NM_000963.1:495
PRDX6	-0.201	0.149	-0.493	0.0908	0.87	0.711	1.06	0.226	1	lm.nb	Neutrophil Degranulation, Oxidative Stress	NM_004905.2:1390
P3H3	0.238	0.177	-0.109	0.585	1.18	0.927	1.5	0.227	1	lm.nb	Collagen Biosynthesis & Modification	NM_014262.4:1026
SMURF1	-0.329	0.245	-0.81	0.152	0.796	0.571	1.11	0.228	1	lm.nb	Hedgehog Signaling, TGF-beta	NM_181349.1:5162
PRKAB2	-0.364	0.274	-0.9	0.172	0.777	0.536	1.13	0.232	1	lm.nb	Autophagy, Fatty Acid Metabolism, Insulin Resistance, mTOR	NM_005399.3:1600
PSMB8	-0.444	0.336	-1.1	0.213	0.735	0.466	1.16	0.234	1	lm.nb	Cell Cycle, Granulocyte Activity, Hypoxia, Type I Interferon	NM_004159.4:1215
SEC61B	-0.117	0.0891	-0.292	0.0577	0.922	0.817	1.04	0.237	1	loglinear	Proteotoxic Stress	NM_006808.2:344
STK4	-0.152	0.116	-0.38	0.0754	0.9	0.769	1.05	0.238	1	loglinear	Hippo Pathway, MAPK Cell Stress	NR_147975.1:111
XBP1	-0.19	0.145	-0.475	0.0948	0.876	0.719	1.07	0.239	1	loglinear	Proteotoxic Stress	NM_005080.2:440
LATS1	-0.21	0.161	-0.526	0.105	0.864	0.695	1.08	0.239	1	lm.nb	EMT, Hippo Pathway	NM_004690.2:1090
SSR4	-0.259	0.206	-0.663	0.144	0.835	0.632	1.1	0.254	1	lm.nb	Proteotoxic Stress	NM_006280.1:350
SERPINE1	-0.627	0.499	-1.6	0.351	0.648	0.329	1.28	0.255	1	lm.nb	ECM Synthesis, Platelet Degranulation, TGF-beta	NM_000602.2:2470
SUFU	-0.239	0.192	-0.615	0.136	0.847	0.653	1.1	0.258	1	lm.nb	Hedgehog Signaling	NM_001178133.1:461
CSNK2A1	-0.069	0.0556	-0.178	0.0401	0.953	0.884	1.03	0.261	1	loglinear	Cell Cycle, NF-kb, Wnt	NM_177559.2:1930
MAML2	0.201	0.165	-0.122	0.524	1.15	0.919	1.44	0.268	1	lm.nb	Notch, Th1 Differentiation	NM_032427.2:1890
ERN1	-0.317	0.26	-0.826	0.192	0.803	0.564	1.14	0.268	1	lm.nb	Autophagy, Programmed Cell Death, Proteotoxic Stress	NM_001433.2:435
IL11	1.09	0.898	-0.668	2.85	2.13	0.629	7.23	0.27	1	lm.nb	Cytokine Signaling	NM_000641.2:1145
YWHAG	-0.152	0.125	-0.398	0.0934	0.9	0.759	1.07	0.27	1	lm.nb	Cell Cycle, De Novo Lipogenesis, PI3K-Akt	NM_012479.3:1375
UBE4B	-0.09	0.0742	-0.236	0.0555	0.94	0.849	1.04	0.271	1	loglinear	Proteotoxic Stress	NM_006048.4:1492
HSP90AB1	-0.11	0.0928	-0.292	0.0715	0.926	0.817	1.05	0.279	1	loglinear	Cell Cycle, Inflammasome, Neutrophil Degranulation, PI3K-Akt, Proteotoxic Stress, Th17 Differentiation	NM_007355.3:1530
FGF2	-0.775	0.654	-2.06	0.507	0.585	0.24	1.42	0.281	1	lm.nb	EMT, Insulin Signaling, MAPK Cell Stress, PI3K-Akt	NM_002006.4:620
MTMR4	0.204	0.173	-0.135	0.544	1.15	0.911	1.46	0.283	1	lm.nb	Autophagy, TGF-beta	NM_004687.4:5540
TXN	-0.264	0.229	-0.712	0.185	0.833	0.61	1.14	0.293	1	lm.nb	Inflammasome, Oxidative Stress	NM_003329.2:55
NCAM1	0.543	0.477	-0.393	1.48	1.46	0.761	2.79	0.299	1	lm.nb	ECM Synthesis, Type II Interferon	NM_000615.5:1620
KIF3A	-0.162	0.143	-0.441	0.117	0.894	0.736	1.08	0.299	1	lm.nb	Hedgehog Signaling, MHC Class II Antigen Presentation	NM_007054.5:775
PSENEN	-0.215	0.19	-0.587	0.157	0.861	0.666	1.11	0.3	1	lm.nb	Notch	NM_172341.1:250
VEGFA	0.484	0.428	-0.355	1.32	1.4	0.782	2.5	0.301	1	lm.nb	Angiogenesis, EMT, Hypoxia, MAPK Cell Stress, PI3K-Akt, Platelet Degranulation	NM_001025366.1:1325
NR1H2	0.188	0.164	-0.132	0.509	1.14	0.912	1.42	0.302	1	Wald	Insulin Resistance	NM_007121.4:30
ERO1A	-0.214	0.191	-0.589	0.161	0.862	0.665	1.12	0.306	1	lm.nb	Oxidative Stress, Proteotoxic Stress	NM_014584.1:612
SEH1L	0.17	0.153	-0.13	0.47	1.12	0.914	1.38	0.31	1	lm.nb	mTOR	NM_001013437.1:500
HSP90AA1	0.08	0.0724	-0.0618	0.222	1.06	0.958	1.17	0.311	1	loglinear	Angiogenesis, Cell Cycle, EMT, Neutrophil Degranulation, PI3K-Akt, Proteotoxic Stress, Th17 Differentiation	NM_001017963.2:1655
ATF4	0.169	0.153	-0.131	0.47	1.12	0.913	1.39	0.312	1	lm.nb	MAPK Cell Stress, PI3K-Akt, Programmed Cell Death, Proteotoxic Stress	NM_001675.2:1151
TGFB1	0.241	0.218	-0.187	0.669	1.18	0.878	1.59	0.313	1	lm.nb	Cell Cycle, Cytokine Signaling, ECM Synthesis, EMT, MAPK Cell Stress, Myofibroblast Regulation, Platelet Degranulation, TGF-beta, Th17 Differentiation	NM_000660.3:1260
IKBKB	0.182	0.166	-0.143	0.508	1.13	0.906	1.42	0.314	1	loglinear	Endotoxin Response, Granulocyte Activity, Inflammasome, Insulin Resistance, MAPK Cell Stress, mTOR, NF-kb, PI3K-Akt, Programmed Cell Death, TLR Signaling	NM_001556.1:1995
NDUFS3	0.117	0.109	-0.0967	0.331	1.08	0.935	1.26	0.324	1	loglinear	Fatty Acid Metabolism	NM_004551.1:245
PIK3R4	-0.113	0.106	-0.32	0.0948	0.925	0.801	1.07	0.328	1	loglinear	Autophagy, Insulin Signaling, TLR Signaling	NM_014602.1:3620
CXCL2	-0.515	0.485	-1.47	0.436	0.7	0.362	1.35	0.329	1	lm.nb	Chemokine Signaling, Cytokine Signaling, NF-kb	NM_002089.3:854
SIRT1	0.0792	0.0758	-0.0694	0.228	1.06	0.953	1.17	0.336	1	loglinear	Epigenetic Modification, Proteotoxic Stress	NM_012238.4:840
PIK3C3	-0.235	0.225	-0.676	0.206	0.85	0.626	1.15	0.337	1	lm.nb	Autophagy, Insulin Signaling, TLR Signaling	NM_002647.2:1140
TIMP1	-0.172	0.167	-0.499	0.156	0.888	0.708	1.11	0.344	1	lm.nb	ECM Degradation, EMT, Platelet Degranulation	NM_003254.2:329
JUN	-0.182	0.179	-0.533	0.169	0.882	0.691	1.12	0.349	1	lm.nb	Endotoxin Response, Focal Adhesion Kinase, Granulocyte Activity, MAPK Cell Stress, Programmed Cell Death, SASP, TLR Signaling, Wnt	NM_002228.3:140
PTK2	0.127	0.126	-0.119	0.374	1.09	0.921	1.3	0.351	1	loglinear	Angiogenesis, EMT, Focal Adhesion Kinase, Myofibroblast Regulation, PI3K-Akt	NM_005607.4:3466
CFH	-0.458	0.455	-1.35	0.433	0.728	0.392	1.35	0.352	1	lm.nb	Complement Activation	NM_001014975.2:702
ATF7IP	-0.163	0.161	-0.479	0.154	0.893	0.717	1.11	0.352	1	loglinear	Epigenetic Modification	NM_018179.3:2505
CTBP2	-0.135	0.135	-0.4	0.129	0.91	0.758	1.09	0.355	1	loglinear	Notch, Wnt	NM_001329.2:1884
AKT1	0.0663	0.0666	-0.0642	0.197	1.05	0.956	1.15	0.358	1	loglinear	PI3K-Akt	NM_001014432.1:1275
PARP1	0.199	0.201	-0.196	0.594	1.15	0.873	1.51	0.361	1	lm.nb	EMT, NF-kb, Programmed Cell Death, TGF-beta	NM_001618.3:3016
PCCB	-0.16	0.163	-0.48	0.16	0.895	0.717	1.12	0.366	1	lm.nb	Fatty Acid Metabolism	NM_000532.4:322
CREB1	-0.147	0.151	-0.443	0.15	0.903	0.736	1.11	0.37	1	lm.nb	Adenosine Pathway, Endotoxin Response, Insulin Resistance, PI3K-Akt, TLR Signaling	NM_004379.3:618
NRIP3	0.291	0.3	-0.297	0.879	1.22	0.814	1.84	0.37	1	lm.nb	M2 Activation	NM_020645.2:412
CCNA2	0.629	0.649	-0.643	1.9	1.55	0.64	3.73	0.37	1	lm.nb	Cell Cycle, SASP	NM_001237.2:1210
KANSL1	0.168	0.174	-0.172	0.509	1.12	0.887	1.42	0.37	1	loglinear	Epigenetic Modification	NM_001193465.1:1838
COL1A2	-0.406	0.422	-1.23	0.422	0.755	0.425	1.34	0.374	1	lm.nb	Collagen Biosynthesis & Modification, ECM Degradation, ECM Synthesis, Focal Adhesion Kinase, PI3K-Akt	NM_000089.3:2635
MMP2	0.293	0.307	-0.308	0.895	1.23	0.808	1.86	0.376	1	lm.nb	ECM Degradation, EMT	NM_004530.2:2360
ITPR2	0.228	0.241	-0.244	0.7	1.17	0.844	1.62	0.381	1	lm.nb	Adenosine Pathway, Angiogenesis, Granulocyte Activity, Programmed Cell Death	NM_002223.2:1626
TLR4	0.252	0.269	-0.276	0.779	1.19	0.826	1.72	0.386	1	lm.nb	Endotoxin Response, NF-kb, PI3K-Akt, TLR Signaling	NM_138554.2:2570
PPARG	0.163	0.175	-0.179	0.506	1.12	0.883	1.42	0.386	1	lm.nb	EMT, Myofibroblast Regulation, PPAR Signaling	NM_005037.5:345
PSMD13	-0.121	0.131	-0.379	0.136	0.919	0.769	1.1	0.392	1	loglinear	Cell Cycle, Granulocyte Activity, Hypoxia, Neutrophil Degranulation	NM_175932.2:668
HSBP1	0.115	0.125	-0.13	0.36	1.08	0.914	1.28	0.394	1	loglinear	Proteotoxic Stress	NM_001537.2:1700
ROCK2	0.0896	0.0977	-0.102	0.281	1.06	0.932	1.22	0.394	1	loglinear	Angiogenesis, EMT, Focal Adhesion Kinase, Wnt	NM_004850.3:3140
NUMB	-0.119	0.131	-0.377	0.138	0.921	0.77	1.1	0.398	1	lm.nb	EMT, Notch	NM_001005743.1:1135
UBA52	-0.109	0.122	-0.347	0.129	0.927	0.786	1.09	0.403	1	loglinear	Cell Cycle, Endotoxin Response, Granulocyte Activity, Hypoxia, Inflammasome, SASP, TGF-beta, TLR Signaling	NM_003333.3:288
HADHA	-0.0859	0.0963	-0.275	0.103	0.942	0.827	1.07	0.407	1	loglinear	Fatty Acid Metabolism	NM_000182.4:1400
ILK	0.111	0.125	-0.134	0.356	1.08	0.911	1.28	0.409	1	loglinear	EMT, Focal Adhesion Kinase, PPAR Signaling	NM_004517.2:983
E2F4	0.188	0.214	-0.23	0.607	1.14	0.852	1.52	0.412	1	lm.nb	Cell Cycle, TGF-beta	NM_001950.3:220
POSTN	0.7	0.797	-0.862	2.26	1.62	0.55	4.8	0.414	1	lm.nb	EMT, Myofibroblast Regulation	NM_001135935.1:910
P4HB	-0.189	0.216	-0.613	0.235	0.877	0.654	1.18	0.417	1	lm.nb	Collagen Biosynthesis & Modification, Oxidative Stress, Proteotoxic Stress	NM_000918.3:1941
CXCL8	-0.443	0.508	-1.44	0.554	0.736	0.369	1.47	0.417	1	lm.nb	Chemokine Signaling, Cytokine Signaling, NF-kb, SASP, TLR Signaling	NM_000584.2:25
OGT	-0.253	0.293	-0.827	0.322	0.839	0.564	1.25	0.422	1	lm.nb	Epigenetic Modification, Insulin Resistance	NM_181673.2:1550
PSMB7	-0.0939	0.11	-0.309	0.121	0.937	0.807	1.09	0.424	1	loglinear	Cell Cycle, Granulocyte Activity, Hypoxia, Neutrophil Degranulation	NM_002799.2:420
ITGB1	-0.198	0.235	-0.659	0.264	0.872	0.633	1.2	0.434	1	lm.nb	ECM Synthesis, EMT, Focal Adhesion Kinase, PI3K-Akt	NM_002211.3:355
DAXX	-0.292	0.349	-0.976	0.392	0.817	0.508	1.31	0.435	1	lm.nb	MAPK Cell Stress, Programmed Cell Death	NM_001350.3:1875
SELENOS	-0.11	0.129	-0.364	0.144	0.927	0.777	1.1	0.435	1	Wald	Proteotoxic Stress	NM_203472.1:466
UQCRH	0.0776	0.094	-0.107	0.262	1.06	0.929	1.2	0.441	1	loglinear	Fatty Acid Metabolism	NM_006004.2:235
TCF7L2	-0.0944	0.115	-0.319	0.13	0.937	0.802	1.09	0.441	1	loglinear	Wnt	NM_001146274.1:1393
GAS1	0.688	0.85	-0.977	2.35	1.61	0.508	5.11	0.449	1	lm.nb	Hedgehog Signaling	NM_002048.2:1525
AMOTL1	0.176	0.218	-0.251	0.603	1.13	0.84	1.52	0.45	1	lm.nb	Hippo Pathway	NM_001301007.1:1405
LRP1	-0.239	0.297	-0.821	0.342	0.847	0.566	1.27	0.451	1	lm.nb	Adenosine Pathway, Cholesterol Metabolism	NM_002332.2:4240
JAK2	0.236	0.295	-0.342	0.815	1.18	0.789	1.76	0.454	1	lm.nb	Cell Cycle, Chemokine Signaling, EMT, Epigenetic Modification, PI3K-Akt, Th1 Differentiation, Th17 Differentiation, Type II Interferon	NM_004972.3:1464
MECP2	0.16	0.201	-0.233	0.554	1.12	0.851	1.47	0.455	1	lm.nb	Myofibroblast Regulation	NM_001110792.1:1439
THBS1	0.715	0.919	-1.09	2.52	1.64	0.471	5.72	0.466	1	lm.nb	ECM Synthesis, Focal Adhesion Kinase, PDGF Signaling, PI3K-Akt, Platelet Degranulation, TGF-beta	NM_003246.2:3465
VIM	0.211	0.275	-0.329	0.75	1.16	0.796	1.68	0.473	1	lm.nb	EMT	NM_003380.2:694
PRKCA	-0.132	0.175	-0.474	0.21	0.913	0.72	1.16	0.478	1	lm.nb	Adenosine Pathway, Angiogenesis, Cell Cycle, EMT, MAPK Cell Stress, mTOR, Phagocytic Cell Function, PI3K-Akt, Wnt	NM_002737.2:680
PPARD	0.101	0.132	-0.158	0.359	1.07	0.896	1.28	0.479	1	Wald	Fatty Acid Metabolism, PPAR Signaling, Wnt	NM_006238.4:895
CUL3	0.0719	0.0957	-0.116	0.259	1.05	0.923	1.2	0.481	1	loglinear	Hedgehog Signaling	NM_003590.2:1940
ERC1	-0.287	0.388	-1.05	0.473	0.819	0.484	1.39	0.487	1	lm.nb	NF-kb	NM_178040.1:3940
PRDX1	0.101	0.14	-0.172	0.375	1.07	0.887	1.3	0.495	1	loglinear	EMT, Oxidative Stress	NM_002574.2:632
HMOX1	-0.354	0.49	-1.31	0.607	0.782	0.402	1.52	0.497	1	lm.nb	EMT	NM_002133.2:781
TXNDC5	0.18	0.251	-0.312	0.672	1.13	0.805	1.59	0.501	1	lm.nb	Neutrophil Degranulation, Proteotoxic Stress	NM_030810.2:1820
DDIT3	-0.236	0.332	-0.887	0.415	0.849	0.541	1.33	0.504	1	lm.nb	MAPK Cell Stress, Programmed Cell Death, Proteotoxic Stress	NM_004083.4:40
PSMC3	-0.179	0.254	-0.677	0.319	0.883	0.626	1.25	0.507	1	lm.nb	Cell Cycle, Granulocyte Activity, Hypoxia, Neutrophil Degranulation	NM_002804.4:76
IGF1R	0.0998	0.14	-0.175	0.375	1.07	0.886	1.3	0.509	1	Wald	Autophagy, EMT, Insulin Signaling, MAPK Cell Stress, mTOR, PI3K-Akt	NM_000875.4:4580
AP2S1	-0.0892	0.128	-0.34	0.162	0.94	0.79	1.12	0.512	1	loglinear	MHC Class II Antigen Presentation	NM_021575.2:665
GREM1	1.01	1.46	-1.84	3.87	2.02	0.279	14.6	0.513	1	lm.nb	EMT	NM_013372.5:575
JMJD4	-0.112	0.16	-0.426	0.202	0.925	0.744	1.15	0.514	1	Wald	Myofibroblast Regulation	NM_001161465.1:465
GPX3	0.758	1.1	-1.41	2.92	1.69	0.377	7.58	0.518	1	lm.nb	Oxidative Stress	NM_002084.3:1296
THBS3	-0.315	0.46	-1.22	0.587	0.804	0.43	1.5	0.519	1	lm.nb	ECM Synthesis, Focal Adhesion Kinase, PDGF Signaling, PI3K-Akt	NM_001252607.1:810
DOCK1	-0.103	0.153	-0.402	0.197	0.931	0.757	1.15	0.527	1	loglinear	Angiogenesis, Focal Adhesion Kinase	NM_001290223.1:2675
DERL1	-0.0898	0.134	-0.353	0.173	0.94	0.783	1.13	0.529	1	lm.nb	Proteotoxic Stress	NM_001134671.2:1840
CREBBP	-0.0496	0.0743	-0.195	0.096	0.966	0.873	1.07	0.529	1	loglinear	Cell Cycle, Epigenetic Modification, Hypoxia, Inflammasome, Notch, Proteotoxic Stress, TGF-beta, Wnt	NM_004380.2:1301
MAPK8	0.154	0.231	-0.299	0.607	1.11	0.813	1.52	0.53	1	lm.nb	Autophagy, EMT, Endotoxin Response, Focal Adhesion Kinase, Granulocyte Activity, Insulin Resistance, MAPK Cell Stress, Programmed Cell Death, Proteotoxic Stress, TLR Signaling, Wnt	NM_002750.2:945
EP300	-0.0964	0.145	-0.38	0.188	0.935	0.768	1.14	0.531	1	loglinear	Cell Cycle, Epigenetic Modification, Hypoxia, Inflammasome, Notch, Proteotoxic Stress, TGF-beta, Wnt	NM_001429.2:715
YWHAQ	0.146	0.22	-0.285	0.578	1.11	0.82	1.49	0.532	1	lm.nb	Cell Cycle, De Novo Lipogenesis, PI3K-Akt	NM_006826.2:1360
SEC24C	-0.0851	0.129	-0.338	0.168	0.943	0.791	1.12	0.534	1	lm.nb	MHC Class II Antigen Presentation, Proteotoxic Stress	NM_004922.2:2325
FASN	0.0993	0.151	-0.196	0.395	1.07	0.873	1.31	0.534	1	lm.nb	De Novo Lipogenesis, Fatty Acid Metabolism	NM_004104.4:5387
CKAP4	-0.131	0.2	-0.522	0.26	0.913	0.696	1.2	0.536	1	lm.nb	Neutrophil Degranulation, Proteotoxic Stress	NM_006825.3:1825
HIF1A	0.153	0.236	-0.31	0.616	1.11	0.807	1.53	0.541	1	lm.nb	Autophagy, EMT, Hypoxia, Th17 Differentiation	NM_001530.2:1985
SERPINH1	-0.185	0.286	-0.745	0.375	0.88	0.597	1.3	0.541	1	lm.nb	Collagen Biosynthesis & Modification	NM_001235.2:880
SOD1	-0.0741	0.115	-0.299	0.151	0.95	0.813	1.11	0.543	1	loglinear	Oxidative Stress, Platelet Degranulation	NM_000454.4:35
DUSP7	0.107	0.165	-0.217	0.431	1.08	0.86	1.35	0.543	1	lm.nb	Endotoxin Response, MAPK Cell Stress, TLR Signaling	NM_001947.2:1065
PELI1	0.193	0.303	-0.402	0.787	1.14	0.757	1.73	0.549	1	lm.nb	Endotoxin Response, TLR Signaling	NM_020651.3:1550
TRIB3	0.175	0.276	-0.367	0.716	1.13	0.776	1.64	0.55	1	lm.nb	Angiogenesis, Insulin Resistance, Insulin Signaling	NM_021158.3:1830
TGFBR2	0.164	0.26	-0.346	0.675	1.12	0.787	1.6	0.551	1	lm.nb	Cytokine Signaling, MAPK Cell Stress, TGF-beta, Th17 Differentiation	NM_001024847.1:1760
PRKAA1	-0.0814	0.129	-0.335	0.172	0.945	0.793	1.13	0.552	1	lm.nb	Autophagy, Insulin Resistance, mTOR, PI3K-Akt	NM_006251.5:366
CTSD	-0.276	0.438	-1.13	0.583	0.826	0.455	1.5	0.552	1	lm.nb	Autophagy, ECM Degradation, MHC Class II Antigen Presentation, Neutrophil Degranulation, Programmed Cell Death	NM_001909.3:1495
NDUFC1	-0.0845	0.136	-0.35	0.181	0.943	0.784	1.13	0.556	1	lm.nb	Fatty Acid Metabolism	NM_002494.2:57
ANAPC7	0.047	0.0754	-0.101	0.195	1.03	0.932	1.14	0.556	1	loglinear	Cell Cycle, SASP	NM_016238.2:740
CALM1	0.121	0.198	-0.267	0.509	1.09	0.831	1.42	0.562	1	lm.nb	Adenosine Pathway, Angiogenesis, Granulocyte Activity, Platelet Degranulation	NM_006888.3:1683
S100A4	0.618	1.02	-1.38	2.62	1.53	0.384	6.14	0.567	1	lm.nb	EMT	NM_002961.2:263
AKR1B10	0.257	0.425	-0.575	1.09	1.2	0.671	2.13	0.567	1	lm.nb	Adenosine Pathway	NM_020299.3:1260
CBL	0.0824	0.137	-0.186	0.351	1.06	0.879	1.28	0.569	1	loglinear	TGF-beta	NM_005188.2:7485
MOB1B	-0.113	0.189	-0.483	0.257	0.924	0.715	1.19	0.57	1	lm.nb	Hippo Pathway	NM_173468.3:256
MYD88	0.0761	0.128	-0.175	0.327	1.05	0.886	1.25	0.573	1	loglinear	Endotoxin Response, Inflammasome, MAPK Cell Stress, NF-kb, TLR Signaling	NM_002468.3:2145
FAP	0.245	0.412	-0.563	1.05	1.19	0.677	2.08	0.574	1	lm.nb	Myofibroblast Regulation	NM_004460.2:1490
LAMTOR2	0.0658	0.111	-0.151	0.283	1.05	0.9	1.22	0.574	1	loglinear	Autophagy, mTOR, Neutrophil Degranulation	NM_001145264.1:272
LGMN	-0.256	0.431	-1.1	0.59	0.838	0.466	1.51	0.575	1	lm.nb	MHC Class II Antigen Presentation, TLR Signaling	NM_001008530.2:522
STAT3	-0.167	0.283	-0.721	0.387	0.891	0.606	1.31	0.576	1	lm.nb	Chemokine Signaling, EMT, Insulin Resistance, PDGF Signaling, SASP, Th17 Differentiation	NM_003150.3:2060
RAPGEF1	0.0957	0.164	-0.225	0.416	1.07	0.856	1.33	0.58	1	lm.nb	Focal Adhesion Kinase, PDGF Signaling	NM_005312.2:1705
STAT5B	0.186	0.32	-0.442	0.814	1.14	0.736	1.76	0.582	1	lm.nb	Chemokine Signaling, EMT, PDGF Signaling, Th2 Differentiation	NM_012448.3:200
NCEH1	-0.196	0.338	-0.859	0.466	0.873	0.552	1.38	0.582	1	lm.nb	Cholesterol Metabolism	NM_020792.4:1350
TXN2	0.0358	0.0617	-0.0852	0.157	1.03	0.943	1.11	0.583	1	loglinear	Oxidative Stress	NM_012473.3:192
NCK2	-0.0673	0.115	-0.293	0.158	0.954	0.816	1.12	0.584	1	Wald	Angiogenesis, PDGF Signaling	NM_001004720.2:1398
SORBS1	1.71	2.94	-4.04	7.46	3.27	0.0607	177	0.585	1	Wald	PPAR Signaling	NM_001034956.1:4005
XIAP	-0.0622	0.108	-0.274	0.15	0.958	0.827	1.11	0.586	1	loglinear	Focal Adhesion Kinase, NF-kb, Programmed Cell Death	NM_001167.3:1361
PRKAG1	0.0788	0.139	-0.194	0.352	1.06	0.874	1.28	0.592	1	loglinear	Autophagy, Insulin Resistance, mTOR	NM_002733.3:825
KDM2A	-0.0731	0.13	-0.329	0.183	0.951	0.796	1.14	0.596	1	loglinear	Epigenetic Modification	NM_012308.1:3390
SMARCC2	0.0858	0.155	-0.218	0.389	1.06	0.86	1.31	0.599	1	lm.nb	Epigenetic Modification	NM_001130420.1:245
HSPG2	-0.335	0.604	-1.52	0.849	0.793	0.349	1.8	0.6	1	lm.nb	Adenosine Pathway, ECM Degradation, ECM Synthesis	NM_005529.5:2715
LOXL1	-0.11	0.199	-0.5	0.28	0.926	0.707	1.21	0.6	1	lm.nb	Collagen Biosynthesis & Modification	NM_005576.2:1980
DIAPH1	0.0725	0.132	-0.185	0.33	1.05	0.879	1.26	0.601	1	lm.nb	Focal Adhesion Kinase, Neutrophil Degranulation	NM_005219.4:1398
CHMP4B	-0.112	0.205	-0.513	0.289	0.926	0.701	1.22	0.605	1	lm.nb	Autophagy	NM_176812.4:1164
SPOP	0.131	0.241	-0.341	0.603	1.09	0.789	1.52	0.606	1	lm.nb	Hedgehog Signaling	NM_001007226.1:1400
YWHAE	0.0444	0.0818	-0.116	0.205	1.03	0.923	1.15	0.607	1	loglinear	Cell Cycle, De Novo Lipogenesis, Hippo Pathway, PI3K-Akt, Proteotoxic Stress	NM_006761.4:770
CAT	0.078	0.144	-0.204	0.36	1.06	0.868	1.28	0.607	1	loglinear	Neutrophil Degranulation, Oxidative Stress	NM_001752.2:1130
LAMC1	-0.125	0.234	-0.585	0.334	0.917	0.667	1.26	0.613	1	lm.nb	ECM Degradation, ECM Synthesis, Focal Adhesion Kinase, PI3K-Akt	NM_002293.3:4915
EEF2K	-0.0845	0.161	-0.4	0.231	0.943	0.758	1.17	0.619	1	loglinear	mTOR	NM_013302.3:5165
SPOPL	-0.108	0.207	-0.514	0.298	0.928	0.7	1.23	0.621	1	lm.nb	Hedgehog Signaling	NM_001001664.1:1455
IL6	-0.442	0.854	-2.12	1.23	0.736	0.231	2.35	0.623	1	lm.nb	Cytokine Signaling, Insulin Resistance, M2 Activation, PI3K-Akt, SASP, Th17 Differentiation, Th2 Differentiation, TLR Signaling	NM_000600.3:364
KAT6A	0.083	0.163	-0.236	0.402	1.06	0.849	1.32	0.628	1	lm.nb	Epigenetic Modification	NM_001099412.1:550
MMP1	0.706	1.39	-2.03	3.44	1.63	0.246	10.8	0.631	1	lm.nb	ECM Degradation, PPAR Signaling	NM_002421.3:1117
KDM3B	0.0657	0.131	-0.19	0.322	1.05	0.877	1.25	0.633	1	loglinear	Epigenetic Modification	NM_016604.3:4178
NDUFA1	-0.0665	0.135	-0.332	0.199	0.955	0.795	1.15	0.641	1	lm.nb	Fatty Acid Metabolism	NM_004541.3:240
BAX	0.0711	0.146	-0.215	0.357	1.05	0.861	1.28	0.644	1	lm.nb	Programmed Cell Death, Proteotoxic Stress	NM_138761.3:342
MAP3K1	0.0847	0.173	-0.255	0.424	1.06	0.838	1.34	0.646	1	Wald	Endotoxin Response, Granulocyte Activity, MAPK Cell Stress, TLR Signaling	NM_005921.1:2525
FABP5	0.216	0.451	-0.668	1.1	1.16	0.63	2.14	0.648	1	lm.nb	Neutrophil Degranulation, PPAR Signaling	NM_001444.1:100
PSMB1	-0.073	0.152	-0.371	0.225	0.951	0.773	1.17	0.649	1	lm.nb	Cell Cycle, Granulocyte Activity, Hypoxia, Neutrophil Degranulation	NM_002793.2:0
HIKESHI	0.0449	0.0937	-0.139	0.229	1.03	0.908	1.17	0.649	1	loglinear	Proteotoxic Stress	NM_016401.4:499
UBE2D2	0.0182	0.0383	-0.0569	0.0932	1.01	0.961	1.07	0.652	1	loglinear	Endotoxin Response, Granulocyte Activity, Hypoxia, Proteotoxic Stress, TLR Signaling	NM_181838.1:1088
NEDD8	-0.0604	0.133	-0.321	0.2	0.959	0.801	1.15	0.665	1	loglinear	TGF-beta	NM_006156.2:330
FRS2	-0.0672	0.15	-0.361	0.226	0.954	0.779	1.17	0.669	1	loglinear	Insulin Signaling	NM_006654.3:974
UBE2N	0.0617	0.138	-0.209	0.333	1.04	0.865	1.26	0.671	1	loglinear	Cell Cycle, Endotoxin Response, Granulocyte Activity, Inflammasome, TLR Signaling	NM_003348.3:1981
IFI35	-0.851	1.89	-4.56	2.86	0.554	0.0424	7.26	0.672	1	Wald	Type I Interferon	NM_005533.3:415
GNB4	0.102	0.243	-0.374	0.579	1.07	0.771	1.49	0.689	1	lm.nb	Adenosine Pathway, PI3K-Akt	NM_021629.3:734
COX7C	-0.0641	0.153	-0.365	0.237	0.957	0.777	1.18	0.691	1	lm.nb	Fatty Acid Metabolism	NM_001867.2:57
CREB3	-0.126	0.303	-0.72	0.468	0.916	0.607	1.38	0.692	1	lm.nb	Insulin Resistance, PI3K-Akt	NM_006368.4:670
COX7B	0.052	0.126	-0.195	0.298	1.04	0.874	1.23	0.694	1	loglinear	Fatty Acid Metabolism	NM_001866.2:159
UQCRFS1	-0.0501	0.124	-0.293	0.193	0.966	0.816	1.14	0.7	1	loglinear	Fatty Acid Metabolism	NM_006003.2:854
CTNND1	-0.0777	0.194	-0.459	0.303	0.948	0.728	1.23	0.703	1	lm.nb	Angiogenesis, EMT	NM_001331.2:146
ATOX1	-0.0944	0.239	-0.562	0.373	0.937	0.677	1.3	0.706	1	lm.nb	Oxidative Stress	NM_004045.3:143
CSNK1D	-0.0571	0.146	-0.344	0.23	0.961	0.788	1.17	0.71	1	lm.nb	Cell Cycle, Hedgehog Signaling	NM_001893.3:1032
PPP2CA	0.056	0.144	-0.227	0.339	1.04	0.855	1.26	0.711	1	loglinear	Adenosine Pathway, Autophagy, Cell Cycle, Endotoxin Response, PI3K-Akt, TGF-beta, TLR Signaling	NM_002715.2:1075
CASP8	0.116	0.306	-0.483	0.715	1.08	0.716	1.64	0.717	1	lm.nb	Endotoxin Response, Inflammasome, Programmed Cell Death, TLR Signaling	NM_001228.4:301
DDR2	-0.0912	0.241	-0.565	0.382	0.939	0.676	1.3	0.719	1	lm.nb	EMT	NM_006182.2:1706
NPC1	-0.104	0.276	-0.644	0.437	0.931	0.64	1.35	0.72	1	lm.nb	Cholesterol Metabolism	NM_000271.3:3300
GOT2	-0.0496	0.134	-0.312	0.213	0.966	0.805	1.16	0.724	1	loglinear	Gluconeogenesis	NM_002080.2:2145
ATP6V1F	-0.063	0.17	-0.397	0.271	0.957	0.76	1.21	0.724	1	lm.nb	mTOR, Phagocytic Cell Function	NM_001198909.1:673
NDUFB5	-0.0507	0.138	-0.32	0.219	0.965	0.801	1.16	0.725	1	loglinear	Fatty Acid Metabolism	NM_002492.3:502
NCOR2	0.0721	0.196	-0.312	0.456	1.05	0.806	1.37	0.725	1	lm.nb	Epigenetic Modification, Notch, TGF-beta	NM_006312.3:1490
TPR	0.028	0.0775	-0.124	0.18	1.02	0.918	1.13	0.73	1	loglinear	Cell Cycle, Proteotoxic Stress	NM_003292.2:6825
CD68	-0.0877	0.245	-0.568	0.393	0.941	0.674	1.31	0.733	1	lm.nb	Neutrophil Degranulation	NM_001251.2:1140
AXL	-0.0685	0.194	-0.449	0.312	0.954	0.733	1.24	0.736	1	lm.nb	Angiogenesis, EMT	NM_021913.2:2190
ERP29	0.0452	0.128	-0.206	0.297	1.03	0.867	1.23	0.737	1	lm.nb	Proteotoxic Stress	NM_001034025.1:816
VEGFB	0.0844	0.24	-0.386	0.554	1.06	0.766	1.47	0.737	1	lm.nb	MAPK Cell Stress, PI3K-Akt, Platelet Degranulation	NM_003377.3:687
MBTPS2	0.0512	0.148	-0.238	0.341	1.04	0.848	1.27	0.741	1	lm.nb	De Novo Lipogenesis, Proteotoxic Stress	NM_015884.3:1692
GSK3B	-0.0503	0.145	-0.335	0.235	0.966	0.793	1.18	0.741	1	lm.nb	Cell Cycle, De Novo Lipogenesis, EMT, Focal Adhesion Kinase, Hedgehog Signaling, Insulin Resistance, mTOR, PI3K-Akt, Proteotoxic Stress, Wnt	NM_002093.2:925
PLCG1	0.0578	0.169	-0.273	0.389	1.04	0.828	1.31	0.744	1	lm.nb	Angiogenesis, Granulocyte Activity, NF-kb, PDGF Signaling, Phagocytic Cell Function	NM_002660.2:2290
STAT1	-0.184	0.541	-1.24	0.876	0.88	0.422	1.84	0.745	1	lm.nb	Chemokine Signaling, M1 Activation, PDGF Signaling, Th1 Differentiation, TLR Signaling	NM_139266.1:455
CRK	-0.0255	0.0753	-0.173	0.122	0.982	0.887	1.09	0.746	1	loglinear	Angiogenesis, Focal Adhesion Kinase, MAPK Cell Stress, PDGF Signaling, Phagocytic Cell Function	NM_016823.2:1945
PRKACA	0.0208	0.0618	-0.1	0.142	1.01	0.933	1.1	0.747	1	loglinear	Angiogenesis, Autophagy, Cell Cycle, Hedgehog Signaling, MAPK Cell Stress, Wnt	NM_002730.3:400
RBX1	-0.0316	0.096	-0.22	0.157	0.978	0.859	1.11	0.753	1	loglinear	Cell Cycle, Hypoxia, Proteotoxic Stress, TGF-beta, Wnt	NM_014248.2:162
MAML3	1.12	3.42	-5.59	7.83	2.18	0.0208	228	0.756	1	Wald	Notch, Th1 Differentiation	NM_018717.4:1350
ARHGAP35	0.0304	0.0962	-0.158	0.219	1.02	0.896	1.16	0.763	1	loglinear	Focal Adhesion Kinase	NM_004491.4:2950
MAPK1	-0.0355	0.114	-0.258	0.187	0.976	0.836	1.14	0.765	1	loglinear	MAPK Cell Stress, PI3K-Akt	NM_138957.2:430
COL1A1	-0.281	0.901	-2.05	1.49	0.823	0.242	2.8	0.766	1	lm.nb	Collagen Biosynthesis & Modification, ECM Degradation, ECM Synthesis, Focal Adhesion Kinase, PI3K-Akt	NM_000088.3:5210
CUL1	0.0287	0.0925	-0.153	0.21	1.02	0.9	1.16	0.767	1	loglinear	Cell Cycle, Endotoxin Response, Granulocyte Activity, Hedgehog Signaling, Proteotoxic Stress, TGF-beta, TLR Signaling, Wnt	NM_003592.2:1487
MAPK10	-0.201	0.65	-1.47	1.07	0.87	0.36	2.1	0.768	1	lm.nb	Autophagy, Endotoxin Response, Focal Adhesion Kinase, Granulocyte Activity, Insulin Resistance, MAPK Cell Stress, Programmed Cell Death, Proteotoxic Stress, TLR Signaling, Wnt	NM_138981.2:450
MMP16	0.946	3.07	-5.07	6.96	1.93	0.0298	125	0.77	1	Wald	ECM Degradation	NM_005941.4:5940
ATP6V1E1	-0.0487	0.163	-0.369	0.271	0.967	0.775	1.21	0.775	1	lm.nb	mTOR, Phagocytic Cell Function	NM_001039367.1:1103
KDM5D	-0.0612	0.205	-0.464	0.341	0.958	0.725	1.27	0.776	1	lm.nb	Epigenetic Modification	NM_001146705.1:4850
TIMP2	-0.0855	0.295	-0.663	0.492	0.942	0.632	1.41	0.781	1	lm.nb	ECM Degradation, Neutrophil Degranulation	NM_003255.4:1555
COL3A1	-0.221	0.781	-1.75	1.31	0.858	0.297	2.48	0.787	1	lm.nb	Collagen Biosynthesis & Modification, ECM Degradation, ECM Synthesis, PDGF Signaling	NM_000090.3:180
APP	-0.0501	0.178	-0.4	0.299	0.966	0.758	1.23	0.788	1	lm.nb	Adenosine Pathway, ECM Synthesis, Endotoxin Response, Inflammasome, Platelet Degranulation, TLR Signaling	NM_000484.3:1725
ALDH3A2	0.0796	0.286	-0.48	0.64	1.06	0.717	1.56	0.79	1	lm.nb	Fatty Acid Metabolism, Gluconeogenesis	NM_001031806.1:890
COL4A2	-0.155	0.57	-1.27	0.963	0.898	0.414	1.95	0.795	1	lm.nb	Collagen Biosynthesis & Modification, ECM Degradation, ECM Synthesis, Focal Adhesion Kinase, PDGF Signaling, PI3K-Akt	NM_001846.2:1150
CTNNB1	-0.0339	0.126	-0.28	0.212	0.977	0.823	1.16	0.797	1	loglinear	Angiogenesis, EMT, Focal Adhesion Kinase, Inflammasome, Wnt	NM_001098210.1:1815
ACAA2	0.0454	0.17	-0.287	0.378	1.03	0.82	1.3	0.798	1	lm.nb	Fatty Acid Metabolism	NM_006111.2:450
TBC1D4	-0.116	0.439	-0.976	0.744	0.923	0.508	1.67	0.8	1	lm.nb	Insulin Resistance	NM_014832.2:3130
ACTR1A	-0.03	0.114	-0.253	0.193	0.979	0.839	1.14	0.801	1	loglinear	Cell Cycle, MHC Class II Antigen Presentation	NM_005736.3:462
DERL2	-0.0277	0.108	-0.238	0.183	0.981	0.848	1.14	0.806	1	loglinear	Proteotoxic Stress	NM_016041.3:847
DYNLL1	-0.0307	0.121	-0.269	0.207	0.979	0.83	1.15	0.809	1	loglinear	Autophagy, Cell Cycle, MHC Class II Antigen Presentation, Neutrophil Degranulation	NM_003746.2:410
COX6B1	-0.0305	0.122	-0.271	0.21	0.979	0.829	1.16	0.812	1	loglinear	Fatty Acid Metabolism	NM_001863.4:264
ITGA1	-0.146	0.587	-1.3	1	0.904	0.407	2.01	0.812	1	lm.nb	ECM Synthesis, Focal Adhesion Kinase, PI3K-Akt	NM_181501.1:1875
CCL2	0.0955	0.394	-0.677	0.868	1.07	0.625	1.83	0.817	1	lm.nb	Chemokine Signaling, Cytokine Signaling	NM_002982.3:123
NF1	-0.0338	0.143	-0.314	0.247	0.977	0.804	1.19	0.821	1	lm.nb	EMT, MAPK Cell Stress	NM_000267.2:1035
NCSTN	-0.0599	0.26	-0.57	0.45	0.959	0.673	1.37	0.826	1	lm.nb	ECM Degradation, EMT, Neutrophil Degranulation, Notch	NM_015331.2:540
SDC3	0.032	0.145	-0.253	0.317	1.02	0.839	1.25	0.833	1	lm.nb	Adenosine Pathway	NM_014654.3:1880
WWC1	-1.14	5.19	-11.3	9.03	0.455	0.000395	523	0.835	1	Wald	Hippo Pathway	NM_001161662.1:619
COL4A1	0.182	0.852	-1.49	1.85	1.13	0.356	3.61	0.838	1	lm.nb	Collagen Biosynthesis & Modification, ECM Degradation, ECM Synthesis, Focal Adhesion Kinase, PDGF Signaling, PI3K-Akt	NM_001845.4:780
CXCL16	-0.465	2.18	-4.73	3.8	0.724	0.0376	14	0.839	1	Wald	Chemokine Signaling, Cytokine Signaling, EMT	NM_001100812.1:850
CDKN1A	-0.135	0.649	-1.41	1.14	0.911	0.377	2.2	0.842	1	lm.nb	Cell Cycle, PI3K-Akt, SASP	NM_000389.2:1975
PLPP4	-0.0963	0.473	-1.02	0.831	0.935	0.492	1.78	0.845	1	lm.nb	De Novo Lipogenesis	NM_001030059.1:1348
BCAP31	-0.0545	0.272	-0.587	0.478	0.963	0.666	1.39	0.848	1	lm.nb	Proteotoxic Stress	NM_001139457.1:900
MEF2A	-0.0249	0.129	-0.278	0.228	0.983	0.825	1.17	0.853	1	loglinear	Endotoxin Response, TLR Signaling	NM_005587.2:840
LDLRAP1	-0.0745	0.39	-0.839	0.69	0.95	0.559	1.61	0.855	1	lm.nb	Cholesterol Metabolism	NM_015627.2:420
ATG101	-0.0235	0.126	-0.27	0.223	0.984	0.83	1.17	0.858	1	loglinear	Autophagy	NM_021934.4:939
CSNK1G3	-0.0297	0.159	-0.341	0.282	0.98	0.79	1.22	0.858	1	loglinear	Hedgehog Signaling	NM_001031812.1:1595
PRKACB	-0.043	0.236	-0.505	0.419	0.971	0.705	1.34	0.861	1	lm.nb	Angiogenesis, Autophagy, Hedgehog Signaling, MAPK Cell Stress, Wnt	NM_182948.2:805
SSR2	0.026	0.158	-0.284	0.336	1.02	0.821	1.26	0.875	1	lm.nb	Proteotoxic Stress	NM_003145.3:195
MKI67	0.308	1.86	-3.34	3.95	1.24	0.0988	15.5	0.875	1	Wald	Cell Cycle	NM_002417.2:4020
RAC1	-0.00967	0.0633	-0.134	0.114	0.993	0.912	1.08	0.884	1	loglinear	Angiogenesis, EMT, Granulocyte Activity, MAPK Cell Stress, Neutrophil Degranulation, Phagocytic Cell Function, PI3K-Akt, TLR Signaling, Wnt	NM_006908.4:500
NDUFS5	0.0457	0.299	-0.541	0.632	1.03	0.687	1.55	0.884	1	lm.nb	Fatty Acid Metabolism	NM_004552.2:136
GLI3	0.806	5.27	-9.52	11.1	1.75	0.00136	2250	0.884	1	Wald	Hedgehog Signaling	NM_000168.5:975
APLP2	0.0361	0.241	-0.436	0.508	1.03	0.739	1.42	0.886	1	lm.nb	Platelet Degranulation	NM_001243299.1:2855
MET	-0.0272	0.182	-0.384	0.329	0.981	0.766	1.26	0.886	1	lm.nb	EMT, MAPK Cell Stress, PI3K-Akt	NM_001127500.1:1925
ACSL4	0.0527	0.357	-0.648	0.753	1.04	0.638	1.69	0.888	1	lm.nb	Fatty Acid Metabolism, PPAR Signaling	NM_004458.2:385
IL1R1	-0.555	3.77	-7.94	6.83	0.681	0.00407	114	0.889	1	Wald	Cytokine Signaling, MAPK Cell Stress, NF-kb, Th17 Differentiation	NM_001320984.1:281
SREBF1	-0.0278	0.199	-0.418	0.362	0.981	0.749	1.29	0.894	1	lm.nb	Insulin Resistance	NM_001005291.1:1392
KLF5	0.455	3.24	-5.9	6.81	1.37	0.0167	113	0.894	1	Wald	Myofibroblast Regulation	NM_001730.3:732
SKP1	-0.0197	0.144	-0.302	0.263	0.986	0.811	1.2	0.896	1	lm.nb	Cell Cycle, Endotoxin Response, Granulocyte Activity, Proteotoxic Stress, TGF-beta, TLR Signaling, Wnt	NM_170679.2:630
SUGT1	0.0156	0.115	-0.21	0.241	1.01	0.865	1.18	0.896	1	loglinear	Inflammasome	NM_001130912.1:1180
SMAD2	0.0256	0.19	-0.346	0.397	1.02	0.787	1.32	0.897	1	lm.nb	Cell Cycle, EMT, Myofibroblast Regulation, TGF-beta, Th17 Differentiation	NM_001003652.3:877
GCNT1	-1.01	7.71	-16.1	14.1	0.495	1.4e-05	17500	0.9	1	Wald	De Novo Lipogenesis	NM_001097633.1:1250
CYFIP1	-0.0125	0.0967	-0.202	0.177	0.991	0.869	1.13	0.901	1	loglinear	Angiogenesis, Neutrophil Degranulation	NM_014608.2:2423
COL6A3	-0.204	1.59	-3.31	2.9	0.868	0.101	7.48	0.902	1	lm.nb	Collagen Biosynthesis & Modification, ECM Synthesis, Focal Adhesion Kinase, PDGF Signaling, PI3K-Akt	NM_004369.3:2782
MMUT	0.0183	0.15	-0.275	0.312	1.01	0.826	1.24	0.907	1	lm.nb	Fatty Acid Metabolism	NM_000255.2:2000
ADAM9	0.0254	0.221	-0.408	0.459	1.02	0.754	1.37	0.912	1	lm.nb	ECM Degradation	NM_001005845.1:695
ATG2B	-0.0195	0.171	-0.355	0.316	0.987	0.782	1.24	0.913	1	lm.nb	Autophagy	NM_018036.5:1722
AP1G1	0.0191	0.171	-0.316	0.354	1.01	0.803	1.28	0.915	1	lm.nb	MHC Class II Antigen Presentation	NM_001030007.1:2630
IL6ST	0.0149	0.138	-0.256	0.286	1.01	0.837	1.22	0.918	1	loglinear	Cytokine Signaling, Th17 Differentiation	NM_002184.2:2505
FURIN	-0.0305	0.298	-0.614	0.553	0.979	0.653	1.47	0.922	1	lm.nb	ECM Degradation, ECM Synthesis, PDGF Signaling, TGF-beta	NM_002569.2:3700
SIL1	-0.0398	0.391	-0.807	0.727	0.973	0.572	1.66	0.922	1	lm.nb	Proteotoxic Stress	NM_001037633.1:720
COL5A1	-0.0606	0.6	-1.24	1.11	0.959	0.425	2.17	0.923	1	lm.nb	Collagen Biosynthesis & Modification, ECM Synthesis, PDGF Signaling	NM_000093.3:872
TRRAP	-0.0138	0.15	-0.308	0.281	0.99	0.808	1.21	0.93	1	loglinear	Epigenetic Modification	NM_003496.2:770
PRKDC	0.0133	0.147	-0.275	0.301	1.01	0.827	1.23	0.931	1	loglinear	Cell Cycle, Inflammasome	NM_006904.6:12750
MAP1LC3A	-0.0382	0.43	-0.881	0.805	0.974	0.543	1.75	0.932	1	lm.nb	Autophagy	NM_032514.2:404
CHI3L1	-0.14	1.64	-3.36	3.08	0.908	0.0971	8.48	0.935	1	lm.nb	Neutrophil Degranulation	NM_001276.2:475
LRP6	-0.025	0.295	-0.604	0.554	0.983	0.658	1.47	0.935	1	lm.nb	EMT, mTOR, Wnt	NM_002336.1:2185
LAMA3	-0.292	3.51	-7.17	6.58	0.817	0.00696	95.8	0.937	1	Wald	Collagen Biosynthesis & Modification, ECM Degradation, ECM Synthesis, Focal Adhesion Kinase, PI3K-Akt	NM_000227.3:4260
ZFYVE16	0.016	0.204	-0.384	0.416	1.01	0.766	1.33	0.94	1	lm.nb	TGF-beta	NM_001105251.2:2292
PARP4	0.0116	0.156	-0.294	0.317	1.01	0.816	1.25	0.943	1	lm.nb	Programmed Cell Death	NM_006437.3:1170
MAPK11	-0.423	5.73	-11.6	10.8	0.746	0.000312	1790	0.944	1	Wald	Angiogenesis, Endotoxin Response, Inflammasome, MAPK Cell Stress, Th17 Differentiation, TLR Signaling	NM_002751.6:418
KMT2D	-0.366	5.1	-10.4	9.63	0.776	0.000758	794	0.946	1	Wald	Epigenetic Modification	NM_003482.3:6070
ACTA2	0.0703	1.05	-1.99	2.13	1.05	0.252	4.37	0.949	1	lm.nb	EMT, Myofibroblast Regulation	NM_001613.1:645
NOTCH1	-0.494	7.33	-14.9	13.9	0.71	3.37e-05	15000	0.949	1	Wald	EMT, Myofibroblast Regulation, Notch, Th2 Differentiation	NM_017617.3:8211
EGR1	0.17	2.54	-4.8	5.14	1.12	0.0358	35.3	0.949	1	Wald	EMT, Type I Interferon	NM_001964.2:1505
MAPK9	-0.0101	0.16	-0.324	0.304	0.993	0.799	1.23	0.952	1	lm.nb	Autophagy, Endotoxin Response, Focal Adhesion Kinase, Granulocyte Activity, Insulin Resistance, MAPK Cell Stress, Programmed Cell Death, Proteotoxic Stress, TLR Signaling, Wnt	NM_001135044.1:268
RAB7B	0.231	3.66	-6.94	7.4	1.17	0.00814	169	0.952	1	Wald	Autophagy	NM_001164522.1:462
CASP7	-0.394	6.26	-12.7	11.9	0.761	0.000155	3740	0.952	1	Wald	Programmed Cell Death	NM_001227.3:915
CSNK2B	0.00381	0.0626	-0.119	0.126	1	0.921	1.09	0.953	1	loglinear	Cell Cycle, EMT, Neutrophil Degranulation, NF-kb, Wnt	NM_001320.5:375
APC	-0.463	7.67	-15.5	14.6	0.725	2.17e-05	24200	0.954	1	Wald	Wnt	NM_000038.3:6850
CDH2	-0.026	0.444	-0.896	0.844	0.982	0.538	1.79	0.955	1	lm.nb	EMT	NM_001792.3:941
GAB1	-0.331	5.76	-11.6	11	0.795	0.000316	2000	0.956	1	Wald	Insulin Signaling	NM_002039.3:690
TGFBR1	-0.0146	0.262	-0.528	0.499	0.99	0.693	1.41	0.957	1	lm.nb	Cytokine Signaling, EMT, MAPK Cell Stress, TGF-beta, Th17 Differentiation	NM_004612.2:1255
ATP7A	0.523	9.43	-18	19	1.44	3.91e-06	528000	0.958	1	Wald	Oxidative Stress	NM_000052.4:20
COL16A1	0.187	3.63	-6.92	7.3	1.14	0.00825	157	0.961	1	Wald	Collagen Biosynthesis & Modification, ECM Degradation	NM_001856.3:2027
HDAC4	0.318	6.65	-12.7	13.4	1.25	0.000148	10500	0.964	1	Wald	Myofibroblast Regulation	NM_006037.3:6965
IL1RAP	0.206	4.35	-8.33	8.74	1.15	0.00311	427	0.964	1	Wald	Cytokine Signaling, MAPK Cell Stress, Th17 Differentiation	NM_002182.2:460
PTPN11	0.00636	0.142	-0.272	0.284	1	0.828	1.22	0.966	1	lm.nb	Endotoxin Response, Insulin Resistance, Insulin Signaling, PDGF Signaling, TLR Signaling, Type I Interferon, Type II Interferon	NM_002834.3:1480
HSD17B4	0.00573	0.129	-0.248	0.259	1	0.842	1.2	0.966	1	loglinear	De Novo Lipogenesis, Fatty Acid Metabolism	NM_000414.2:365
EGFR	-0.00622	0.141	-0.282	0.27	0.996	0.822	1.21	0.966	1	lm.nb	Adenosine Pathway, EMT, MAPK Cell Stress, PI3K-Akt	NM_201282.1:1354
COX6A1	0.00504	0.12	-0.23	0.24	1	0.853	1.18	0.968	1	lm.nb	Fatty Acid Metabolism	NM_004373.2:260
ACACA	-0.00562	0.136	-0.272	0.261	0.996	0.828	1.2	0.969	1	Wald	De Novo Lipogenesis, Fatty Acid Metabolism	NM_198834.1:3681
LATS2	-0.0114	0.28	-0.561	0.538	0.992	0.678	1.45	0.969	1	lm.nb	Hippo Pathway	NM_014572.2:4282
MTOR	0.00586	0.149	-0.286	0.298	1	0.82	1.23	0.97	1	lm.nb	Angiogenesis, Autophagy, Insulin Resistance, mTOR, PI3K-Akt, Proteotoxic Stress, Th17 Differentiation	NM_004958.3:1865
GRB10	-0.303	7.74	-15.5	14.9	0.811	2.21e-05	29700	0.97	1	Wald	Insulin Signaling, mTOR	NM_001001555.2:4715
ALAD	0.148	4.08	-7.85	8.15	1.11	0.00432	284	0.972	1	Wald	De Novo Lipogenesis, Neutrophil Degranulation	NM_000031.5:542
TRAF2	-0.248	7.32	-14.6	14.1	0.842	4.04e-05	17600	0.974	1	Wald	MAPK Cell Stress, NF-kb, Programmed Cell Death, Proteotoxic Stress	NM_021138.3:1325
CTSB	-0.00736	0.22	-0.439	0.425	0.995	0.738	1.34	0.974	1	lm.nb	Autophagy, Collagen Biosynthesis & Modification, ECM Degradation, MHC Class II Antigen Presentation, Neutrophil Degranulation, Programmed Cell Death, TLR Signaling	NM_147780.2:1054
FAS	-0.00471	0.143	-0.284	0.275	0.997	0.821	1.21	0.975	1	loglinear	Cytokine Signaling, MAPK Cell Stress, Programmed Cell Death	NM_000043.4:398
MAML1	0.357	10.9	-21.1	21.8	1.28	4.56e-07	3590000	0.975	1	Wald	Notch, Th1 Differentiation	NM_014757.4:1880
MYLK	-0.0175	0.552	-1.1	1.06	0.988	0.467	2.09	0.976	1	lm.nb	Focal Adhesion Kinase	NM_053032.2:710
RPS6KB2	-0.247	8.3	-16.5	16	0.843	1.07e-05	66300	0.977	1	Wald	Autophagy, Insulin Resistance, mTOR, Phagocytic Cell Function, PI3K-Akt, TGF-beta	NM_003952.2:980
ADIPOR1	-0.19	6.72	-13.4	13	0.876	9.55e-05	8040	0.978	1	Wald	Fatty Acid Metabolism	NM_015999.3:1539
PPARA	-0.222	9.32	-18.5	18	0.858	2.73e-06	269000	0.982	1	Wald	Insulin Resistance, PPAR Signaling	NM_001001928.2:266
CYCS	0.0974	4.98	-9.66	9.85	1.07	0.00124	923	0.985	1	Wald	Oxidative Stress, Programmed Cell Death	NM_018947.4:1735
CAPN5	-0.0937	4.81	-9.53	9.34	0.937	0.00136	647	0.985	1	Wald	ECM Degradation	NM_004055.4:3470
PIK3CA	-0.00299	0.156	-0.309	0.303	0.998	0.807	1.23	0.985	1	loglinear	PI3K-Akt	NM_006218.2:2445
SP1	0.194	10.2	-19.9	20.3	1.14	1.04e-06	1250000	0.986	1	Wald	EMT, Myofibroblast Regulation, TGF-beta	NM_003109.1:5970
MFAP3	-0.131	6.94	-13.7	13.5	0.913	7.32e-05	11400	0.986	1	Wald	ECM Synthesis	NM_001242336.1:1214
LPCAT1	0.119	6.39	-12.4	12.6	1.09	0.000184	6410	0.986	1	Wald	Neutrophil Degranulation	NM_024830.3:1831
F8	-0.0595	3.27	-6.47	6.35	0.96	0.0113	81.8	0.986	1	Wald	Platelet Degranulation	NM_019863.2:325
AMOTL2	0.0151	0.871	-1.69	1.72	1.01	0.309	3.3	0.987	1	loglinear	Hippo Pathway	NM_016201.2:3350
CSNK1A1	-0.00178	0.105	-0.208	0.204	0.999	0.866	1.15	0.987	1	loglinear	Hedgehog Signaling, Wnt	NM_001892.4:2053
INSR	-0.123	7.22	-14.3	14	0.918	5.05e-05	16700	0.987	1	Wald	Insulin Resistance, Insulin Signaling, MAPK Cell Stress, mTOR, PI3K-Akt	NM_000208.2:525
STAT5A	-0.145	8.72	-17.2	16.9	0.904	6.46e-06	127000	0.987	1	Wald	EMT, PDGF Signaling, Th2 Differentiation	NM_003152.2:3460
DOCK2	0.0818	5.15	-10	10.2	1.06	0.000967	1160	0.988	1	Wald	Neutrophil Degranulation, Phagocytic Cell Function	NM_004946.2:2430
LOXL2	-0.0489	3.26	-6.44	6.34	0.967	0.0115	80.9	0.989	1	Wald	Collagen Biosynthesis & Modification, EMT, Myofibroblast Regulation	NM_002318.2:40
NCOA2	-0.171	11.9	-23.4	23.1	0.889	9.04e-08	8740000	0.989	1	Wald	Epigenetic Modification	NM_006540.2:1045
DAPK1	-0.0377	2.75	-5.43	5.36	0.974	0.0231	41	0.99	1	Wald	Autophagy, EMT	NM_001288729.1:1810
DEPDC5	0.0607	4.9	-9.54	9.66	1.04	0.00134	809	0.991	1	Wald	mTOR	NM_001136029.2:190
MMP14	0.00213	0.206	-0.402	0.407	1	0.757	1.33	0.992	1	lm.nb	ECM Degradation, EMT	NM_004995.2:1470
NFKB1	-0.0996	10.5	-20.7	20.5	0.933	5.89e-07	1480000	0.993	1	Wald	Inflammasome, NF-kb	NM_003998.2:1675
RAPGEF2	0.0948	11.1	-21.6	21.8	1.07	3.19e-07	3570000	0.993	1	Wald	MAPK Cell Stress	NM_014247.2:3445
TRAF6	0.0542	6.59	-12.9	13	1.04	0.000134	8070	0.994	1	Wald	Autophagy, Endotoxin Response, Granulocyte Activity, Inflammasome, MAPK Cell Stress, NF-kb, TLR Signaling	NM_145803.2:745
BRAF	0.0816	10.7	-20.9	21.1	1.06	5.07e-07	2210000	0.994	1	Wald	EMT, Focal Adhesion Kinase, MAPK Cell Stress, mTOR	NM_004333.3:565
FNIP2	0.0298	4.18	-8.16	8.22	1.02	0.00349	299	0.995	1	Wald	mTOR	NM_020840.1:1732
ARHGEF6	0.0374	5.99	-11.7	11.8	1.03	0.000299	3530	0.995	1	Wald	Adenosine Pathway	NM_004840.2:1465
ITGA4	0.0184	3.27	-6.39	6.42	1.01	0.0119	85.9	0.996	1	Wald	ECM Synthesis, Focal Adhesion Kinase, PI3K-Akt	NM_000885.4:975
PHLPP1	0.0184	3.44	-6.73	6.76	1.01	0.00945	109	0.996	1	Wald	PI3K-Akt	NM_194449.3:1930
LGALS3	-0.0015	0.286	-0.562	0.559	0.999	0.677	1.47	0.996	1	lm.nb	Neutrophil Degranulation	NM_001177388.1:495
PPM1A	0.000863	0.2	-0.392	0.394	1	0.762	1.31	0.997	1	lm.nb	MAPK Cell Stress, mTOR, TGF-beta	NM_021003.4:550
PSEN2	0.0268	7.31	-14.3	14.3	1.02	4.98e-05	20800	0.997	1	Wald	Notch	NM_000447.2:915
CCS	-0.000426	0.165	-0.324	0.323	1	0.799	1.25	0.998	1	loglinear	Oxidative Stress	NM_005125.1:34
ARRB1	0.0102	4.19	-8.2	8.22	1.01	0.00341	298	0.998	1	Wald	Adenosine Pathway, Hedgehog Signaling, MAPK Cell Stress	NM_004041.3:637
JAG1	0.0051	4.71	-9.23	9.24	1	0.00167	603	0.999	1	Wald	EMT, Notch, Th2 Differentiation	NM_000214.2:915
LEPR	0.000843	11.9	-23.4	23.4	1	9.35e-08	10700000	1	1	Wald	Cytokine Signaling	NM_001003679.1:2000
