# Supplementary material for: Transcriptome Profiling of Trabecular Meshwork Progenitor Cells
Source: Stem Cell Rev Rep. 2025 May 27;21(6):1776–97. doi: 10.1007/s12015-025-10900-0 (PMC12356736; doi:10.1007/s12015-025-10900-0)
Supplement: Supplementary file 9 — Supplementary file9 (CSV 24.9 KB) [file 12015_2025_10900_MOESM9_ESM.csv]

## Sheet: Nano-RNAseq-Sphere vs PTM
Gene	RNA-seq		Nanostring
	logFC	Pvalue	logFC	Pvalue
PROS1	3.97891	1.02318e-58	4.05	1.13e-06
TRIB3	2.92139	8.25317e-41	3.21	1.85e-05
AMOTL2	-5.39555	4.86086e-38	-6.77	0.000238
COL7A1	4.50622	1.11716e-37	4.52	0.000291
PLTP	4.15996	2.42138e-34	4.21	2.5e-06
CTSL	2.94569	3.99478e-34	3.13	6.49e-06
TIMP1	2.87336	1.48558e-26	2.86	2.53e-06
AXL	-2.53995	1.53198e-21	-2.35	2.06e-05
MMP14	3.36377	6.31658e-21	3.46	2.78e-06
CD68	2.08532	1.76961e-19	1.85	0.000255
CCNA2	-4.93954	2.46507e-19	-8.3	7.88e-05
MET	-1.82026	2.6087e-19	-1.52	0.000173
ERP29	1.59628	2.43327e-17	1.74	9.38e-06
NCEH1	-2.76271	2.45192e-17	-2.27	0.000556
CCL2	-4.43019	1.03897e-16	-4.22	3.97e-05
PELI1	2.01313	4.54777e-16	1.93	0.000624
SKP2	-2.27649	2.04892e-15	-1.9	0.000266
SERPINF1	5.80967	4.72278e-15	6.41	0.000498
NID2	2.25838	1.15991e-14	2.56	6.27e-06
SSR4	1.60245	4.16708e-14	1.67	0.000188
THBS1	-5.71444	1.23525e-13	-5.41	0.00107
IL1B	-3.62555	1.85243e-13	-3.01	0.00125
ERN1	2.10504	5.7523e-13	2.12	0.000133
SERPINE1	-4.35049	2.41774e-12	-3.99	0.000203
ADAM9	-1.80316	7.01998e-12	-1.55	0.000425
PC	2.51005	1.35453e-11	2.76	7.54e-05
LATS2	-1.39975	4.78708e-11	-1.33	0.0034
HLA-A	1.71482	5.72337e-11	1.55	0.0107
PRKAG2	-1.60159	5.78696e-11	-1.32	0.000686
LGALS3	1.34822	1.26731e-10	1.48	0.00204
SMAD3	-2.02748	2.06541e-10	-1.75	0.000542
LOX	-5.5363	2.59265e-10	-5.37	0.000256
APLP2	1.71133	1.48305e-09	1.9	0.00022
ADAM17	1.22762	3.20863e-09	1.27	0.000263
CD44	-1.43731	3.83472e-09	-1.25	0.000385
CTSD	2.09457	6.68059e-09	2.24	0.0022
TIMP2	1.48323	1.05491e-08	1.52	0.00211
POSTN	3.781	1.39098e-08	3.27	0.00632
SSR2	1.09122	1.45197e-08	1.17	0.000309
CASP4	-1.14943	1.59476e-08	-1.01	0.0139
CTSB	1.32453	2.22488e-08	1.49	0.000513
CHI3L1	7.47129	2.56808e-08	7.84	0.00307
ALDH3A2	1.2669	3.01565e-08	1.32	0.00357
EPAS1	-1.73026	5.47948e-08	-1.7	0.00614
PDGFRB	2.34498	6.08047e-08	2.57	0.000312
TLN1	-1.21847	6.96569e-08	-0.873	0.00158
VEGFA	1.55596	8.07002e-08	1.63	0.00878
APP	1.21788	1.42729e-07	1.42	0.000208
ANAPC1	-0.93168	1.85099e-07	-0.898	0.00144
MMP2	1.8331	1.86949e-07	1.98	0.000654
LYN	-1.00685	1.91759e-07	-0.89	0.000263
IGF1R	0.946682	2.15026e-07	0.879	0.00131
SIL1	1.782	2.90696e-07	1.85	0.00323
PREX1	2.97387	4.46944e-07	2.55	4.51e-05
LRP1	1.86548	5.60761e-07	2.06	0.000432
PTK2	0.90947	5.95721e-07	1.08	0.000138
GPC4	2.70147	7.2735e-07	2.73	0.00169
PSMC3	-0.947586	9.95902e-07	-2.12	0.000226
PTPN11	-0.91751	1.03168e-06	-0.835	0.0011
GREM1	-5.09776	1.48988e-06	-4.6	0.0196
HSP90AA1	-1.05406	1.90367e-06	-0.904	1.61e-05
GNG2	2.32412	2.12479e-06	2.42	0.00108
HSPG2	-2.42203	2.38179e-06	-2.26	0.00967
PTPN1	-0.929976	2.67946e-06	-0.771	0.00687
FGF2	-2.77494	6.49814e-06	-2.9	0.00443
TGFB1	1.62958	7.23638e-06	1.76	0.00019
JAK1	-0.941402	9.66913e-06	-0.792	0.00599
FAS	0.769977	1.12967e-05	0.88	0.000832
ELOVL6	-0.919175	1.91437e-05	-0.838	0.00879
GNPTAB	-1.169	2.30922e-05	-1.03	0.0209
ITGA5	-0.995921	4.4334e-05	-0.639	0.0258
NRP2	0.975924	4.61064e-05	0.951	0.0408
ACTA2	-3.15556	4.96164e-05	-3.37	0.0185
DUSP7	-0.759653	5.65497e-05	-0.637	0.00981
TXN	-1.0841	5.97181e-05	-0.964	0.00561
IL6	-3.52528	7.127e-05	-3.84	0.00412
TGFBR2	-0.978987	7.8355e-05	-0.861	0.0165
PLCG1	0.844904	7.87587e-05	1.03	0.000811
LIPA	-0.71283	9.6003e-05	-0.544	0.0188
SUFU	0.851227	0.000118375	1.21	0.000643
NEDD8	-0.732245	0.00012161	-0.518	0.00795
STAT3	1.03848	0.000144773	1.04	0.0102
AMOTL1	0.888055	0.000153851	1.11	0.00217
MEF2A	0.712562	0.000165342	0.54	0.00577
LRP6	0.726201	0.000165567	0.843	0.0279
GAS1	2.33777	0.000167486	2.13	0.0455
ITGB1	-0.881683	0.000176631	-0.663	0.0305
ABCA1	1.07598	0.000183133	1.21	0.00556
GOT2	-0.763841	0.000199883	-0.601	0.00418
EEF2K	0.785987	0.000215294	0.937	0.00113
SRC	-0.712592	0.000216072	-0.661	0.00928
FST	-2.28649	0.000222806	-2.12	0.00904
PRKDC	-0.803804	0.000240405	-0.428	0.0268
TGFB1I1	-0.760618	0.000241735	-0.657	0.00204
CTNNB1	0.820374	0.000260842	1.02	0.000189
PIK3CB	-0.64962	0.000274059	-0.401	0.0223
PSMD13	-0.685645	0.000295659	-0.549	0.00581
ILK	-0.677898	0.000301632	-0.511	0.00643
FABP5	1.70875	0.000369358	1.6	0.012
COL4A2	-1.81043	0.000516677	-1.64	0.0285
SIRT1	0.670274	0.00075361	0.652	0.000135
YWHAE	-0.701855	0.000899167	-0.467	0.00125
CREB3	-0.846177	0.000927654	-0.765	0.0457
FLI1	-0.6674	0.0010582	-0.552	0.0151
ZFYVE16	0.598129	0.00141801	0.878	0.00474
MAPK9	-0.538968	0.00151411	-0.491	0.0227
AP1S1	-0.823355	0.00154062	-0.714	0.00354
DYNLL1	-0.615003	0.00175333	-0.371	0.0224
SKI	0.612826	0.00179959	0.633	0.000422
NUMB	0.56341	0.00186072	0.697	0.0017
ITGB3	1.34832	0.00191552	1.53	0.0406
YWHAG	-0.647873	0.00199007	-0.473	0.00935
IQGAP1	-0.612807	0.00222866	-0.477	0.00979
DIAPH1	-0.59812	0.00232251	-0.612	0.00389
PGM1	-0.805125	0.0025455	-0.664	0.0339
NDUFS3	0.542854	0.00272578	0.598	0.00155
CKAP4	-0.802285	0.00302137	-0.498	0.047
SDC3	0.532703	0.00315598	0.67	0.00339
ACTR1A	-0.597357	0.00318305	-0.449	0.00755
PRKCA	-0.561715	0.0041443	-0.496	0.03
IRS1	1.21303	0.00454385	1.7	0.00614
KDM3B	0.480126	0.00519374	0.688	0.00188
COL3A1	2.37743	0.00594365	2.38	0.0226
PRDX1	-0.686821	0.00671711	-0.503	0.0114
NPC1	0.71143	0.00710115	0.896	0.0171
ROCK2	-0.44583	0.00720697	-0.359	0.0104
JMJD4	-0.557584	0.00727677	-0.444	0.00931
MOB1B	-0.507051	0.00747888	-0.878	0.00394
SP3	0.629088	0.00802126	0.677	0.00251
FASN	-0.553943	0.0106658	-0.52	0.0145
CYFIP1	-0.443881	0.0112174	-0.239	0.0482
IKBKB	0.485774	0.0113058	0.604	0.0109
NCK2	0.498918	0.0116385	0.594	0.00214
SOD1	-0.509953	0.0116847	0.619	0.00168
RAC1	-0.488708	0.0117924	-0.434	0.000472
C1S	1.14066	0.0127647	1.1	0.0485
LOXL1	0.532007	0.0141842	0.56	0.0305
KANSL1	0.430251	0.0157164	0.515	0.0251
C3	-1.31267	0.0175003	-1.36	0.0435
HMOX1	1.49635	0.0181594	1.72	0.0126
NID1	0.963948	0.0182261	1.15	0.0158
RPS27A	-0.472412	0.0189744	-0.296	0.0424

## Sheet: Nano-RNAseq-DTM vs Sphere
Gene	RNA-seq		Nanostring
	logFC	Pvalue	logFC	Pvalue
ABCA1	-1.47999	2.85e-07	-1.75	0.000478
ACACA	0.58969	0.00565183	0.439	0.0377
ACTA2	2.35568	0.00396745	3.43	0.0423
ACTR1A	0.598796	0.00305406	0.419	0.0339
ADAM17	-1.5001	6.88e-13	-1.75	0.000462
ADAM9	1.8485	2.4e-12	1.58	0.00393
AKT1	0.489701	0.00994701	0.264	0.0221
ALDH3A2	-1.1059	1.15e-06	-1.24	0.0146
AMOTL1	-0.646099	0.00571165	-0.937	0.00869
ANAPC1	0.839228	2.65e-06	0.674	0.0122
AP1S1	0.613773	0.017536	0.491	0.0345
APLP2	-1.55635	4.12e-08	-1.86	0.00141
APP	-1.1994	2.05e-07	-1.47	0.000125
ARRB1	-2.29716	1.16e-07	-2.48	0.00189
AXL	2.52626	3.44e-21	2.28	0.00039
C1S	-1.85488	6.06e-05	-2.06	0.000919
CASP7	-0.817064	0.0176361	-0.962	0.00354
CCL2	4.57275	4.41e-18	4.32	0.000268
CCNA2	5.53532	3.17e-23	8.88	0.000376
CCS	-0.597614	0.014961	-0.695	0.0104
CD44	1.15511	1.85e-06	0.924	0.00688
CD68	-2.16531	1.17e-20	-1.94	0.00285
CHI3L1	-7.5793	1.82e-07	-7.98	0.00709
CHUK	0.523931	0.00255828	0.4	0.00717
COL14A1	-4.82833	0.00104409	-3.95	0.0399
COL3A1	-2.95471	0.000726759	-2.6	0.0336
COL7A1	-3.42314	1.7e-24	-3.37	0.0078
CPT1A	0.874734	0.000199121	0.808	0.00919
CTNNB1	-0.813712	0.000283165	-1.05	0.00148
CTSB	-1.26468	9.02e-08	-1.5	0.00165
CTSD	-2.28985	4.01e-10	-2.51	0.00432
CTSL	-2.36459	1.69e-23	-2.49	0.000457
DIAPH1	0.682798	0.000503104	0.682	0.00407
DUSP7	0.967077	3.01e-07	0.746	0.0158
EEF2K	-0.704517	0.000870784	-1.02	0.00181
EGR1	-2.49922	3.44e-05	-2.12	0.00762
EPAS1	1.11738	0.000368523	1.02	0.0472
ERN1	-2.41334	5.8e-16	-2.44	0.00113
ERP29	-1.51144	9.06e-16	-1.7	7.12e-05
FABP5	-1.25108	0.00902732	-1.38	0.0277
FAS	-0.691325	7.77e-05	-0.884	0.00564
FASN	0.769038	0.000393734	0.618	0.0146
FGF2	1.69131	0.00564122	2.12	0.0426
FST	3.64887	9.69e-08	3.46	0.0068
GAB1	-1.23691	7.88e-05	-1.29	0.00128
GOT2	0.768934	0.000176085	0.551	0.0207
GRB10	1.13693	3.02e-07	0.521	0.0202
GREM1	5.32414	8.06e-08	5.62	0.0199
HLA-A	-2.22168	6.09e-17	-2.53	0.000515
HLA-B	-2.6271	6.35e-11	-2.89	0.00109
HLA-E	-1.12126	0.00130705	-1.35	0.0107
HMOX1	-1.87402	0.00199499	-2.07	0.0168
HSP90AA1	1.16633	1.44e-07	0.984	0.000227
IFNGR1	-0.800027	0.000130199	-0.968	0.00418
IGF1R	-0.707685	9.54e-05	-0.772	0.00906
IL6	3.06707	0.000513485	3.4	0.0189
ILK	0.88073	2.87e-06	0.622	0.00346
IRF3	-0.800662	1.55e-05	-0.853	0.00986
JUN	-0.580023	0.0169673	-0.893	0.0108
KANSL1	-0.508553	0.00433249	-0.347	0.0413
KDR	-7.11083	1.25e-16	-6.39	0.00461
LATS1	-0.553669	0.0040792	-0.58	0.0122
LATS2	1.41586	3.28e-11	1.31	0.0153
LEPR	-1.14881	1.17e-05	-1.31	0.00355
LGALS3	-1.34453	1.45e-10	-1.48	0.00954
LOX	4.45431	4.77e-07	4.13	0.00674
LOXL1	-0.525283	0.0155667	-0.671	0.00991
LRP1	-2.05111	6.58e-08	-2.3	0.00242
MEF2A	-0.666771	0.000409067	-0.565	0.000844
MET	1.81175	3.78e-19	1.49	0.000705
MKI67	9.52067	2.77e-148	3.1	0.00222
MMP11	-4.72994	1.35e-20	-5.18	0.00158
MMP14	-3.27521	2.46e-20	-3.46	5.92e-05
MMP2	-1.4454	3.32e-05	-1.68	0.00711
MOB1B	0.632209	0.000872289	0.761	0.0196
NCEH1	2.64845	2.03e-16	2.07	0.00168
NEDD8	0.715304	0.00017589	0.466	0.0254
NID2	-1.58583	4.03e-08	-1.95	0.00048
NPC1	-0.792927	0.00255018	-0.999	0.0274
NRP2	-1.43121	3.06e-09	-1.54	0.0132
NUMB	-0.638507	0.000431732	-0.817	0.00499
OGT	-1.00516	0.0179295	-1.07	0.0279
PC	-1.44654	5.64e-05	-1.8	0.00368
PDGFRB	-1.76613	2.33e-05	-2.07	0.00197
PELI1	-1.65856	1.07e-11	-1.73	0.00241
PLCG1	-0.673239	0.00160223	-0.966	0.0058
PLTP	-4.5527	2.91e-39	-4.65	2.07e-05
POSTN	-2.51151	6.54e-05	-2.57	0.00746
PRDX1	0.813939	0.00127062	0.604	0.00208
PRKAG2	1.16481	1.64e-06	0.959	0.012
PRKDC	0.875122	6.48e-05	0.433	0.0338
PROS1	-3.48588	8.17e-48	-3.67	6.45e-05
PSMD13	0.544514	0.00397808	0.428	0.0349
PTK2	-0.688667	0.000148599	-0.951	0.00127
PTPN11	0.920868	9.33e-07	0.84	0.00476
RAC1	0.559464	0.00394356	0.424	0.00161
ROCK2	0.555138	0.000827142	0.449	0.0171
RPS6KB2	0.756852	0.00183375	0.571	0.0489
SCD	1.03683	0.0019633	0.963	0.0203
SERPINE1	3.59907	6.03e-09	3.37	0.00455
SERPINF1	-4.73093	1.89e-11	-4.8	0.01
SIL1	-1.94607	4.41e-08	-1.89	0.014
SKP2	2.52754	1.53e-18	2.22	0.00105
SMAD3	1.5356	1.2e-06	1.1	0.0167
SSR2	-0.957002	6.25e-07	-1.14	0.00141
SSR4	-1.79296	4.87e-17	-1.92	0.000592
STAT3	-1.16499	1.92e-05	-1.21	0.00906
SUFU	-1.28377	7.9e-09	-1.45	0.00163
TGFB1	-1.2948	0.000282028	-1.52	0.00403
TGFB1I1	1.09457	1.49e-07	0.955	0.00238
TGFBR2	1.17069	2.36e-06	1.03	0.0299
THBS1	6.02841	6.71e-14	6.13	0.00421
TIMP1	-2.93366	2.2e-27	-3.03	4.58e-05
TIMP2	-1.61642	6.15e-10	-1.6	0.00811
TLN1	0.991621	1.08e-05	0.568	0.0374
TRIB3	-2.5563	1.15e-32	-3.03	0.000282
TXN	0.845015	0.00154026	0.7	0.00467
VIM	1.07273	7.58e-06	0.868	0.0228
XBP1	-0.566333	0.0079701	-0.584	0.011
YWHAE	0.727149	0.000590786	0.511	0.00563
ZFYVE16	-0.629252	0.000787144	-0.863	0.0232

## Sheet: Nano-RNAseq-DTM vs PTM
Gene	RNA-seq		Nanostring
	logFC	Pvalue	logFC	Pvalue
LYN	-0.677433	0.00039363	-0.823	0.000404
IL1B	-2.10504	4.8e-06	-2.16	0.00629
CASP4	-0.778376	0.000104821	-0.854	0.0268
